# Supplementary material for: Deep learning imputes DNA methylation states in single cells and enhances the detection of epigenetic alterations in schizophrenia
Source: Cell Genom. 2025 Feb 21;5(3):100774. doi: 10.1016/j.xgen.2025.100774 (PMC11960545; doi:10.1016/j.xgen.2025.100774)
Supplement: Table S2. Prediction performance of scMeFormer and alternative models across five single-nucleus DNAm datasets, related to Figures 2 and S1 — Performance was evaluated on subsets of independent testing CpG sites, stratified by their levels of variation across all cells in each dataset. The “0–0.1” group represents the bottom 10% least variable CpG sites, while the “0.9–1.0” group represents the top 10% most variable CpG sites. [file mmc2.xlsx]

## Sheet: Sheet1
Table S2. Prediction performance of scMeFormer and alternative models across five single-nucleus DNAm datasets, Related to Figure 2. Performance was evaluated on subsets of independent testing CpG sites, stratified by their levels of variation across all cells in each dataset. The “0–0.1” group represents the bottom 10% least variable CpG sites, while the “0.9–1.0” group represents the top 10% mo…
Dataset	Method	Ranking of variation of DNAm levels	AUPRC
snmC-seq	scMeFormer(finetune)	0-0.1	0.996409
snmC-seq	scMeFormer(finetune)	0.1-0.2	0.977097
snmC-seq	scMeFormer(finetune)	0.2-0.3	0.797854
snmC-seq	scMeFormer(finetune)	0.3-0.4	0.668644
snmC-seq	scMeFormer(finetune)	0.4-0.5	0.552373
snmC-seq	scMeFormer(finetune)	0.5-0.6	0.44612
snmC-seq	scMeFormer(finetune)	0.6-0.7	0.366498
snmC-seq	scMeFormer(finetune)	0.7-0.8	0.29851
snmC-seq	scMeFormer(finetune)	0.8-0.9	0.229548
snmC-seq	scMeFormer(finetune)	0.9-1.0	0.16766
snmC-seq	scMeFormer(scratch)	0-0.1	0.996419
snmC-seq	scMeFormer(scratch)	0.1-0.2	0.976988
snmC-seq	scMeFormer(scratch)	0.2-0.3	0.798196
snmC-seq	scMeFormer(scratch)	0.3-0.4	0.669462
snmC-seq	scMeFormer(scratch)	0.4-0.5	0.554528
snmC-seq	scMeFormer(scratch)	0.5-0.6	0.448018
snmC-seq	scMeFormer(scratch)	0.6-0.7	0.367551
snmC-seq	scMeFormer(scratch)	0.7-0.8	0.299536
snmC-seq	scMeFormer(scratch)	0.8-0.9	0.231065
snmC-seq	scMeFormer(scratch)	0.9-1.0	0.168703
snmC-seq	CpG module	0-0.1	0.996453
snmC-seq	CpG module	0.1-0.2	0.97624
snmC-seq	CpG module	0.2-0.3	0.760866
snmC-seq	CpG module	0.3-0.4	0.603314
snmC-seq	CpG module	0.4-0.5	0.476352
snmC-seq	CpG module	0.5-0.6	0.368146
snmC-seq	CpG module	0.6-0.7	0.296059
snmC-seq	CpG module	0.7-0.8	0.23882
snmC-seq	CpG module	0.8-0.9	0.184944
snmC-seq	CpG module	0.9-1.0	0.136784
snmC-seq	DNA module	0-0.1	0.996365
snmC-seq	DNA module	0.1-0.2	0.955767
snmC-seq	DNA module	0.2-0.3	0.630651
snmC-seq	DNA module	0.3-0.4	0.431642
snmC-seq	DNA module	0.4-0.5	0.299967
snmC-seq	DNA module	0.5-0.6	0.211908
snmC-seq	DNA module	0.6-0.7	0.161169
snmC-seq	DNA module	0.7-0.8	0.120905
snmC-seq	DNA module	0.8-0.9	0.0931043
snmC-seq	DNA module	0.9-1.0	0.0673388
snmC-seq	CNN	0-0.1	0.99625
snmC-seq	CNN	0.1-0.2	0.964159
snmC-seq	CNN	0.2-0.3	0.685563
snmC-seq	CNN	0.3-0.4	0.49969
snmC-seq	CNN	0.4-0.5	0.363091
snmC-seq	CNN	0.5-0.6	0.259533
snmC-seq	CNN	0.6-0.7	0.202278
snmC-seq	CNN	0.7-0.8	0.156996
snmC-seq	CNN	0.8-0.9	0.111936
snmC-seq	CNN	0.9-1.0	0.0850217
snmC-seq	Cluster	0-0.1	0.998865
snmC-seq	Cluster	0.1-0.2	0.981375
snmC-seq	Cluster	0.2-0.3	0.862065
snmC-seq	Cluster	0.3-0.4	0.667545
snmC-seq	Cluster	0.4-0.5	0.421835
snmC-seq	Cluster	0.5-0.6	0.377655
snmC-seq	Cluster	0.6-0.7	0.25848
snmC-seq	Cluster	0.7-0.8	0.17431
snmC-seq	Cluster	0.8-0.9	0.173425
snmC-seq	Cluster	0.9-1.0	0.06633
snmC-seq2	scMeFormer(finetune)	0-0.1	0.994185
snmC-seq2	scMeFormer(finetune)	0.1-0.2	0.966954
snmC-seq2	scMeFormer(finetune)	0.2-0.3	0.796696
snmC-seq2	scMeFormer(finetune)	0.3-0.4	0.678974
snmC-seq2	scMeFormer(finetune)	0.4-0.5	0.569655
snmC-seq2	scMeFormer(finetune)	0.5-0.6	0.475468
snmC-seq2	scMeFormer(finetune)	0.6-0.7	0.394595
snmC-seq2	scMeFormer(finetune)	0.7-0.8	0.32964
snmC-seq2	scMeFormer(finetune)	0.8-0.9	0.265419
snmC-seq2	scMeFormer(finetune)	0.9-1.0	0.184759
snmC-seq2	scMeFormer(scratch)	0-0.1	0.994083
snmC-seq2	scMeFormer(scratch)	0.1-0.2	0.965742
snmC-seq2	scMeFormer(scratch)	0.2-0.3	0.787765
snmC-seq2	scMeFormer(scratch)	0.3-0.4	0.667294
snmC-seq2	scMeFormer(scratch)	0.4-0.5	0.556362
snmC-seq2	scMeFormer(scratch)	0.5-0.6	0.462547
snmC-seq2	scMeFormer(scratch)	0.6-0.7	0.380824
snmC-seq2	scMeFormer(scratch)	0.7-0.8	0.316991
snmC-seq2	scMeFormer(scratch)	0.8-0.9	0.253755
snmC-seq2	scMeFormer(scratch)	0.9-1.0	0.176553
snmC-seq2	CpG module	0-0.1	0.994314
snmC-seq2	CpG module	0.1-0.2	0.963348
snmC-seq2	CpG module	0.2-0.3	0.755393
snmC-seq2	CpG module	0.3-0.4	0.624077
snmC-seq2	CpG module	0.4-0.5	0.507361
snmC-seq2	CpG module	0.5-0.6	0.413859
snmC-seq2	CpG module	0.6-0.7	0.337014
snmC-seq2	CpG module	0.7-0.8	0.278694
snmC-seq2	CpG module	0.8-0.9	0.221883
snmC-seq2	CpG module	0.9-1.0	0.152918
snmC-seq2	DNA module	0-0.1	0.993826
snmC-seq2	DNA module	0.1-0.2	0.935302
snmC-seq2	DNA module	0.2-0.3	0.610609
snmC-seq2	DNA module	0.3-0.4	0.423613
snmC-seq2	DNA module	0.4-0.5	0.299414
snmC-seq2	DNA module	0.5-0.6	0.22287
snmC-seq2	DNA module	0.6-0.7	0.168946
snmC-seq2	DNA module	0.7-0.8	0.134081
snmC-seq2	DNA module	0.8-0.9	0.104341
snmC-seq2	DNA module	0.9-1.0	0.0749085
snmC-seq2	CNN	0-0.1	0.993738
snmC-seq2	CNN	0.1-0.2	0.948952
snmC-seq2	CNN	0.2-0.3	0.693694
snmC-seq2	CNN	0.3-0.4	0.532052
snmC-seq2	CNN	0.4-0.5	0.401821
snmC-seq2	CNN	0.5-0.6	0.308956
snmC-seq2	CNN	0.6-0.7	0.238037
snmC-seq2	CNN	0.7-0.8	0.187271
snmC-seq2	CNN	0.8-0.9	0.145981
snmC-seq2	CNN	0.9-1.0	0.0978946
snmC-seq2	Cluster	0-0.1	0.996258
snmC-seq2	Cluster	0.1-0.2	0.949713
snmC-seq2	Cluster	0.2-0.3	0.735493
snmC-seq2	Cluster	0.3-0.4	0.586641
snmC-seq2	Cluster	0.4-0.5	0.457713
snmC-seq2	Cluster	0.5-0.6	0.385613
snmC-seq2	Cluster	0.6-0.7	0.342778
snmC-seq2	Cluster	0.7-0.8	0.307558
snmC-seq2	Cluster	0.8-0.9	0.269136
snmC-seq2	Cluster	0.9-1.0	0.231297
sn-m3C-seq	scMeFormer(finetune)	0-0.1	0.989786
sn-m3C-seq	scMeFormer(finetune)	0.1-0.2	0.9473
sn-m3C-seq	scMeFormer(finetune)	0.2-0.3	0.779754
sn-m3C-seq	scMeFormer(finetune)	0.3-0.4	0.690875
sn-m3C-seq	scMeFormer(finetune)	0.4-0.5	0.611928
sn-m3C-seq	scMeFormer(finetune)	0.5-0.6	0.535482
sn-m3C-seq	scMeFormer(finetune)	0.6-0.7	0.463268
sn-m3C-seq	scMeFormer(finetune)	0.7-0.8	0.380977
sn-m3C-seq	scMeFormer(finetune)	0.8-0.9	0.307467
sn-m3C-seq	scMeFormer(finetune)	0.9-1.0	0.2851
sn-m3C-seq	scMeFormer(scratch)	0-0.1	0.990461
sn-m3C-seq	scMeFormer(scratch)	0.1-0.2	0.951043
sn-m3C-seq	scMeFormer(scratch)	0.2-0.3	0.789805
sn-m3C-seq	scMeFormer(scratch)	0.3-0.4	0.702196
sn-m3C-seq	scMeFormer(scratch)	0.4-0.5	0.624031
sn-m3C-seq	scMeFormer(scratch)	0.5-0.6	0.547448
sn-m3C-seq	scMeFormer(scratch)	0.6-0.7	0.474832
sn-m3C-seq	scMeFormer(scratch)	0.7-0.8	0.393013
sn-m3C-seq	scMeFormer(scratch)	0.8-0.9	0.319409
sn-m3C-seq	scMeFormer(scratch)	0.9-1.0	0.29364
sn-m3C-seq	CpG module	0-0.1	0.990465
sn-m3C-seq	CpG module	0.1-0.2	0.945773
sn-m3C-seq	CpG module	0.2-0.3	0.758973
sn-m3C-seq	CpG module	0.3-0.4	0.664404
sn-m3C-seq	CpG module	0.4-0.5	0.582604
sn-m3C-seq	CpG module	0.5-0.6	0.505707
sn-m3C-seq	CpG module	0.6-0.7	0.433276
sn-m3C-seq	CpG module	0.7-0.8	0.355296
sn-m3C-seq	CpG module	0.8-0.9	0.284124
sn-m3C-seq	CpG module	0.9-1.0	0.273772
sn-m3C-seq	DNA module	0-0.1	0.989331
sn-m3C-seq	DNA module	0.1-0.2	0.90141
sn-m3C-seq	DNA module	0.2-0.3	0.581278
sn-m3C-seq	DNA module	0.3-0.4	0.462109
sn-m3C-seq	DNA module	0.4-0.5	0.368917
sn-m3C-seq	DNA module	0.5-0.6	0.297761
sn-m3C-seq	DNA module	0.6-0.7	0.238393
sn-m3C-seq	DNA module	0.7-0.8	0.184773
sn-m3C-seq	DNA module	0.8-0.9	0.144839
sn-m3C-seq	DNA module	0.9-1.0	0.145662
sn-m3C-seq	CNN	0-0.1	0.988908
sn-m3C-seq	CNN	0.1-0.2	0.921596
sn-m3C-seq	CNN	0.2-0.3	0.675273
sn-m3C-seq	CNN	0.3-0.4	0.562882
sn-m3C-seq	CNN	0.4-0.5	0.475152
sn-m3C-seq	CNN	0.5-0.6	0.396461
sn-m3C-seq	CNN	0.6-0.7	0.321787
sn-m3C-seq	CNN	0.7-0.8	0.253845
sn-m3C-seq	CNN	0.8-0.9	0.195468
sn-m3C-seq	CNN	0.9-1.0	0.172288
sn-m3C-seq	Cluster	0-0.1	0.994051
sn-m3C-seq	Cluster	0.1-0.2	0.935126
sn-m3C-seq	Cluster	0.2-0.3	0.724605
sn-m3C-seq	Cluster	0.3-0.4	0.620417
sn-m3C-seq	Cluster	0.4-0.5	0.53546
sn-m3C-seq	Cluster	0.5-0.6	0.457431
sn-m3C-seq	Cluster	0.6-0.7	0.385782
sn-m3C-seq	Cluster	0.7-0.8	0.307639
sn-m3C-seq	Cluster	0.8-0.9	0.240629
sn-m3C-seq	Cluster	0.9-1.0	0.21044
snmCAT-seq	scMeFormer(finetune)	0-0.1	0.986151
snmCAT-seq	scMeFormer(finetune)	0.1-0.2	0.942636
snmCAT-seq	scMeFormer(finetune)	0.2-0.3	0.75574
snmCAT-seq	scMeFormer(finetune)	0.3-0.4	0.601104
snmCAT-seq	scMeFormer(finetune)	0.4-0.5	0.474549
snmCAT-seq	scMeFormer(finetune)	0.5-0.6	0.381359
snmCAT-seq	scMeFormer(finetune)	0.6-0.7	0.312823
snmCAT-seq	scMeFormer(finetune)	0.7-0.8	0.251431
snmCAT-seq	scMeFormer(finetune)	0.8-0.9	0.201575
snmCAT-seq	scMeFormer(finetune)	0.9-1.0	0.15489
snmCAT-seq	scMeFormer(scratch)	0-0.1	0.986033
snmCAT-seq	scMeFormer(scratch)	0.1-0.2	0.943832
snmCAT-seq	scMeFormer(scratch)	0.2-0.3	0.760393
snmCAT-seq	scMeFormer(scratch)	0.3-0.4	0.60854
snmCAT-seq	scMeFormer(scratch)	0.4-0.5	0.481205
snmCAT-seq	scMeFormer(scratch)	0.5-0.6	0.386479
snmCAT-seq	scMeFormer(scratch)	0.6-0.7	0.315862
snmCAT-seq	scMeFormer(scratch)	0.7-0.8	0.255847
snmCAT-seq	scMeFormer(scratch)	0.8-0.9	0.205536
snmCAT-seq	scMeFormer(scratch)	0.9-1.0	0.157136
snmCAT-seq	CpG module	0-0.1	0.985997
snmCAT-seq	CpG module	0.1-0.2	0.93243
snmCAT-seq	CpG module	0.2-0.3	0.701431
snmCAT-seq	CpG module	0.3-0.4	0.527567
snmCAT-seq	CpG module	0.4-0.5	0.394326
snmCAT-seq	CpG module	0.5-0.6	0.308934
snmCAT-seq	CpG module	0.6-0.7	0.24747
snmCAT-seq	CpG module	0.7-0.8	0.198933
snmCAT-seq	CpG module	0.8-0.9	0.154058
snmCAT-seq	CpG module	0.9-1.0	0.121727
snmCAT-seq	DNA module	0-0.1	0.983809
snmCAT-seq	DNA module	0.1-0.2	0.889103
snmCAT-seq	DNA module	0.2-0.3	0.543997
snmCAT-seq	DNA module	0.3-0.4	0.344487
snmCAT-seq	DNA module	0.4-0.5	0.231857
snmCAT-seq	DNA module	0.5-0.6	0.171415
snmCAT-seq	DNA module	0.6-0.7	0.131813
snmCAT-seq	DNA module	0.7-0.8	0.104766
snmCAT-seq	DNA module	0.8-0.9	0.0861798
snmCAT-seq	DNA module	0.9-1.0	0.0666329
snmCAT-seq	CNN	0-0.1	0.983973
snmCAT-seq	CNN	0.1-0.2	0.919959
snmCAT-seq	CNN	0.2-0.3	0.663663
snmCAT-seq	CNN	0.3-0.4	0.467694
snmCAT-seq	CNN	0.4-0.5	0.329038
snmCAT-seq	CNN	0.5-0.6	0.247549
snmCAT-seq	CNN	0.6-0.7	0.188927
snmCAT-seq	CNN	0.7-0.8	0.148579
snmCAT-seq	CNN	0.8-0.9	0.113966
snmCAT-seq	CNN	0.9-1.0	0.0860338
snmCAT-seq	Cluster	0-0.1	0.991727
snmCAT-seq	Cluster	0.1-0.2	0.911522
snmCAT-seq	Cluster	0.2-0.3	0.694223
snmCAT-seq	Cluster	0.3-0.4	0.477011
snmCAT-seq	Cluster	0.4-0.5	0.341385
snmCAT-seq	Cluster	0.5-0.6	0.261089
snmCAT-seq	Cluster	0.6-0.7	0.217437
snmCAT-seq	Cluster	0.7-0.8	0.180749
snmCAT-seq	Cluster	0.8-0.9	0.164753
snmCAT-seq	Cluster	0.9-1.0	0.144095
mouse	scMeFormer(finetune)	0-0.1	0.980168
mouse	scMeFormer(finetune)	0.1-0.2	0.872967
mouse	scMeFormer(finetune)	0.2-0.3	0.69423
mouse	scMeFormer(finetune)	0.3-0.4	0.573101
mouse	scMeFormer(finetune)	0.4-0.5	0.505379
mouse	scMeFormer(finetune)	0.5-0.6	0.456029
mouse	scMeFormer(finetune)	0.6-0.7	0.419554
mouse	scMeFormer(finetune)	0.7-0.8	0.384983
mouse	scMeFormer(finetune)	0.8-0.9	0.351353
mouse	scMeFormer(finetune)	0.9-1.0	0.303525
mouse	scMeFormer(scratch)	0-0.1	0.98383
mouse	scMeFormer(scratch)	0.1-0.2	0.907594
mouse	scMeFormer(scratch)	0.2-0.3	0.740348
mouse	scMeFormer(scratch)	0.3-0.4	0.605013
mouse	scMeFormer(scratch)	0.4-0.5	0.523919
mouse	scMeFormer(scratch)	0.5-0.6	0.464717
mouse	scMeFormer(scratch)	0.6-0.7	0.428659
mouse	scMeFormer(scratch)	0.7-0.8	0.392537
mouse	scMeFormer(scratch)	0.8-0.9	0.358374
mouse	scMeFormer(scratch)	0.9-1.0	0.30975
mouse	CpG module	0-0.1	0.979064
mouse	CpG module	0.1-0.2	0.866377
mouse	CpG module	0.2-0.3	0.682253
mouse	CpG module	0.3-0.4	0.561649
mouse	CpG module	0.4-0.5	0.494389
mouse	CpG module	0.5-0.6	0.443361
mouse	CpG module	0.6-0.7	0.408273
mouse	CpG module	0.7-0.8	0.371111
mouse	CpG module	0.8-0.9	0.338328
mouse	CpG module	0.9-1.0	0.292733
mouse	DNA module	0-0.1	0.973061
mouse	DNA module	0.1-0.2	0.825379
mouse	DNA module	0.2-0.3	0.590099
mouse	DNA module	0.3-0.4	0.459893
mouse	DNA module	0.4-0.5	0.388006
mouse	DNA module	0.5-0.6	0.344321
mouse	DNA module	0.6-0.7	0.31984
mouse	DNA module	0.7-0.8	0.291773
mouse	DNA module	0.8-0.9	0.26866
mouse	DNA module	0.9-1.0	0.22456
mouse	CNN	0-0.1	0.972171
mouse	CNN	0.1-0.2	0.832258
mouse	CNN	0.2-0.3	0.608012
mouse	CNN	0.3-0.4	0.479136
mouse	CNN	0.4-0.5	0.408672
mouse	CNN	0.5-0.6	0.364452
mouse	CNN	0.6-0.7	0.332959
mouse	CNN	0.7-0.8	0.30419
mouse	CNN	0.8-0.9	0.279686
mouse	CNN	0.9-1.0	0.240444
mouse	Cluster	0-0.1	0.974975
mouse	Cluster	0.1-0.2	0.814855
mouse	Cluster	0.2-0.3	0.587448
mouse	Cluster	0.3-0.4	0.455941
mouse	Cluster	0.4-0.5	0.392024
mouse	Cluster	0.5-0.6	0.353886
mouse	Cluster	0.6-0.7	0.329823
mouse	Cluster	0.7-0.8	0.304143
mouse	Cluster	0.8-0.9	0.280878
mouse	Cluster	0.9-1.0	0.246712
