# Supplementary material for: Deep learning imputes DNA methylation states in single cells and enhances the detection of epigenetic alterations in schizophrenia
Source: Cell Genom. 2025 Feb 21;5(3):100774. doi: 10.1016/j.xgen.2025.100774 (PMC11960545; doi:10.1016/j.xgen.2025.100774)
Supplement: Table S3. Prediction performance of scMeFormer and alternative models across four single-nucleus DNAm datasets from the human brain, related to Figures 2 and S2 — Performance was evaluated on subsets of independent testing CpG sites, stratified by their chromatin states defined in bulk dorsolateral prefrontal cortex derived from the ROADMAP Epigenomics Project. [file mmc3.xlsx]

## Sheet: Sheet1
Table S3. Prediction performance of scMeFormer and alternative models across four single-nucleus DNAm datasets from the human brain, Related to Figure 2 and Figure S2. Performance was evaluated on subsets of independent testing CpG sites, stratified by their chromatin states defined in bulk dorsolateral prefrontal cortex derived from the ROADMAP Epigenomics Project.
Dataset	Method	Chromatin States	AUPR
snmC-seq	scMeFormer(finetune)	TssBiv	0.98758
snmC-seq	scMeFormer(finetune)	BivFlnk	0.9857
snmC-seq	scMeFormer(finetune)	EnhBiv	0.97088
snmC-seq	scMeFormer(finetune)	ReprPC	0.9577
snmC-seq	scMeFormer(finetune)	ReprPCWk	0.76652
snmC-seq	scMeFormer(finetune)	Quies	0.62484
snmC-seq	scMeFormer(finetune)	TssA	0.99373
snmC-seq	scMeFormer(finetune)	TssAFlnk	0.97518
snmC-seq	scMeFormer(finetune)	TxFlnk	0.95078
snmC-seq	scMeFormer(finetune)	Tx	0.64323
snmC-seq	scMeFormer(finetune)	TxWk	0.70638
snmC-seq	scMeFormer(finetune)	EnhG	0.80835
snmC-seq	scMeFormer(finetune)	Enh	0.86692
snmC-seq	scMeFormer(finetune)	ZNF/Rpts	0.56008
snmC-seq	scMeFormer(finetune)	Het	0.57284
snmC-seq	scMeFormer(scratch)	TssBiv	0.98752
snmC-seq	scMeFormer(scratch)	BivFlnk	0.98531
snmC-seq	scMeFormer(scratch)	EnhBiv	0.97084
snmC-seq	scMeFormer(scratch)	ReprPC	0.95783
snmC-seq	scMeFormer(scratch)	ReprPCWk	0.76748
snmC-seq	scMeFormer(scratch)	Quies	0.62597
snmC-seq	scMeFormer(scratch)	TssA	0.9938
snmC-seq	scMeFormer(scratch)	TssAFlnk	0.97492
snmC-seq	scMeFormer(scratch)	TxFlnk	0.9497
snmC-seq	scMeFormer(scratch)	Tx	0.64346
snmC-seq	scMeFormer(scratch)	TxWk	0.7077
snmC-seq	scMeFormer(scratch)	EnhG	0.81071
snmC-seq	scMeFormer(scratch)	Enh	0.86747
snmC-seq	scMeFormer(scratch)	ZNF/Rpts	0.55721
snmC-seq	scMeFormer(scratch)	Het	0.57298
snmC-seq	CpG module	TssBiv	0.98759
snmC-seq	CpG module	BivFlnk	0.98546
snmC-seq	CpG module	EnhBiv	0.96999
snmC-seq	CpG module	ReprPC	0.95484
snmC-seq	CpG module	ReprPCWk	0.74457
snmC-seq	CpG module	Quies	0.58827
snmC-seq	CpG module	TssA	0.99387
snmC-seq	CpG module	TssAFlnk	0.9741
snmC-seq	CpG module	TxFlnk	0.94134
snmC-seq	CpG module	Tx	0.61013
snmC-seq	CpG module	TxWk	0.67601
snmC-seq	CpG module	EnhG	0.77812
snmC-seq	CpG module	Enh	0.84344
snmC-seq	CpG module	ZNF/Rpts	0.54084
snmC-seq	CpG module	Het	0.54466
snmC-seq	DNA module	TssBiv	0.97786
snmC-seq	DNA module	BivFlnk	0.9704
snmC-seq	DNA module	EnhBiv	0.90471
snmC-seq	DNA module	ReprPC	0.91175
snmC-seq	DNA module	ReprPCWk	0.55408
snmC-seq	DNA module	Quies	0.31806
snmC-seq	DNA module	TssA	0.98866
snmC-seq	DNA module	TssAFlnk	0.92827
snmC-seq	DNA module	TxFlnk	0.84588
snmC-seq	DNA module	Tx	0.35606
snmC-seq	DNA module	TxWk	0.43131
snmC-seq	DNA module	EnhG	0.59728
snmC-seq	DNA module	Enh	0.66203
snmC-seq	DNA module	ZNF/Rpts	0.27775
snmC-seq	DNA module	Het	0.24171
snmC-seq	CNN	TssBiv	0.98186
snmC-seq	CNN	BivFlnk	0.97928
snmC-seq	CNN	EnhBiv	0.95069
snmC-seq	CNN	ReprPC	0.93129
snmC-seq	CNN	ReprPCWk	0.60303
snmC-seq	CNN	Quies	0.35182
snmC-seq	CNN	TssA	0.99154
snmC-seq	CNN	TssAFlnk	0.93562
snmC-seq	CNN	TxFlnk	0.88562
snmC-seq	CNN	Tx	0.40745
snmC-seq	CNN	TxWk	0.50546
snmC-seq	CNN	EnhG	0.60822
snmC-seq	CNN	Enh	0.71909
snmC-seq	CNN	ZNF/Rpts	0.28409
snmC-seq	CNN	Het	0.2605
snmC-seq	Cluster	TssBiv	0.98212
snmC-seq	Cluster	BivFlnk	0.97974
snmC-seq	Cluster	EnhBiv	0.9526
snmC-seq	Cluster	ReprPC	0.9263
snmC-seq	Cluster	ReprPCWk	0.65993
snmC-seq	Cluster	Quies	0.48695
snmC-seq	Cluster	TssA	0.99239
snmC-seq	Cluster	TssAFlnk	0.95792
snmC-seq	Cluster	TxFlnk	0.91578
snmC-seq	Cluster	Tx	0.51499
snmC-seq	Cluster	TxWk	0.5868
snmC-seq	Cluster	EnhG	0.73407
snmC-seq	Cluster	Enh	0.80558
snmC-seq	Cluster	ZNF/Rpts	0.40931
snmC-seq	Cluster	Het	0.43275
snmC-seq2	scMeFormer(finetune)	TssBiv	0.98572
snmC-seq2	scMeFormer(finetune)	BivFlnk	0.98344
snmC-seq2	scMeFormer(finetune)	EnhBiv	0.96601
snmC-seq2	scMeFormer(finetune)	ReprPC	0.94828
snmC-seq2	scMeFormer(finetune)	ReprPCWk	0.73937
snmC-seq2	scMeFormer(finetune)	Quies	0.61027
snmC-seq2	scMeFormer(finetune)	TssA	0.9925
snmC-seq2	scMeFormer(finetune)	TssAFlnk	0.97129
snmC-seq2	scMeFormer(finetune)	TxFlnk	0.93759
snmC-seq2	scMeFormer(finetune)	Tx	0.62842
snmC-seq2	scMeFormer(finetune)	TxWk	0.68323
snmC-seq2	scMeFormer(finetune)	EnhG	0.80843
snmC-seq2	scMeFormer(finetune)	Enh	0.85903
snmC-seq2	scMeFormer(finetune)	ZNF/Rpts	0.555
snmC-seq2	scMeFormer(finetune)	Het	0.56309
snmC-seq2	scMeFormer(scratch)	TssBiv	0.98517
snmC-seq2	scMeFormer(scratch)	BivFlnk	0.98331
snmC-seq2	scMeFormer(scratch)	EnhBiv	0.96564
snmC-seq2	scMeFormer(scratch)	ReprPC	0.94732
snmC-seq2	scMeFormer(scratch)	ReprPCWk	0.73286
snmC-seq2	scMeFormer(scratch)	Quies	0.60252
snmC-seq2	scMeFormer(scratch)	TssA	0.99252
snmC-seq2	scMeFormer(scratch)	TssAFlnk	0.97039
snmC-seq2	scMeFormer(scratch)	TxFlnk	0.93739
snmC-seq2	scMeFormer(scratch)	Tx	0.61814
snmC-seq2	scMeFormer(scratch)	TxWk	0.67306
snmC-seq2	scMeFormer(scratch)	EnhG	0.80104
snmC-seq2	scMeFormer(scratch)	Enh	0.85203
snmC-seq2	scMeFormer(scratch)	ZNF/Rpts	0.54545
snmC-seq2	scMeFormer(scratch)	Het	0.55702
snmC-seq2	CpG module	TssBiv	0.98478
snmC-seq2	CpG module	BivFlnk	0.98252
snmC-seq2	CpG module	EnhBiv	0.96315
snmC-seq2	CpG module	ReprPC	0.94695
snmC-seq2	CpG module	ReprPCWk	0.71555
snmC-seq2	CpG module	Quies	0.57528
snmC-seq2	CpG module	TssA	0.99222
snmC-seq2	CpG module	TssAFlnk	0.96786
snmC-seq2	CpG module	TxFlnk	0.93447
snmC-seq2	CpG module	Tx	0.60035
snmC-seq2	CpG module	TxWk	0.65195
snmC-seq2	CpG module	EnhG	0.77715
snmC-seq2	CpG module	Enh	0.83328
snmC-seq2	CpG module	ZNF/Rpts	0.52721
snmC-seq2	CpG module	Het	0.53969
snmC-seq2	DNA module	TssBiv	0.97258
snmC-seq2	DNA module	BivFlnk	0.97126
snmC-seq2	DNA module	EnhBiv	0.90119
snmC-seq2	DNA module	ReprPC	0.89644
snmC-seq2	DNA module	ReprPCWk	0.51686
snmC-seq2	DNA module	Quies	0.31428
snmC-seq2	DNA module	TssA	0.98825
snmC-seq2	DNA module	TssAFlnk	0.92043
snmC-seq2	DNA module	TxFlnk	0.82783
snmC-seq2	DNA module	Tx	0.33733
snmC-seq2	DNA module	TxWk	0.41515
snmC-seq2	DNA module	EnhG	0.5964
snmC-seq2	DNA module	Enh	0.66226
snmC-seq2	DNA module	ZNF/Rpts	0.2548
snmC-seq2	DNA module	Het	0.23237
snmC-seq2	CNN	TssBiv	0.98031
snmC-seq2	CNN	BivFlnk	0.97748
snmC-seq2	CNN	EnhBiv	0.95076
snmC-seq2	CNN	ReprPC	0.9305
snmC-seq2	CNN	ReprPCWk	0.59987
snmC-seq2	CNN	Quies	0.39319
snmC-seq2	CNN	TssA	0.99006
snmC-seq2	CNN	TssAFlnk	0.94207
snmC-seq2	CNN	TxFlnk	0.89417
snmC-seq2	CNN	Tx	0.44551
snmC-seq2	CNN	TxWk	0.52112
snmC-seq2	CNN	EnhG	0.6839
snmC-seq2	CNN	Enh	0.75473
snmC-seq2	CNN	ZNF/Rpts	0.3056
snmC-seq2	CNN	Het	0.27232
snmC-seq2	Cluster	TssBiv	0.98011
snmC-seq2	Cluster	BivFlnk	0.97908
snmC-seq2	Cluster	EnhBiv	0.95113
snmC-seq2	Cluster	ReprPC	0.92267
snmC-seq2	Cluster	ReprPCWk	0.64346
snmC-seq2	Cluster	Quies	0.4906
snmC-seq2	Cluster	TssA	0.99122
snmC-seq2	Cluster	TssAFlnk	0.95862
snmC-seq2	Cluster	TxFlnk	0.91672
snmC-seq2	Cluster	Tx	0.51902
snmC-seq2	Cluster	TxWk	0.58307
snmC-seq2	Cluster	EnhG	0.76538
snmC-seq2	Cluster	Enh	0.8171
snmC-seq2	Cluster	ZNF/Rpts	0.41631
snmC-seq2	Cluster	Het	0.42831
sn-m3C-seq	scMeFormer(finetune)	TssBiv	0.98067
sn-m3C-seq	scMeFormer(finetune)	BivFlnk	0.98049
sn-m3C-seq	scMeFormer(finetune)	EnhBiv	0.96405
sn-m3C-seq	scMeFormer(finetune)	ReprPC	0.939
sn-m3C-seq	scMeFormer(finetune)	ReprPCWk	0.71245
sn-m3C-seq	scMeFormer(finetune)	Quies	0.59344
sn-m3C-seq	scMeFormer(finetune)	TssA	0.98742
sn-m3C-seq	scMeFormer(finetune)	TssAFlnk	0.96592
sn-m3C-seq	scMeFormer(finetune)	TxFlnk	0.93016
sn-m3C-seq	scMeFormer(finetune)	Tx	0.53477
sn-m3C-seq	scMeFormer(finetune)	TxWk	0.63011
sn-m3C-seq	scMeFormer(finetune)	EnhG	0.79911
sn-m3C-seq	scMeFormer(finetune)	Enh	0.85467
sn-m3C-seq	scMeFormer(finetune)	ZNF/Rpts	0.634
sn-m3C-seq	scMeFormer(finetune)	Het	0.6503
sn-m3C-seq	scMeFormer(scratch)	TssBiv	0.98226
sn-m3C-seq	scMeFormer(scratch)	BivFlnk	0.98282
sn-m3C-seq	scMeFormer(scratch)	EnhBiv	0.96672
sn-m3C-seq	scMeFormer(scratch)	ReprPC	0.94213
sn-m3C-seq	scMeFormer(scratch)	ReprPCWk	0.71937
sn-m3C-seq	scMeFormer(scratch)	Quies	0.60289
sn-m3C-seq	scMeFormer(scratch)	TssA	0.9891
sn-m3C-seq	scMeFormer(scratch)	TssAFlnk	0.96917
sn-m3C-seq	scMeFormer(scratch)	TxFlnk	0.93653
sn-m3C-seq	scMeFormer(scratch)	Tx	0.54735
sn-m3C-seq	scMeFormer(scratch)	TxWk	0.6422
sn-m3C-seq	scMeFormer(scratch)	EnhG	0.81003
sn-m3C-seq	scMeFormer(scratch)	Enh	0.86247
sn-m3C-seq	scMeFormer(scratch)	ZNF/Rpts	0.63756
sn-m3C-seq	scMeFormer(scratch)	Het	0.65546
sn-m3C-seq	CpG module	TssBiv	0.98132
sn-m3C-seq	CpG module	BivFlnk	0.9816
sn-m3C-seq	CpG module	EnhBiv	0.96416
sn-m3C-seq	CpG module	ReprPC	0.93963
sn-m3C-seq	CpG module	ReprPCWk	0.703
sn-m3C-seq	CpG module	Quies	0.57888
sn-m3C-seq	CpG module	TssA	0.98834
sn-m3C-seq	CpG module	TssAFlnk	0.96647
sn-m3C-seq	CpG module	TxFlnk	0.93323
sn-m3C-seq	CpG module	Tx	0.51627
sn-m3C-seq	CpG module	TxWk	0.61287
sn-m3C-seq	CpG module	EnhG	0.78292
sn-m3C-seq	CpG module	Enh	0.84193
sn-m3C-seq	CpG module	ZNF/Rpts	0.63422
sn-m3C-seq	CpG module	Het	0.64632
sn-m3C-seq	DNA module	TssBiv	0.96655
sn-m3C-seq	DNA module	BivFlnk	0.96733
sn-m3C-seq	DNA module	EnhBiv	0.88222
sn-m3C-seq	DNA module	ReprPC	0.86229
sn-m3C-seq	DNA module	ReprPCWk	0.53117
sn-m3C-seq	DNA module	Quies	0.34219
sn-m3C-seq	DNA module	TssA	0.97853
sn-m3C-seq	DNA module	TssAFlnk	0.91691
sn-m3C-seq	DNA module	TxFlnk	0.79487
sn-m3C-seq	DNA module	Tx	0.26899
sn-m3C-seq	DNA module	TxWk	0.38497
sn-m3C-seq	DNA module	EnhG	0.54032
sn-m3C-seq	DNA module	Enh	0.67376
sn-m3C-seq	DNA module	ZNF/Rpts	0.3932
sn-m3C-seq	DNA module	Het	0.40796
sn-m3C-seq	CNN	TssBiv	0.9759
sn-m3C-seq	CNN	BivFlnk	0.97541
sn-m3C-seq	CNN	EnhBiv	0.95536
sn-m3C-seq	CNN	ReprPC	0.91758
sn-m3C-seq	CNN	ReprPCWk	0.58424
sn-m3C-seq	CNN	Quies	0.41198
sn-m3C-seq	CNN	TssA	0.98389
sn-m3C-seq	CNN	TssAFlnk	0.93961
sn-m3C-seq	CNN	TxFlnk	0.88618
sn-m3C-seq	CNN	Tx	0.36655
sn-m3C-seq	CNN	TxWk	0.4816
sn-m3C-seq	CNN	EnhG	0.68879
sn-m3C-seq	CNN	Enh	0.76494
sn-m3C-seq	CNN	ZNF/Rpts	0.42481
sn-m3C-seq	CNN	Het	0.44612
sn-m3C-seq	Cluster	TssBiv	0.9781
sn-m3C-seq	Cluster	BivFlnk	0.97817
sn-m3C-seq	Cluster	EnhBiv	0.95304
sn-m3C-seq	Cluster	ReprPC	0.91611
sn-m3C-seq	Cluster	ReprPCWk	0.62064
sn-m3C-seq	Cluster	Quies	0.48126
sn-m3C-seq	Cluster	TssA	0.98821
sn-m3C-seq	Cluster	TssAFlnk	0.95748
sn-m3C-seq	Cluster	TxFlnk	0.91805
sn-m3C-seq	Cluster	Tx	0.42646
sn-m3C-seq	Cluster	TxWk	0.53314
sn-m3C-seq	Cluster	EnhG	0.76148
sn-m3C-seq	Cluster	Enh	0.82312
sn-m3C-seq	Cluster	ZNF/Rpts	0.55804
sn-m3C-seq	Cluster	Het	0.54976
snmCAT-seq	scMeFormer(finetune)	TssBiv	0.97921
snmCAT-seq	scMeFormer(finetune)	BivFlnk	0.98041
snmCAT-seq	scMeFormer(finetune)	EnhBiv	0.95997
snmCAT-seq	scMeFormer(finetune)	ReprPC	0.93505
snmCAT-seq	scMeFormer(finetune)	ReprPCWk	0.72062
snmCAT-seq	scMeFormer(finetune)	Quies	0.61935
snmCAT-seq	scMeFormer(finetune)	TssA	0.98563
snmCAT-seq	scMeFormer(finetune)	TssAFlnk	0.9645
snmCAT-seq	scMeFormer(finetune)	TxFlnk	0.93447
snmCAT-seq	scMeFormer(finetune)	Tx	0.64244
snmCAT-seq	scMeFormer(finetune)	TxWk	0.6805
snmCAT-seq	scMeFormer(finetune)	EnhG	0.80664
snmCAT-seq	scMeFormer(finetune)	Enh	0.85558
snmCAT-seq	scMeFormer(finetune)	ZNF/Rpts	0.52098
snmCAT-seq	scMeFormer(finetune)	Het	0.57122
snmCAT-seq	scMeFormer(scratch)	TssBiv	0.98031
snmCAT-seq	scMeFormer(scratch)	BivFlnk	0.98218
snmCAT-seq	scMeFormer(scratch)	EnhBiv	0.9614
snmCAT-seq	scMeFormer(scratch)	ReprPC	0.9363
snmCAT-seq	scMeFormer(scratch)	ReprPCWk	0.72345
snmCAT-seq	scMeFormer(scratch)	Quies	0.62368
snmCAT-seq	scMeFormer(scratch)	TssA	0.98607
snmCAT-seq	scMeFormer(scratch)	TssAFlnk	0.9662
snmCAT-seq	scMeFormer(scratch)	TxFlnk	0.9351
snmCAT-seq	scMeFormer(scratch)	Tx	0.64622
snmCAT-seq	scMeFormer(scratch)	TxWk	0.68636
snmCAT-seq	scMeFormer(scratch)	EnhG	0.81266
snmCAT-seq	scMeFormer(scratch)	Enh	0.85919
snmCAT-seq	scMeFormer(scratch)	ZNF/Rpts	0.52205
snmCAT-seq	scMeFormer(scratch)	Het	0.56979
snmCAT-seq	CpG module	TssBiv	0.97811
snmCAT-seq	CpG module	BivFlnk	0.98068
snmCAT-seq	CpG module	EnhBiv	0.9578
snmCAT-seq	CpG module	ReprPC	0.93146
snmCAT-seq	CpG module	ReprPCWk	0.68737
snmCAT-seq	CpG module	Quies	0.57484
snmCAT-seq	CpG module	TssA	0.98527
snmCAT-seq	CpG module	TssAFlnk	0.96174
snmCAT-seq	CpG module	TxFlnk	0.929
snmCAT-seq	CpG module	Tx	0.60682
snmCAT-seq	CpG module	TxWk	0.64223
snmCAT-seq	CpG module	EnhG	0.77673
snmCAT-seq	CpG module	Enh	0.82836
snmCAT-seq	CpG module	ZNF/Rpts	0.5068
snmCAT-seq	CpG module	Het	0.53739
snmCAT-seq	DNA module	TssBiv	0.96594
snmCAT-seq	DNA module	BivFlnk	0.96255
snmCAT-seq	DNA module	EnhBiv	0.90353
snmCAT-seq	DNA module	ReprPC	0.8744
snmCAT-seq	DNA module	ReprPCWk	0.47819
snmCAT-seq	DNA module	Quies	0.31037
snmCAT-seq	DNA module	TssA	0.97839
snmCAT-seq	DNA module	TssAFlnk	0.90758
snmCAT-seq	DNA module	TxFlnk	0.78683
snmCAT-seq	DNA module	Tx	0.33355
snmCAT-seq	DNA module	TxWk	0.38472
snmCAT-seq	DNA module	EnhG	0.56848
snmCAT-seq	DNA module	Enh	0.65148
snmCAT-seq	DNA module	ZNF/Rpts	0.33259
snmCAT-seq	DNA module	Het	0.27751
snmCAT-seq	CNN	TssBiv	0.97455
snmCAT-seq	CNN	BivFlnk	0.97546
snmCAT-seq	CNN	EnhBiv	0.94583
snmCAT-seq	CNN	ReprPC	0.91273
snmCAT-seq	CNN	ReprPCWk	0.58657
snmCAT-seq	CNN	Quies	0.42427
snmCAT-seq	CNN	TssA	0.98193
snmCAT-seq	CNN	TssAFlnk	0.93839
snmCAT-seq	CNN	TxFlnk	0.90851
snmCAT-seq	CNN	Tx	0.48742
snmCAT-seq	CNN	TxWk	0.53133
snmCAT-seq	CNN	EnhG	0.71489
snmCAT-seq	CNN	Enh	0.76698
snmCAT-seq	CNN	ZNF/Rpts	0.35037
snmCAT-seq	CNN	Het	0.32533
snmCAT-seq	Cluster	TssBiv	0.97159
snmCAT-seq	Cluster	BivFlnk	0.97292
snmCAT-seq	Cluster	EnhBiv	0.93273
snmCAT-seq	Cluster	ReprPC	0.88789
snmCAT-seq	Cluster	ReprPCWk	0.60657
snmCAT-seq	Cluster	Quies	0.49179
snmCAT-seq	Cluster	TssA	0.98284
snmCAT-seq	Cluster	TssAFlnk	0.94568
snmCAT-seq	Cluster	TxFlnk	0.89969
snmCAT-seq	Cluster	Tx	0.51809
snmCAT-seq	Cluster	TxWk	0.56627
snmCAT-seq	Cluster	EnhG	0.75167
snmCAT-seq	Cluster	Enh	0.79657
snmCAT-seq	Cluster	ZNF/Rpts	0.40038
snmCAT-seq	Cluster	Het	0.43934
