# Supplementary material for: Deep learning imputes DNA methylation states in single cells and enhances the detection of epigenetic alterations in schizophrenia
Source: Cell Genom. 2025 Feb 21;5(3):100774. doi: 10.1016/j.xgen.2025.100774 (PMC11960545; doi:10.1016/j.xgen.2025.100774)
Supplement: Table S5. Model prediction performance of scMeformer and the cluster model across five datasets under lower CpG coverage through downsampling, related to Figures 3 and S4 — Performance was evaluated based on subsets of independent testing CpG sites stratified by their levels of variations across all cells in each dataset. The “0–0.1” group represents the bottom 10% least variable CpG sites, while the “0.9–1.0” group represents the top 10% most variable CpG sites. [file mmc4.xlsx]

## Sheet: Sheet1
Table S5. Model prediction performance of scMeformer and the cluster model across five datasets under lower CpG coverage through downsampling, Related to Figure 3 and Figure S4. Performance was evaluated based on subsets of independent testing CpG sites stratified by their levels of variations across all cells in each dataset. The “0–0.1” group represents the bottom 10% least variable CpG sites, …
Dataset	Proportion	Ranking of variation of DNAm levels	Method	AUPRC
snmC-seq	1	0-0.1	scMeFormer	0.996409
snmC-seq	1	0.1-0.2	scMeFormer	0.977097
snmC-seq	1	0.2-0.3	scMeFormer	0.797854
snmC-seq	1	0.3-0.4	scMeFormer	0.668644
snmC-seq	1	0.4-0.5	scMeFormer	0.552373
snmC-seq	1	0.5-0.6	scMeFormer	0.44612
snmC-seq	1	0.6-0.7	scMeFormer	0.366498
snmC-seq	1	0.7-0.8	scMeFormer	0.29851
snmC-seq	1	0.8-0.9	scMeFormer	0.229548
snmC-seq	1	0.9-1.0	scMeFormer	0.16766
snmC-seq	1	0-0.1	Cluster	0.998865
snmC-seq	1	0.1-0.2	Cluster	0.981375
snmC-seq	1	0.2-0.3	Cluster	0.862065
snmC-seq	1	0.3-0.4	Cluster	0.667545
snmC-seq	1	0.4-0.5	Cluster	0.421835
snmC-seq	1	0.5-0.6	Cluster	0.377655
snmC-seq	1	0.6-0.7	Cluster	0.25848
snmC-seq	1	0.7-0.8	Cluster	0.17431
snmC-seq	1	0.8-0.9	Cluster	0.173425
snmC-seq	1	0.9-1.0	Cluster	0.06633
snmC-seq	0.5	0-0.1	scMeFormer	0.996364
snmC-seq	0.5	0.1-0.2	scMeFormer	0.975733
snmC-seq	0.5	0.2-0.3	scMeFormer	0.790091
snmC-seq	0.5	0.3-0.4	scMeFormer	0.658245
snmC-seq	0.5	0.4-0.5	scMeFormer	0.540987
snmC-seq	0.5	0.5-0.6	scMeFormer	0.432956
snmC-seq	0.5	0.6-0.7	scMeFormer	0.353533
snmC-seq	0.5	0.7-0.8	scMeFormer	0.283808
snmC-seq	0.5	0.8-0.9	scMeFormer	0.218787
snmC-seq	0.5	0.9-1.0	scMeFormer	0.1559
snmC-seq	0.5	0-0.1	Cluster	0.997923
snmC-seq	0.5	0.1-0.2	Cluster	0.9645
snmC-seq	0.5	0.2-0.3	Cluster	0.722744
snmC-seq	0.5	0.3-0.4	Cluster	0.561688
snmC-seq	0.5	0.4-0.5	Cluster	0.430207
snmC-seq	0.5	0.5-0.6	Cluster	0.320529
snmC-seq	0.5	0.6-0.7	Cluster	0.245504
snmC-seq	0.5	0.7-0.8	Cluster	0.190868
snmC-seq	0.5	0.8-0.9	Cluster	0.138895
snmC-seq	0.5	0.9-1.0	Cluster	0.0971896
snmC-seq	0.25	0-0.1	scMeFormer	0.996055
snmC-seq	0.25	0.1-0.2	scMeFormer	0.97493
snmC-seq	0.25	0.2-0.3	scMeFormer	0.783386
snmC-seq	0.25	0.3-0.4	scMeFormer	0.645249
snmC-seq	0.25	0.4-0.5	scMeFormer	0.526766
snmC-seq	0.25	0.5-0.6	scMeFormer	0.418643
snmC-seq	0.25	0.6-0.7	scMeFormer	0.341784
snmC-seq	0.25	0.7-0.8	scMeFormer	0.275331
snmC-seq	0.25	0.8-0.9	scMeFormer	0.209915
snmC-seq	0.25	0.9-1.0	scMeFormer	0.151557
snmC-seq	0.25	0-0.1	Cluster	0.997676
snmC-seq	0.25	0.1-0.2	Cluster	0.964571
snmC-seq	0.25	0.2-0.3	Cluster	0.710969
snmC-seq	0.25	0.3-0.4	Cluster	0.550943
snmC-seq	0.25	0.4-0.5	Cluster	0.422537
snmC-seq	0.25	0.5-0.6	Cluster	0.316753
snmC-seq	0.25	0.6-0.7	Cluster	0.243689
snmC-seq	0.25	0.7-0.8	Cluster	0.188595
snmC-seq	0.25	0.8-0.9	Cluster	0.137941
snmC-seq	0.25	0.9-1.0	Cluster	0.0971497
snmC-seq	0.1	0-0.1	scMeFormer	0.994881
snmC-seq	0.1	0.1-0.2	scMeFormer	0.973932
snmC-seq	0.1	0.2-0.3	scMeFormer	0.774978
snmC-seq	0.1	0.3-0.4	scMeFormer	0.637278
snmC-seq	0.1	0.4-0.5	scMeFormer	0.516154
snmC-seq	0.1	0.5-0.6	scMeFormer	0.409501
snmC-seq	0.1	0.6-0.7	scMeFormer	0.333098
snmC-seq	0.1	0.7-0.8	scMeFormer	0.265768
snmC-seq	0.1	0.8-0.9	scMeFormer	0.206301
snmC-seq	0.1	0.9-1.0	scMeFormer	0.147228
snmC-seq	0.1	0-0.1	Cluster	0.996885
snmC-seq	0.1	0.1-0.2	Cluster	0.964467
snmC-seq	0.1	0.2-0.3	Cluster	0.689065
snmC-seq	0.1	0.3-0.4	Cluster	0.527488
snmC-seq	0.1	0.4-0.5	Cluster	0.404611
snmC-seq	0.1	0.5-0.6	Cluster	0.300566
snmC-seq	0.1	0.6-0.7	Cluster	0.231631
snmC-seq	0.1	0.7-0.8	Cluster	0.178315
snmC-seq	0.1	0.8-0.9	Cluster	0.133288
snmC-seq	0.1	0.9-1.0	Cluster	0.0924706
snmC-seq	0.05	0-0.1	scMeFormer	0.992153
snmC-seq	0.05	0.1-0.2	scMeFormer	0.971708
snmC-seq	0.05	0.2-0.3	scMeFormer	0.753353
snmC-seq	0.05	0.3-0.4	scMeFormer	0.617517
snmC-seq	0.05	0.4-0.5	scMeFormer	0.502837
snmC-seq	0.05	0.5-0.6	scMeFormer	0.402878
snmC-seq	0.05	0.6-0.7	scMeFormer	0.326816
snmC-seq	0.05	0.7-0.8	scMeFormer	0.266566
snmC-seq	0.05	0.8-0.9	scMeFormer	0.201887
snmC-seq	0.05	0.9-1.0	scMeFormer	0.14678
snmC-seq	0.05	0-0.1	Cluster	0.995349
snmC-seq	0.05	0.1-0.2	Cluster	0.961276
snmC-seq	0.05	0.2-0.3	Cluster	0.662221
snmC-seq	0.05	0.3-0.4	Cluster	0.503891
snmC-seq	0.05	0.4-0.5	Cluster	0.380729
snmC-seq	0.05	0.5-0.6	Cluster	0.282649
snmC-seq	0.05	0.6-0.7	Cluster	0.218412
snmC-seq	0.05	0.7-0.8	Cluster	0.171603
snmC-seq	0.05	0.8-0.9	Cluster	0.123349
snmC-seq	0.05	0.9-1.0	Cluster	0.0903639
snmC-seq	0.02	0-0.1	scMeFormer	0.996379
snmC-seq	0.02	0.1-0.2	scMeFormer	0.968719
snmC-seq	0.02	0.2-0.3	scMeFormer	0.718601
snmC-seq	0.02	0.3-0.4	scMeFormer	0.532588
snmC-seq	0.02	0.4-0.5	scMeFormer	0.373967
snmC-seq	0.02	0.5-0.6	scMeFormer	0.271389
snmC-seq	0.02	0.6-0.7	scMeFormer	0.216299
snmC-seq	0.02	0.7-0.8	scMeFormer	0.167914
snmC-seq	0.02	0.8-0.9	scMeFormer	0.134686
snmC-seq	0.02	0.9-1.0	scMeFormer	0.105926
snmC-seq	0.02	0-0.1	Cluster	0.99021
snmC-seq	0.02	0.1-0.2	Cluster	0.957941
snmC-seq	0.02	0.2-0.3	Cluster	0.649226
snmC-seq	0.02	0.3-0.4	Cluster	0.473288
snmC-seq	0.02	0.4-0.5	Cluster	0.3567
snmC-seq	0.02	0.5-0.6	Cluster	0.267559
snmC-seq	0.02	0.6-0.7	Cluster	0.204751
snmC-seq	0.02	0.7-0.8	Cluster	0.166882
snmC-seq	0.02	0.8-0.9	Cluster	0.12602
snmC-seq	0.02	0.9-1.0	Cluster	0.0917781
snmC-seq	0.01	0-0.1	scMeFormer	0.967491
snmC-seq	0.01	0.1-0.2	scMeFormer	0.965217
snmC-seq	0.01	0.2-0.3	scMeFormer	0.7305
snmC-seq	0.01	0.3-0.4	scMeFormer	0.584571
snmC-seq	0.01	0.4-0.5	scMeFormer	0.483477
snmC-seq	0.01	0.5-0.6	scMeFormer	0.396242
snmC-seq	0.01	0.6-0.7	scMeFormer	0.341413
snmC-seq	0.01	0.7-0.8	scMeFormer	0.285835
snmC-seq	0.01	0.8-0.9	scMeFormer	0.221411
snmC-seq	0.01	0.9-1.0	scMeFormer	0.171084
snmC-seq	0.01	0-0.1	Cluster	0.981377
snmC-seq	0.01	0.1-0.2	Cluster	0.957001
snmC-seq	0.01	0.2-0.3	Cluster	0.681846
snmC-seq	0.01	0.3-0.4	Cluster	0.508313
snmC-seq	0.01	0.4-0.5	Cluster	0.384649
snmC-seq	0.01	0.5-0.6	Cluster	0.290358
snmC-seq	0.01	0.6-0.7	Cluster	0.229467
snmC-seq	0.01	0.7-0.8	Cluster	0.187086
snmC-seq	0.01	0.8-0.9	Cluster	0.147067
snmC-seq	0.01	0.9-1.0	Cluster	0.109446
snmC-seq2	1	0-0.1	scMeFormer	0.994185
snmC-seq2	1	0.1-0.2	scMeFormer	0.966954
snmC-seq2	1	0.2-0.3	scMeFormer	0.796696
snmC-seq2	1	0.3-0.4	scMeFormer	0.678974
snmC-seq2	1	0.4-0.5	scMeFormer	0.569655
snmC-seq2	1	0.5-0.6	scMeFormer	0.475468
snmC-seq2	1	0.6-0.7	scMeFormer	0.394595
snmC-seq2	1	0.7-0.8	scMeFormer	0.32964
snmC-seq2	1	0.8-0.9	scMeFormer	0.265419
snmC-seq2	1	0.9-1.0	scMeFormer	0.184759
snmC-seq2	1	0-0.1	Cluster	0.996258
snmC-seq2	1	0.1-0.2	Cluster	0.949713
snmC-seq2	1	0.2-0.3	Cluster	0.735493
snmC-seq2	1	0.3-0.4	Cluster	0.586641
snmC-seq2	1	0.4-0.5	Cluster	0.457713
snmC-seq2	1	0.5-0.6	Cluster	0.385613
snmC-seq2	1	0.6-0.7	Cluster	0.342778
snmC-seq2	1	0.7-0.8	Cluster	0.307558
snmC-seq2	1	0.8-0.9	Cluster	0.269136
snmC-seq2	1	0.9-1.0	Cluster	0.231297
snmC-seq2	0.5	0-0.1	scMeFormer	0.994059
snmC-seq2	0.5	0.1-0.2	scMeFormer	0.965569
snmC-seq2	0.5	0.2-0.3	scMeFormer	0.789849
snmC-seq2	0.5	0.3-0.4	scMeFormer	0.670475
snmC-seq2	0.5	0.4-0.5	scMeFormer	0.5579
snmC-seq2	0.5	0.5-0.6	scMeFormer	0.460855
snmC-seq2	0.5	0.6-0.7	scMeFormer	0.37854
snmC-seq2	0.5	0.7-0.8	scMeFormer	0.313218
snmC-seq2	0.5	0.8-0.9	scMeFormer	0.248429
snmC-seq2	0.5	0.9-1.0	scMeFormer	0.170794
snmC-seq2	0.5	0-0.1	Cluster	0.99643
snmC-seq2	0.5	0.1-0.2	Cluster	0.947261
snmC-seq2	0.5	0.2-0.3	Cluster	0.719839
snmC-seq2	0.5	0.3-0.4	Cluster	0.567
snmC-seq2	0.5	0.4-0.5	Cluster	0.440516
snmC-seq2	0.5	0.5-0.6	Cluster	0.344848
snmC-seq2	0.5	0.6-0.7	Cluster	0.270455
snmC-seq2	0.5	0.7-0.8	Cluster	0.215327
snmC-seq2	0.5	0.8-0.9	Cluster	0.165727
snmC-seq2	0.5	0.9-1.0	Cluster	0.11162
snmC-seq2	0.25	0-0.1	scMeFormer	0.993723
snmC-seq2	0.25	0.1-0.2	scMeFormer	0.963432
snmC-seq2	0.25	0.2-0.3	scMeFormer	0.777915
snmC-seq2	0.25	0.3-0.4	scMeFormer	0.651221
snmC-seq2	0.25	0.4-0.5	scMeFormer	0.532665
snmC-seq2	0.25	0.5-0.6	scMeFormer	0.435739
snmC-seq2	0.25	0.6-0.7	scMeFormer	0.3556
snmC-seq2	0.25	0.7-0.8	scMeFormer	0.292796
snmC-seq2	0.25	0.8-0.9	scMeFormer	0.229808
snmC-seq2	0.25	0.9-1.0	scMeFormer	0.15792
snmC-seq2	0.25	0-0.1	Cluster	0.996275
snmC-seq2	0.25	0.1-0.2	Cluster	0.945565
snmC-seq2	0.25	0.2-0.3	Cluster	0.706739
snmC-seq2	0.25	0.3-0.4	Cluster	0.551326
snmC-seq2	0.25	0.4-0.5	Cluster	0.424444
snmC-seq2	0.25	0.5-0.6	Cluster	0.331965
snmC-seq2	0.25	0.6-0.7	Cluster	0.257915
snmC-seq2	0.25	0.7-0.8	Cluster	0.205167
snmC-seq2	0.25	0.8-0.9	Cluster	0.157732
snmC-seq2	0.25	0.9-1.0	Cluster	0.10668
snmC-seq2	0.1	0-0.1	scMeFormer	0.992726
snmC-seq2	0.1	0.1-0.2	scMeFormer	0.960437
snmC-seq2	0.1	0.2-0.3	scMeFormer	0.76486
snmC-seq2	0.1	0.3-0.4	scMeFormer	0.635337
snmC-seq2	0.1	0.4-0.5	scMeFormer	0.516071
snmC-seq2	0.1	0.5-0.6	scMeFormer	0.416634
snmC-seq2	0.1	0.6-0.7	scMeFormer	0.337502
snmC-seq2	0.1	0.7-0.8	scMeFormer	0.275386
snmC-seq2	0.1	0.8-0.9	scMeFormer	0.217829
snmC-seq2	0.1	0.9-1.0	scMeFormer	0.148952
snmC-seq2	0.1	0-0.1	Cluster	0.995587
snmC-seq2	0.1	0.1-0.2	Cluster	0.944763
snmC-seq2	0.1	0.2-0.3	Cluster	0.678078
snmC-seq2	0.1	0.3-0.4	Cluster	0.519056
snmC-seq2	0.1	0.4-0.5	Cluster	0.398291
snmC-seq2	0.1	0.5-0.6	Cluster	0.305534
snmC-seq2	0.1	0.6-0.7	Cluster	0.241876
snmC-seq2	0.1	0.7-0.8	Cluster	0.19109
snmC-seq2	0.1	0.8-0.9	Cluster	0.147097
snmC-seq2	0.1	0.9-1.0	Cluster	0.101436
snmC-seq2	0.05	0-0.1	scMeFormer	0.990174
snmC-seq2	0.05	0.1-0.2	scMeFormer	0.960386
snmC-seq2	0.05	0.2-0.3	scMeFormer	0.76107
snmC-seq2	0.05	0.3-0.4	scMeFormer	0.626793
snmC-seq2	0.05	0.4-0.5	scMeFormer	0.504673
snmC-seq2	0.05	0.5-0.6	scMeFormer	0.407985
snmC-seq2	0.05	0.6-0.7	scMeFormer	0.332443
snmC-seq2	0.05	0.7-0.8	scMeFormer	0.268097
snmC-seq2	0.05	0.8-0.9	scMeFormer	0.213601
snmC-seq2	0.05	0.9-1.0	scMeFormer	0.15156
snmC-seq2	0.05	0-0.1	Cluster	0.994348
snmC-seq2	0.05	0.1-0.2	Cluster	0.943128
snmC-seq2	0.05	0.2-0.3	Cluster	0.660075
snmC-seq2	0.05	0.3-0.4	Cluster	0.496377
snmC-seq2	0.05	0.4-0.5	Cluster	0.381231
snmC-seq2	0.05	0.5-0.6	Cluster	0.294936
snmC-seq2	0.05	0.6-0.7	Cluster	0.230415
snmC-seq2	0.05	0.7-0.8	Cluster	0.183594
snmC-seq2	0.05	0.8-0.9	Cluster	0.142761
snmC-seq2	0.05	0.9-1.0	Cluster	0.100649
snmC-seq2	0.02	0-0.1	scMeFormer	0.993888
snmC-seq2	0.02	0.1-0.2	scMeFormer	0.95185
snmC-seq2	0.02	0.2-0.3	scMeFormer	0.720742
snmC-seq2	0.02	0.3-0.4	scMeFormer	0.557206
snmC-seq2	0.02	0.4-0.5	scMeFormer	0.39645
snmC-seq2	0.02	0.5-0.6	scMeFormer	0.303534
snmC-seq2	0.02	0.6-0.7	scMeFormer	0.245723
snmC-seq2	0.02	0.7-0.8	scMeFormer	0.210748
snmC-seq2	0.02	0.8-0.9	scMeFormer	0.176408
snmC-seq2	0.02	0.9-1.0	scMeFormer	0.140037
snmC-seq2	0.02	0-0.1	Cluster	0.990231
snmC-seq2	0.02	0.1-0.2	Cluster	0.936039
snmC-seq2	0.02	0.2-0.3	Cluster	0.61816
snmC-seq2	0.02	0.3-0.4	Cluster	0.445465
snmC-seq2	0.02	0.4-0.5	Cluster	0.322849
snmC-seq2	0.02	0.5-0.6	Cluster	0.253454
snmC-seq2	0.02	0.6-0.7	Cluster	0.197332
snmC-seq2	0.02	0.7-0.8	Cluster	0.158274
snmC-seq2	0.02	0.8-0.9	Cluster	0.125651
snmC-seq2	0.02	0.9-1.0	Cluster	0.0911133
snmC-seq2	0.01	0-0.1	scMeFormer	0.971526
snmC-seq2	0.01	0.1-0.2	scMeFormer	0.951474
snmC-seq2	0.01	0.2-0.3	scMeFormer	0.718693
snmC-seq2	0.01	0.3-0.4	scMeFormer	0.584687
snmC-seq2	0.01	0.4-0.5	scMeFormer	0.469283
snmC-seq2	0.01	0.5-0.6	scMeFormer	0.4058
snmC-seq2	0.01	0.6-0.7	scMeFormer	0.33277
snmC-seq2	0.01	0.7-0.8	scMeFormer	0.283931
snmC-seq2	0.01	0.8-0.9	scMeFormer	0.241976
snmC-seq2	0.01	0.9-1.0	scMeFormer	0.173316
snmC-seq2	0.01	0-0.1	Cluster	0.981742
snmC-seq2	0.01	0.1-0.2	Cluster	0.933678
snmC-seq2	0.01	0.2-0.3	Cluster	0.623436
snmC-seq2	0.01	0.3-0.4	Cluster	0.446193
snmC-seq2	0.01	0.4-0.5	Cluster	0.321993
snmC-seq2	0.01	0.5-0.6	Cluster	0.251658
snmC-seq2	0.01	0.6-0.7	Cluster	0.204095
snmC-seq2	0.01	0.7-0.8	Cluster	0.170197
snmC-seq2	0.01	0.8-0.9	Cluster	0.132303
snmC-seq2	0.01	0.9-1.0	Cluster	0.102652
sn-m3C-seq	1	0-0.1	scMeFormer	0.989786
sn-m3C-seq	1	0.1-0.2	scMeFormer	0.9473
sn-m3C-seq	1	0.2-0.3	scMeFormer	0.779754
sn-m3C-seq	1	0.3-0.4	scMeFormer	0.690875
sn-m3C-seq	1	0.4-0.5	scMeFormer	0.611928
sn-m3C-seq	1	0.5-0.6	scMeFormer	0.535482
sn-m3C-seq	1	0.6-0.7	scMeFormer	0.463268
sn-m3C-seq	1	0.7-0.8	scMeFormer	0.380977
sn-m3C-seq	1	0.8-0.9	scMeFormer	0.307467
sn-m3C-seq	1	0.9-1.0	scMeFormer	0.2851
sn-m3C-seq	1	0-0.1	Cluster	0.994051
sn-m3C-seq	1	0.1-0.2	Cluster	0.935126
sn-m3C-seq	1	0.2-0.3	Cluster	0.724605
sn-m3C-seq	1	0.3-0.4	Cluster	0.620417
sn-m3C-seq	1	0.4-0.5	Cluster	0.53546
sn-m3C-seq	1	0.5-0.6	Cluster	0.457431
sn-m3C-seq	1	0.6-0.7	Cluster	0.385782
sn-m3C-seq	1	0.7-0.8	Cluster	0.307639
sn-m3C-seq	1	0.8-0.9	Cluster	0.240629
sn-m3C-seq	1	0.9-1.0	Cluster	0.21044
sn-m3C-seq	0.5	0-0.1	scMeFormer	0.989887
sn-m3C-seq	0.5	0.1-0.2	scMeFormer	0.944799
sn-m3C-seq	0.5	0.2-0.3	scMeFormer	0.765723
sn-m3C-seq	0.5	0.3-0.4	scMeFormer	0.675094
sn-m3C-seq	0.5	0.4-0.5	scMeFormer	0.593574
sn-m3C-seq	0.5	0.5-0.6	scMeFormer	0.517853
sn-m3C-seq	0.5	0.6-0.7	scMeFormer	0.443894
sn-m3C-seq	0.5	0.7-0.8	scMeFormer	0.363997
sn-m3C-seq	0.5	0.8-0.9	scMeFormer	0.292078
sn-m3C-seq	0.5	0.9-1.0	scMeFormer	0.275043
sn-m3C-seq	0.5	0-0.1	Cluster	0.993552
sn-m3C-seq	0.5	0.1-0.2	Cluster	0.921539
sn-m3C-seq	0.5	0.2-0.3	Cluster	0.678266
sn-m3C-seq	0.5	0.3-0.4	Cluster	0.56045
sn-m3C-seq	0.5	0.4-0.5	Cluster	0.469239
sn-m3C-seq	0.5	0.5-0.6	Cluster	0.393753
sn-m3C-seq	0.5	0.6-0.7	Cluster	0.326543
sn-m3C-seq	0.5	0.7-0.8	Cluster	0.25752
sn-m3C-seq	0.5	0.8-0.9	Cluster	0.199281
sn-m3C-seq	0.5	0.9-1.0	Cluster	0.174758
sn-m3C-seq	0.25	0-0.1	scMeFormer	0.990392
sn-m3C-seq	0.25	0.1-0.2	scMeFormer	0.945945
sn-m3C-seq	0.25	0.2-0.3	scMeFormer	0.769216
sn-m3C-seq	0.25	0.3-0.4	scMeFormer	0.67877
sn-m3C-seq	0.25	0.4-0.5	scMeFormer	0.596261
sn-m3C-seq	0.25	0.5-0.6	scMeFormer	0.51854
sn-m3C-seq	0.25	0.6-0.7	scMeFormer	0.443576
sn-m3C-seq	0.25	0.7-0.8	scMeFormer	0.360623
sn-m3C-seq	0.25	0.8-0.9	scMeFormer	0.288288
sn-m3C-seq	0.25	0.9-1.0	scMeFormer	0.270703
sn-m3C-seq	0.25	0-0.1	Cluster	0.993382
sn-m3C-seq	0.25	0.1-0.2	Cluster	0.918833
sn-m3C-seq	0.25	0.2-0.3	Cluster	0.666274
sn-m3C-seq	0.25	0.3-0.4	Cluster	0.545638
sn-m3C-seq	0.25	0.4-0.5	Cluster	0.455641
sn-m3C-seq	0.25	0.5-0.6	Cluster	0.3794
sn-m3C-seq	0.25	0.6-0.7	Cluster	0.314403
sn-m3C-seq	0.25	0.7-0.8	Cluster	0.246957
sn-m3C-seq	0.25	0.8-0.9	Cluster	0.191549
sn-m3C-seq	0.25	0.9-1.0	Cluster	0.16896
sn-m3C-seq	0.1	0-0.1	scMeFormer	0.989617
sn-m3C-seq	0.1	0.1-0.2	scMeFormer	0.941968
sn-m3C-seq	0.1	0.2-0.3	scMeFormer	0.747515
sn-m3C-seq	0.1	0.3-0.4	scMeFormer	0.652969
sn-m3C-seq	0.1	0.4-0.5	scMeFormer	0.567836
sn-m3C-seq	0.1	0.5-0.6	scMeFormer	0.488948
sn-m3C-seq	0.1	0.6-0.7	scMeFormer	0.415056
sn-m3C-seq	0.1	0.7-0.8	scMeFormer	0.335748
sn-m3C-seq	0.1	0.8-0.9	scMeFormer	0.267006
sn-m3C-seq	0.1	0.9-1.0	scMeFormer	0.259715
sn-m3C-seq	0.1	0-0.1	Cluster	0.99311
sn-m3C-seq	0.1	0.1-0.2	Cluster	0.915187
sn-m3C-seq	0.1	0.2-0.3	Cluster	0.639647
sn-m3C-seq	0.1	0.3-0.4	Cluster	0.514009
sn-m3C-seq	0.1	0.4-0.5	Cluster	0.422049
sn-m3C-seq	0.1	0.5-0.6	Cluster	0.351131
sn-m3C-seq	0.1	0.6-0.7	Cluster	0.289627
sn-m3C-seq	0.1	0.7-0.8	Cluster	0.229021
sn-m3C-seq	0.1	0.8-0.9	Cluster	0.18131
sn-m3C-seq	0.1	0.9-1.0	Cluster	0.170124
sn-m3C-seq	0.05	0-0.1	scMeFormer	0.988183
sn-m3C-seq	0.05	0.1-0.2	scMeFormer	0.937729
sn-m3C-seq	0.05	0.2-0.3	scMeFormer	0.725667
sn-m3C-seq	0.05	0.3-0.4	scMeFormer	0.623519
sn-m3C-seq	0.05	0.4-0.5	scMeFormer	0.541282
sn-m3C-seq	0.05	0.5-0.6	scMeFormer	0.460486
sn-m3C-seq	0.05	0.6-0.7	scMeFormer	0.389844
sn-m3C-seq	0.05	0.7-0.8	scMeFormer	0.314808
sn-m3C-seq	0.05	0.8-0.9	scMeFormer	0.250213
sn-m3C-seq	0.05	0.9-1.0	scMeFormer	0.251809
sn-m3C-seq	0.05	0-0.1	Cluster	0.99238
sn-m3C-seq	0.05	0.1-0.2	Cluster	0.914195
sn-m3C-seq	0.05	0.2-0.3	Cluster	0.629091
sn-m3C-seq	0.05	0.3-0.4	Cluster	0.502047
sn-m3C-seq	0.05	0.4-0.5	Cluster	0.411459
sn-m3C-seq	0.05	0.5-0.6	Cluster	0.341141
sn-m3C-seq	0.05	0.6-0.7	Cluster	0.280597
sn-m3C-seq	0.05	0.7-0.8	Cluster	0.221922
sn-m3C-seq	0.05	0.8-0.9	Cluster	0.174227
sn-m3C-seq	0.05	0.9-1.0	Cluster	0.169764
sn-m3C-seq	0.02	0-0.1	scMeFormer	0.989552
sn-m3C-seq	0.02	0.1-0.2	scMeFormer	0.930021
sn-m3C-seq	0.02	0.2-0.3	scMeFormer	0.687955
sn-m3C-seq	0.02	0.3-0.4	scMeFormer	0.55425
sn-m3C-seq	0.02	0.4-0.5	scMeFormer	0.446121
sn-m3C-seq	0.02	0.5-0.6	scMeFormer	0.379431
sn-m3C-seq	0.02	0.6-0.7	scMeFormer	0.337464
sn-m3C-seq	0.02	0.7-0.8	scMeFormer	0.304271
sn-m3C-seq	0.02	0.8-0.9	scMeFormer	0.26724
sn-m3C-seq	0.02	0.9-1.0	scMeFormer	0.270311
sn-m3C-seq	0.02	0-0.1	Cluster	0.988442
sn-m3C-seq	0.02	0.1-0.2	Cluster	0.904692
sn-m3C-seq	0.02	0.2-0.3	Cluster	0.563411
sn-m3C-seq	0.02	0.3-0.4	Cluster	0.42446
sn-m3C-seq	0.02	0.4-0.5	Cluster	0.341854
sn-m3C-seq	0.02	0.5-0.6	Cluster	0.275249
sn-m3C-seq	0.02	0.6-0.7	Cluster	0.226881
sn-m3C-seq	0.02	0.7-0.8	Cluster	0.18001
sn-m3C-seq	0.02	0.8-0.9	Cluster	0.149086
sn-m3C-seq	0.02	0.9-1.0	Cluster	0.174481
sn-m3C-seq	0.01	0-0.1	scMeFormer	0.971458
sn-m3C-seq	0.01	0.1-0.2	scMeFormer	0.926482
sn-m3C-seq	0.01	0.2-0.3	scMeFormer	0.690719
sn-m3C-seq	0.01	0.3-0.4	scMeFormer	0.593784
sn-m3C-seq	0.01	0.4-0.5	scMeFormer	0.502757
sn-m3C-seq	0.01	0.5-0.6	scMeFormer	0.432943
sn-m3C-seq	0.01	0.6-0.7	scMeFormer	0.368321
sn-m3C-seq	0.01	0.7-0.8	scMeFormer	0.302476
sn-m3C-seq	0.01	0.8-0.9	scMeFormer	0.25193
sn-m3C-seq	0.01	0.9-1.0	scMeFormer	0.254144
sn-m3C-seq	0.01	0-0.1	Cluster	0.980739
sn-m3C-seq	0.01	0.1-0.2	Cluster	0.905138
sn-m3C-seq	0.01	0.2-0.3	Cluster	0.565492
sn-m3C-seq	0.01	0.3-0.4	Cluster	0.428439
sn-m3C-seq	0.01	0.4-0.5	Cluster	0.336942
sn-m3C-seq	0.01	0.5-0.6	Cluster	0.278373
sn-m3C-seq	0.01	0.6-0.7	Cluster	0.233246
sn-m3C-seq	0.01	0.7-0.8	Cluster	0.186129
sn-m3C-seq	0.01	0.8-0.9	Cluster	0.156154
sn-m3C-seq	0.01	0.9-1.0	Cluster	0.181722
snmCAT-seq	1	0-0.1	scMeFormer	0.986151
snmCAT-seq	1	0.1-0.2	scMeFormer	0.942636
snmCAT-seq	1	0.2-0.3	scMeFormer	0.75574
snmCAT-seq	1	0.3-0.4	scMeFormer	0.601104
snmCAT-seq	1	0.4-0.5	scMeFormer	0.474549
snmCAT-seq	1	0.5-0.6	scMeFormer	0.381359
snmCAT-seq	1	0.6-0.7	scMeFormer	0.312823
snmCAT-seq	1	0.7-0.8	scMeFormer	0.251431
snmCAT-seq	1	0.8-0.9	scMeFormer	0.201575
snmCAT-seq	1	0.9-1.0	scMeFormer	0.15489
snmCAT-seq	1	0-0.1	Cluster	0.991727
snmCAT-seq	1	0.1-0.2	Cluster	0.911522
snmCAT-seq	1	0.2-0.3	Cluster	0.694223
snmCAT-seq	1	0.3-0.4	Cluster	0.477011
snmCAT-seq	1	0.4-0.5	Cluster	0.341385
snmCAT-seq	1	0.5-0.6	Cluster	0.261089
snmCAT-seq	1	0.6-0.7	Cluster	0.217437
snmCAT-seq	1	0.7-0.8	Cluster	0.180749
snmCAT-seq	1	0.8-0.9	Cluster	0.164753
snmCAT-seq	1	0.9-1.0	Cluster	0.144095
snmCAT-seq	0.5	0-0.1	scMeFormer	0.986115
snmCAT-seq	0.5	0.1-0.2	scMeFormer	0.93906
snmCAT-seq	0.5	0.2-0.3	scMeFormer	0.740164
snmCAT-seq	0.5	0.3-0.4	scMeFormer	0.580532
snmCAT-seq	0.5	0.4-0.5	scMeFormer	0.449331
snmCAT-seq	0.5	0.5-0.6	scMeFormer	0.356322
snmCAT-seq	0.5	0.6-0.7	scMeFormer	0.283583
snmCAT-seq	0.5	0.7-0.8	scMeFormer	0.224483
snmCAT-seq	0.5	0.8-0.9	scMeFormer	0.176629
snmCAT-seq	0.5	0.9-1.0	scMeFormer	0.132891
snmCAT-seq	0.5	0-0.1	Cluster	0.988445
snmCAT-seq	0.5	0.1-0.2	Cluster	0.894736
snmCAT-seq	0.5	0.2-0.3	Cluster	0.658041
snmCAT-seq	0.5	0.3-0.4	Cluster	0.479594
snmCAT-seq	0.5	0.4-0.5	Cluster	0.347947
snmCAT-seq	0.5	0.5-0.6	Cluster	0.261835
snmCAT-seq	0.5	0.6-0.7	Cluster	0.200076
snmCAT-seq	0.5	0.7-0.8	Cluster	0.153757
snmCAT-seq	0.5	0.8-0.9	Cluster	0.118047
snmCAT-seq	0.5	0.9-1.0	Cluster	0.0857612
snmCAT-seq	0.25	0-0.1	scMeFormer	0.979192
snmCAT-seq	0.25	0.1-0.2	scMeFormer	0.877984
snmCAT-seq	0.25	0.2-0.3	scMeFormer	0.708675
snmCAT-seq	0.25	0.3-0.4	scMeFormer	0.553734
snmCAT-seq	0.25	0.4-0.5	scMeFormer	0.430846
snmCAT-seq	0.25	0.5-0.6	scMeFormer	0.338006
snmCAT-seq	0.25	0.6-0.7	scMeFormer	0.273458
snmCAT-seq	0.25	0.7-0.8	scMeFormer	0.212202
snmCAT-seq	0.25	0.8-0.9	scMeFormer	0.166987
snmCAT-seq	0.25	0.9-1.0	scMeFormer	0.125273
snmCAT-seq	0.25	0-0.1	Cluster	0.988012
snmCAT-seq	0.25	0.1-0.2	Cluster	0.892241
snmCAT-seq	0.25	0.2-0.3	Cluster	0.642522
snmCAT-seq	0.25	0.3-0.4	Cluster	0.461239
snmCAT-seq	0.25	0.4-0.5	Cluster	0.331299
snmCAT-seq	0.25	0.5-0.6	Cluster	0.251891
snmCAT-seq	0.25	0.6-0.7	Cluster	0.192473
snmCAT-seq	0.25	0.7-0.8	Cluster	0.149693
snmCAT-seq	0.25	0.8-0.9	Cluster	0.117224
snmCAT-seq	0.25	0.9-1.0	Cluster	0.0862746
snmCAT-seq	0.1	0-0.1	scMeFormer	0.978235
snmCAT-seq	0.1	0.1-0.2	scMeFormer	0.869537
snmCAT-seq	0.1	0.2-0.3	scMeFormer	0.698394
snmCAT-seq	0.1	0.3-0.4	scMeFormer	0.544693
snmCAT-seq	0.1	0.4-0.5	scMeFormer	0.419978
snmCAT-seq	0.1	0.5-0.6	scMeFormer	0.330118
snmCAT-seq	0.1	0.6-0.7	scMeFormer	0.266672
snmCAT-seq	0.1	0.7-0.8	scMeFormer	0.210421
snmCAT-seq	0.1	0.8-0.9	scMeFormer	0.168453
snmCAT-seq	0.1	0.9-1.0	scMeFormer	0.128216
snmCAT-seq	0.1	0-0.1	Cluster	0.986965
snmCAT-seq	0.1	0.1-0.2	Cluster	0.880454
snmCAT-seq	0.1	0.2-0.3	Cluster	0.606507
snmCAT-seq	0.1	0.3-0.4	Cluster	0.418013
snmCAT-seq	0.1	0.4-0.5	Cluster	0.297881
snmCAT-seq	0.1	0.5-0.6	Cluster	0.224517
snmCAT-seq	0.1	0.6-0.7	Cluster	0.17443
snmCAT-seq	0.1	0.7-0.8	Cluster	0.1379
snmCAT-seq	0.1	0.8-0.9	Cluster	0.105601
snmCAT-seq	0.1	0.9-1.0	Cluster	0.0829276
snmCAT-seq	0.05	0-0.1	scMeFormer	0.975194
snmCAT-seq	0.05	0.1-0.2	scMeFormer	0.867042
snmCAT-seq	0.05	0.2-0.3	scMeFormer	0.682216
snmCAT-seq	0.05	0.3-0.4	scMeFormer	0.530974
snmCAT-seq	0.05	0.4-0.5	scMeFormer	0.411817
snmCAT-seq	0.05	0.5-0.6	scMeFormer	0.326607
snmCAT-seq	0.05	0.6-0.7	scMeFormer	0.266616
snmCAT-seq	0.05	0.7-0.8	scMeFormer	0.210722
snmCAT-seq	0.05	0.8-0.9	scMeFormer	0.168838
snmCAT-seq	0.05	0.9-1.0	scMeFormer	0.135804
snmCAT-seq	0.05	0-0.1	Cluster	0.984809
snmCAT-seq	0.05	0.1-0.2	Cluster	0.868738
snmCAT-seq	0.05	0.2-0.3	Cluster	0.564498
snmCAT-seq	0.05	0.3-0.4	Cluster	0.382788
snmCAT-seq	0.05	0.4-0.5	Cluster	0.27026
snmCAT-seq	0.05	0.5-0.6	Cluster	0.203258
snmCAT-seq	0.05	0.6-0.7	Cluster	0.159873
snmCAT-seq	0.05	0.7-0.8	Cluster	0.134149
snmCAT-seq	0.05	0.8-0.9	Cluster	0.107672
snmCAT-seq	0.05	0.9-1.0	Cluster	0.0840884
snmCAT-seq	0.02	0-0.1	scMeFormer	0.984751
snmCAT-seq	0.02	0.1-0.2	scMeFormer	0.909503
snmCAT-seq	0.02	0.2-0.3	scMeFormer	0.659582
snmCAT-seq	0.02	0.3-0.4	scMeFormer	0.417674
snmCAT-seq	0.02	0.4-0.5	scMeFormer	0.293795
snmCAT-seq	0.02	0.5-0.6	scMeFormer	0.229165
snmCAT-seq	0.02	0.6-0.7	scMeFormer	0.191541
snmCAT-seq	0.02	0.7-0.8	scMeFormer	0.164545
snmCAT-seq	0.02	0.8-0.9	scMeFormer	0.143027
snmCAT-seq	0.02	0.9-1.0	scMeFormer	0.124764
snmCAT-seq	0.02	0-0.1	Cluster	0.974542
snmCAT-seq	0.02	0.1-0.2	Cluster	0.868951
snmCAT-seq	0.02	0.2-0.3	Cluster	0.563999
snmCAT-seq	0.02	0.3-0.4	Cluster	0.377363
snmCAT-seq	0.02	0.4-0.5	Cluster	0.275221
snmCAT-seq	0.02	0.5-0.6	Cluster	0.211204
snmCAT-seq	0.02	0.6-0.7	Cluster	0.17549
snmCAT-seq	0.02	0.7-0.8	Cluster	0.149655
snmCAT-seq	0.02	0.8-0.9	Cluster	0.123782
snmCAT-seq	0.02	0.9-1.0	Cluster	0.103301
snmCAT-seq	0.01	0-0.1	scMeFormer	0.949716
snmCAT-seq	0.01	0.1-0.2	scMeFormer	0.855671
snmCAT-seq	0.01	0.2-0.3	scMeFormer	0.648278
snmCAT-seq	0.01	0.3-0.4	scMeFormer	0.498565
snmCAT-seq	0.01	0.4-0.5	scMeFormer	0.405986
snmCAT-seq	0.01	0.5-0.6	scMeFormer	0.337294
snmCAT-seq	0.01	0.6-0.7	scMeFormer	0.30115
snmCAT-seq	0.01	0.7-0.8	scMeFormer	0.246676
snmCAT-seq	0.01	0.8-0.9	scMeFormer	0.208825
snmCAT-seq	0.01	0.9-1.0	scMeFormer	0.17035
snmCAT-seq	0.01	0-0.1	Cluster	0.954542
snmCAT-seq	0.01	0.1-0.2	Cluster	0.868381
snmCAT-seq	0.01	0.2-0.3	Cluster	0.587056
snmCAT-seq	0.01	0.3-0.4	Cluster	0.416385
snmCAT-seq	0.01	0.4-0.5	Cluster	0.308614
snmCAT-seq	0.01	0.5-0.6	Cluster	0.257622
snmCAT-seq	0.01	0.6-0.7	Cluster	0.217319
snmCAT-seq	0.01	0.7-0.8	Cluster	0.182893
snmCAT-seq	0.01	0.8-0.9	Cluster	0.167027
snmCAT-seq	0.01	0.9-1.0	Cluster	0.149657
mouse	1	0-0.1	scMeFormer	0.980168
mouse	1	0.1-0.2	scMeFormer	0.872967
mouse	1	0.2-0.3	scMeFormer	0.69423
mouse	1	0.3-0.4	scMeFormer	0.573101
mouse	1	0.4-0.5	scMeFormer	0.505379
mouse	1	0.5-0.6	scMeFormer	0.456029
mouse	1	0.6-0.7	scMeFormer	0.419554
mouse	1	0.7-0.8	scMeFormer	0.384983
mouse	1	0.8-0.9	scMeFormer	0.351353
mouse	1	0.9-1.0	scMeFormer	0.303525
mouse	1	0-0.1	Cluster	0.974975
mouse	1	0.1-0.2	Cluster	0.814855
mouse	1	0.2-0.3	Cluster	0.587448
mouse	1	0.3-0.4	Cluster	0.455941
mouse	1	0.4-0.5	Cluster	0.392024
mouse	1	0.5-0.6	Cluster	0.353886
mouse	1	0.6-0.7	Cluster	0.329823
mouse	1	0.7-0.8	Cluster	0.304143
mouse	1	0.8-0.9	Cluster	0.280878
mouse	1	0.9-1.0	Cluster	0.246712
mouse	0.5	0-0.1	scMeFormer	0.979701
mouse	0.5	0.1-0.2	scMeFormer	0.867417
mouse	0.5	0.2-0.3	scMeFormer	0.684599
mouse	0.5	0.3-0.4	scMeFormer	0.563702
mouse	0.5	0.4-0.5	scMeFormer	0.498015
mouse	0.5	0.5-0.6	scMeFormer	0.447409
mouse	0.5	0.6-0.7	scMeFormer	0.412878
mouse	0.5	0.7-0.8	scMeFormer	0.375071
mouse	0.5	0.8-0.9	scMeFormer	0.34391
mouse	0.5	0.9-1.0	scMeFormer	0.295432
mouse	0.5	0-0.1	Cluster	0.966899
mouse	0.5	0.1-0.2	Cluster	0.799475
mouse	0.5	0.2-0.3	Cluster	0.578691
mouse	0.5	0.3-0.4	Cluster	0.457474
mouse	0.5	0.4-0.5	Cluster	0.39365
mouse	0.5	0.5-0.6	Cluster	0.357431
mouse	0.5	0.6-0.7	Cluster	0.326858
mouse	0.5	0.7-0.8	Cluster	0.303309
mouse	0.5	0.8-0.9	Cluster	0.283203
mouse	0.5	0.9-1.0	Cluster	0.246574
mouse	0.25	0-0.1	scMeFormer	0.977713
mouse	0.25	0.1-0.2	scMeFormer	0.862374
mouse	0.25	0.2-0.3	scMeFormer	0.671852
mouse	0.25	0.3-0.4	scMeFormer	0.553454
mouse	0.25	0.4-0.5	scMeFormer	0.483403
mouse	0.25	0.5-0.6	scMeFormer	0.432056
mouse	0.25	0.6-0.7	scMeFormer	0.397666
mouse	0.25	0.7-0.8	scMeFormer	0.364454
mouse	0.25	0.8-0.9	scMeFormer	0.331539
mouse	0.25	0.9-1.0	scMeFormer	0.285114
mouse	0.25	0-0.1	Cluster	0.965729
mouse	0.25	0.1-0.2	Cluster	0.784405
mouse	0.25	0.2-0.3	Cluster	0.569265
mouse	0.25	0.3-0.4	Cluster	0.45045
mouse	0.25	0.4-0.5	Cluster	0.384293
mouse	0.25	0.5-0.6	Cluster	0.348958
mouse	0.25	0.6-0.7	Cluster	0.323147
mouse	0.25	0.7-0.8	Cluster	0.298952
mouse	0.25	0.8-0.9	Cluster	0.277147
mouse	0.25	0.9-1.0	Cluster	0.242792
mouse	0.1	0-0.1	scMeFormer	0.975904
mouse	0.1	0.1-0.2	scMeFormer	0.854647
mouse	0.1	0.2-0.3	scMeFormer	0.654523
mouse	0.1	0.3-0.4	scMeFormer	0.526943
mouse	0.1	0.4-0.5	scMeFormer	0.461104
mouse	0.1	0.5-0.6	scMeFormer	0.412256
mouse	0.1	0.6-0.7	scMeFormer	0.380493
mouse	0.1	0.7-0.8	scMeFormer	0.346401
mouse	0.1	0.8-0.9	scMeFormer	0.316454
mouse	0.1	0.9-1.0	scMeFormer	0.271904
mouse	0.1	0-0.1	Cluster	0.965535
mouse	0.1	0.1-0.2	Cluster	0.742246
mouse	0.1	0.2-0.3	Cluster	0.513369
mouse	0.1	0.3-0.4	Cluster	0.41806
mouse	0.1	0.4-0.5	Cluster	0.369116
mouse	0.1	0.5-0.6	Cluster	0.337952
mouse	0.1	0.6-0.7	Cluster	0.314727
mouse	0.1	0.7-0.8	Cluster	0.293366
mouse	0.1	0.8-0.9	Cluster	0.273111
mouse	0.1	0.9-1.0	Cluster	0.244368
mouse	0.05	0-0.1	scMeFormer	0.974787
mouse	0.05	0.1-0.2	scMeFormer	0.850046
mouse	0.05	0.2-0.3	scMeFormer	0.64623
mouse	0.05	0.3-0.4	scMeFormer	0.522164
mouse	0.05	0.4-0.5	scMeFormer	0.448581
mouse	0.05	0.5-0.6	scMeFormer	0.398848
mouse	0.05	0.6-0.7	scMeFormer	0.365112
mouse	0.05	0.7-0.8	scMeFormer	0.332585
mouse	0.05	0.8-0.9	scMeFormer	0.306977
mouse	0.05	0.9-1.0	scMeFormer	0.262675
mouse	0.05	0-0.1	Cluster	0.970614
mouse	0.05	0.1-0.2	Cluster	0.741856
mouse	0.05	0.2-0.3	Cluster	0.491247
mouse	0.05	0.3-0.4	Cluster	0.390245
mouse	0.05	0.4-0.5	Cluster	0.344732
mouse	0.05	0.5-0.6	Cluster	0.319071
mouse	0.05	0.6-0.7	Cluster	0.292762
mouse	0.05	0.7-0.8	Cluster	0.283841
mouse	0.05	0.8-0.9	Cluster	0.263961
mouse	0.05	0.9-1.0	Cluster	0.242501
mouse	0.02	0-0.1	scMeFormer	0.973423
mouse	0.02	0.1-0.2	scMeFormer	0.84382
mouse	0.02	0.2-0.3	scMeFormer	0.633172
mouse	0.02	0.3-0.4	scMeFormer	0.50186
mouse	0.02	0.4-0.5	scMeFormer	0.431912
mouse	0.02	0.5-0.6	scMeFormer	0.384615
mouse	0.02	0.6-0.7	scMeFormer	0.355425
mouse	0.02	0.7-0.8	scMeFormer	0.317471
mouse	0.02	0.8-0.9	scMeFormer	0.292208
mouse	0.02	0.9-1.0	scMeFormer	0.246828
mouse	0.02	0-0.1	Cluster	0.97549
mouse	0.02	0.1-0.2	Cluster	0.786891
mouse	0.02	0.2-0.3	Cluster	0.526267
mouse	0.02	0.3-0.4	Cluster	0.416551
mouse	0.02	0.4-0.5	Cluster	0.365969
mouse	0.02	0.5-0.6	Cluster	0.329901
mouse	0.02	0.6-0.7	Cluster	0.304816
mouse	0.02	0.7-0.8	Cluster	0.288754
mouse	0.02	0.8-0.9	Cluster	0.278049
mouse	0.02	0.9-1.0	Cluster	0.249788
mouse	0.01	0-0.1	scMeFormer	0.970762
mouse	0.01	0.1-0.2	scMeFormer	0.840064
mouse	0.01	0.2-0.3	scMeFormer	0.617532
mouse	0.01	0.3-0.4	scMeFormer	0.48757
mouse	0.01	0.4-0.5	scMeFormer	0.414203
mouse	0.01	0.5-0.6	scMeFormer	0.366551
mouse	0.01	0.6-0.7	scMeFormer	0.33763
mouse	0.01	0.7-0.8	scMeFormer	0.307315
mouse	0.01	0.8-0.9	scMeFormer	0.281774
mouse	0.01	0.9-1.0	scMeFormer	0.239006
mouse	0.01	0-0.1	Cluster	0.970937
mouse	0.01	0.1-0.2	Cluster	0.827356
mouse	0.01	0.2-0.3	Cluster	0.579179
mouse	0.01	0.3-0.4	Cluster	0.455091
mouse	0.01	0.4-0.5	Cluster	0.413445
mouse	0.01	0.5-0.6	Cluster	0.379385
mouse	0.01	0.6-0.7	Cluster	0.344059
mouse	0.01	0.7-0.8	Cluster	0.329859
mouse	0.01	0.8-0.9	Cluster	0.300147
mouse	0.01	0.9-1.0	Cluster	0.281165
