# Supplementary material for: Deep learning imputes DNA methylation states in single cells and enhances the detection of epigenetic alterations in schizophrenia
Source: Cell Genom. 2025 Feb 21;5(3):100774. doi: 10.1016/j.xgen.2025.100774 (PMC11960545; doi:10.1016/j.xgen.2025.100774)
Supplement: Table S6. Comparison of scMeFormer model prediction performance at different filtering score thresholds across five datasets, evaluated under various levels of reduced CpG coverage achieved through downsampling, related to Figure 4 [file mmc5.xlsx]

## Sheet: Sheet1
Table S6. Comparison of scMeFormer model prediction performance at different filtering score thresholds across five datasets, evaluated under various levels of reduced CpG coverage achieved through downsampling, Related to Figure 4.
Dataset	Downsampling rate	Filter	AUPRC
snmC-seq	1	no filter	0.90601
snmC-seq	1	0.1	0.945603
snmC-seq	1	0.2	0.930224
snmC-seq	1	0.3	0.922
snmC-seq	1	0.4	0.917822
snmC-seq	1	0.5	0.914062
snmC-seq	1	0.6	0.912264
snmC-seq	1	0.7	0.909717
snmC-seq	1	0.8	0.907667
snmC-seq	0.5	no filter	0.903674
snmC-seq	0.5	0.1	0.944487
snmC-seq	0.5	0.2	0.928642
snmC-seq	0.5	0.3	0.920415
snmC-seq	0.5	0.4	0.91647
snmC-seq	0.5	0.5	0.912839
snmC-seq	0.5	0.6	0.911125
snmC-seq	0.5	0.7	0.908698
snmC-seq	0.5	0.8	0.906799
snmC-seq	0.25	no filter	0.901682
snmC-seq	0.25	0.1	0.940222
snmC-seq	0.25	0.2	0.924808
snmC-seq	0.25	0.3	0.916893
snmC-seq	0.25	0.4	0.913233
snmC-seq	0.25	0.5	0.909679
snmC-seq	0.25	0.6	0.908134
snmC-seq	0.25	0.7	0.905867
snmC-seq	0.25	0.8	0.90422
snmC-seq	0.1	no filter	0.897843
snmC-seq	0.1	0.1	0.944029
snmC-seq	0.1	0.2	0.927262
snmC-seq	0.1	0.3	0.918096
snmC-seq	0.1	0.4	0.912998
snmC-seq	0.1	0.5	0.908607
snmC-seq	0.1	0.6	0.906585
snmC-seq	0.1	0.7	0.90372
snmC-seq	0.1	0.8	0.901445
snmC-seq	0.05	no filter	0.893423
snmC-seq	0.05	0.1	0.934699
snmC-seq	0.05	0.2	0.918004
snmC-seq	0.05	0.3	0.909629
snmC-seq	0.05	0.4	0.905533
snmC-seq	0.05	0.5	0.901844
snmC-seq	0.05	0.6	0.900348
snmC-seq	0.05	0.7	0.898118
snmC-seq	0.05	0.8	0.896504
snmC-seq	0.02	no filter	0.879157
snmC-seq	0.02	0.1	0.932283
snmC-seq	0.02	0.2	0.913003
snmC-seq	0.02	0.3	0.902677
snmC-seq	0.02	0.4	0.89693
snmC-seq	0.02	0.5	0.892166
snmC-seq	0.02	0.6	0.890134
snmC-seq	0.02	0.7	0.887163
snmC-seq	0.02	0.8	0.884714
snmC-seq	0.01	no filter	0.867643
snmC-seq	0.01	0.1	0.914054
snmC-seq	0.01	0.2	0.899537
snmC-seq	0.01	0.3	0.88987
snmC-seq	0.01	0.4	0.88422
snmC-seq	0.01	0.5	0.87935
snmC-seq	0.01	0.6	0.877204
snmC-seq	0.01	0.7	0.874065
snmC-seq	0.01	0.8	0.871617
snmC-seq2	1	no filter	0.888574
snmC-seq2	1	0.1	0.938784
snmC-seq2	1	0.2	0.920584
snmC-seq2	1	0.3	0.910182
snmC-seq2	1	0.4	0.90422
snmC-seq2	1	0.5	0.899184
snmC-seq2	1	0.6	0.896565
snmC-seq2	1	0.7	0.893128
snmC-seq2	1	0.8	0.890355
snmC-seq2	0.5	no filter	0.885001
snmC-seq2	0.5	0.1	0.937642
snmC-seq2	0.5	0.2	0.918796
snmC-seq2	0.5	0.3	0.908157
snmC-seq2	0.5	0.4	0.902774
snmC-seq2	0.5	0.5	0.897935
snmC-seq2	0.5	0.6	0.895436
snmC-seq2	0.5	0.7	0.892087
snmC-seq2	0.5	0.8	0.88939
snmC-seq2	0.25	no filter	0.882625
snmC-seq2	0.25	0.1	0.936557
snmC-seq2	0.25	0.2	0.917085
snmC-seq2	0.25	0.3	0.906108
snmC-seq2	0.25	0.4	0.90059
snmC-seq2	0.25	0.5	0.895717
snmC-seq2	0.25	0.6	0.893243
snmC-seq2	0.25	0.7	0.889906
snmC-seq2	0.25	0.8	0.887216
snmC-seq2	0.1	no filter	0.876656
snmC-seq2	0.1	0.1	0.926018
snmC-seq2	0.1	0.2	0.906901
snmC-seq2	0.1	0.3	0.896644
snmC-seq2	0.1	0.4	0.891673
snmC-seq2	0.1	0.5	0.887115
snmC-seq2	0.1	0.6	0.885104
snmC-seq2	0.1	0.7	0.88229
snmC-seq2	0.1	0.8	0.880181
snmC-seq2	0.05	no filter	0.87258
snmC-seq2	0.05	0.1	0.926193
snmC-seq2	0.05	0.2	0.906658
snmC-seq2	0.05	0.3	0.895777
snmC-seq2	0.05	0.4	0.89006
snmC-seq2	0.05	0.5	0.885001
snmC-seq2	0.05	0.6	0.882603
snmC-seq2	0.05	0.7	0.879284
snmC-seq2	0.05	0.8	0.876762
snmC-seq2	0.02	no filter	0.857521
snmC-seq2	0.02	0.1	0.919095
snmC-seq2	0.02	0.2	0.898478
snmC-seq2	0.02	0.3	0.887134
snmC-seq2	0.02	0.4	0.88088
snmC-seq2	0.02	0.5	0.875228
snmC-seq2	0.02	0.6	0.872527
snmC-seq2	0.02	0.7	0.868409
snmC-seq2	0.02	0.8	0.865009
snmC-seq2	0.01	no filter	0.847684
snmC-seq2	0.01	0.1	0.905525
snmC-seq2	0.01	0.2	0.885852
snmC-seq2	0.01	0.3	0.873841
snmC-seq2	0.01	0.4	0.867216
snmC-seq2	0.01	0.5	0.861554
snmC-seq2	0.01	0.6	0.859047
snmC-seq2	0.01	0.7	0.855512
snmC-seq2	0.01	0.8	0.852751
sn-m3C-seq	1	no filter	0.854636
sn-m3C-seq	1	0.1	0.935295
sn-m3C-seq	1	0.2	0.907812
sn-m3C-seq	1	0.3	0.890855
sn-m3C-seq	1	0.4	0.883138
sn-m3C-seq	1	0.5	0.876752
sn-m3C-seq	1	0.6	0.873047
sn-m3C-seq	1	0.7	0.868531
sn-m3C-seq	1	0.8	0.864692
sn-m3C-seq	0.5	no filter	0.847252
sn-m3C-seq	0.5	0.1	0.926859
sn-m3C-seq	0.5	0.2	0.895975
sn-m3C-seq	0.5	0.3	0.878054
sn-m3C-seq	0.5	0.4	0.870518
sn-m3C-seq	0.5	0.5	0.864393
sn-m3C-seq	0.5	0.6	0.860983
sn-m3C-seq	0.5	0.7	0.856741
sn-m3C-seq	0.5	0.8	0.853187
sn-m3C-seq	0.25	no filter	0.847505
sn-m3C-seq	0.25	0.1	0.92807
sn-m3C-seq	0.25	0.2	0.897923
sn-m3C-seq	0.25	0.3	0.879599
sn-m3C-seq	0.25	0.4	0.87178
sn-m3C-seq	0.25	0.5	0.865284
sn-m3C-seq	0.25	0.6	0.861647
sn-m3C-seq	0.25	0.7	0.857105
sn-m3C-seq	0.25	0.8	0.853369
sn-m3C-seq	0.1	no filter	0.839885
sn-m3C-seq	0.1	0.1	0.924079
sn-m3C-seq	0.1	0.2	0.893075
sn-m3C-seq	0.1	0.3	0.874437
sn-m3C-seq	0.1	0.4	0.865724
sn-m3C-seq	0.1	0.5	0.858749
sn-m3C-seq	0.1	0.6	0.854941
sn-m3C-seq	0.1	0.7	0.850221
sn-m3C-seq	0.1	0.8	0.846265
sn-m3C-seq	0.05	no filter	0.833364
sn-m3C-seq	0.05	0.1	0.913312
sn-m3C-seq	0.05	0.2	0.882131
sn-m3C-seq	0.05	0.3	0.864061
sn-m3C-seq	0.05	0.4	0.856201
sn-m3C-seq	0.05	0.5	0.849771
sn-m3C-seq	0.05	0.6	0.846458
sn-m3C-seq	0.05	0.7	0.842217
sn-m3C-seq	0.05	0.8	0.838863
sn-m3C-seq	0.02	no filter	0.816339
sn-m3C-seq	0.02	0.1	0.898102
sn-m3C-seq	0.02	0.2	0.86775
sn-m3C-seq	0.02	0.3	0.849338
sn-m3C-seq	0.02	0.4	0.840757
sn-m3C-seq	0.02	0.5	0.83361
sn-m3C-seq	0.02	0.6	0.830125
sn-m3C-seq	0.02	0.7	0.825582
sn-m3C-seq	0.02	0.8	0.821995
sn-m3C-seq	0.01	no filter	0.800184
sn-m3C-seq	0.01	0.1	0.883205
sn-m3C-seq	0.01	0.2	0.854006
sn-m3C-seq	0.01	0.3	0.83557
sn-m3C-seq	0.01	0.4	0.826623
sn-m3C-seq	0.01	0.5	0.81941
sn-m3C-seq	0.01	0.6	0.815597
sn-m3C-seq	0.01	0.7	0.810754
sn-m3C-seq	0.01	0.8	0.806779
snmCAT-seq	1	no filter	0.856788
snmCAT-seq	1	0.1	0.947086
snmCAT-seq	1	0.2	0.909396
snmCAT-seq	1	0.3	0.887724
snmCAT-seq	1	0.4	0.879303
snmCAT-seq	1	0.5	0.873121
snmCAT-seq	1	0.6	0.869746
snmCAT-seq	1	0.7	0.865592
snmCAT-seq	1	0.8	0.86102
snmCAT-seq	0.5	no filter	0.851361
snmCAT-seq	0.5	0.1	0.944901
snmCAT-seq	0.5	0.2	0.905972
snmCAT-seq	0.5	0.3	0.883107
snmCAT-seq	0.5	0.4	0.873996
snmCAT-seq	0.5	0.5	0.867338
snmCAT-seq	0.5	0.6	0.863743
snmCAT-seq	0.5	0.7	0.859371
snmCAT-seq	0.5	0.8	0.855924
snmCAT-seq	0.25	no filter	0.834607
snmCAT-seq	0.25	0.1	0.892603
snmCAT-seq	0.25	0.2	0.870583
snmCAT-seq	0.25	0.3	0.858779
snmCAT-seq	0.25	0.4	0.853271
snmCAT-seq	0.25	0.5	0.8482
snmCAT-seq	0.25	0.6	0.84562
snmCAT-seq	0.25	0.7	0.842127
snmCAT-seq	0.25	0.8	0.839301
snmCAT-seq	0.1	no filter	0.825876
snmCAT-seq	0.1	0.1	0.88253
snmCAT-seq	0.1	0.2	0.86046
snmCAT-seq	0.1	0.3	0.848861
snmCAT-seq	0.1	0.4	0.843472
snmCAT-seq	0.1	0.5	0.838395
snmCAT-seq	0.1	0.6	0.836032
snmCAT-seq	0.1	0.7	0.832813
snmCAT-seq	0.1	0.8	0.830216
snmCAT-seq	0.05	no filter	0.814037
snmCAT-seq	0.05	0.1	0.873705
snmCAT-seq	0.05	0.2	0.850771
snmCAT-seq	0.05	0.3	0.838389
snmCAT-seq	0.05	0.4	0.832479
snmCAT-seq	0.05	0.5	0.827313
snmCAT-seq	0.05	0.6	0.8248
snmCAT-seq	0.05	0.7	0.821376
snmCAT-seq	0.05	0.8	0.818722
snmCAT-seq	0.02	no filter	0.799167
snmCAT-seq	0.02	0.1	0.861128
snmCAT-seq	0.02	0.2	0.837875
snmCAT-seq	0.02	0.3	0.825139
snmCAT-seq	0.02	0.4	0.819182
snmCAT-seq	0.02	0.5	0.813717
snmCAT-seq	0.02	0.6	0.811262
snmCAT-seq	0.02	0.7	0.807906
snmCAT-seq	0.02	0.8	0.805073
snmCAT-seq	0.01	no filter	0.779305
snmCAT-seq	0.01	0.1	0.822025
snmCAT-seq	0.01	0.2	0.805082
snmCAT-seq	0.01	0.3	0.795023
snmCAT-seq	0.01	0.4	0.791536
snmCAT-seq	0.01	0.5	0.788005
snmCAT-seq	0.01	0.6	0.786564
snmCAT-seq	0.01	0.7	0.784424
snmCAT-seq	0.01	0.8	0.782697
Mouse_embryo	1	no filter	0.843165
Mouse_embryo	1	0.1	0.917582
Mouse_embryo	1	0.2	0.894354
Mouse_embryo	1	0.3	0.877387
Mouse_embryo	1	0.4	0.867228
Mouse_embryo	1	0.5	0.859708
Mouse_embryo	1	0.6	0.855066
Mouse_embryo	1	0.7	0.850751
Mouse_embryo	1	0.8	0.847703
Mouse_embryo	0.5	no filter	0.832881
Mouse_embryo	0.5	0.1	0.908007
Mouse_embryo	0.5	0.2	0.883253
Mouse_embryo	0.5	0.3	0.867829
Mouse_embryo	0.5	0.4	0.85746
Mouse_embryo	0.5	0.5	0.84974
Mouse_embryo	0.5	0.6	0.845574
Mouse_embryo	0.5	0.7	0.841479
Mouse_embryo	0.5	0.8	0.837721
Mouse_embryo	0.25	no filter	0.830852
Mouse_embryo	0.25	0.1	0.895771
Mouse_embryo	0.25	0.2	0.8749
Mouse_embryo	0.25	0.3	0.860596
Mouse_embryo	0.25	0.4	0.852365
Mouse_embryo	0.25	0.5	0.846674
Mouse_embryo	0.25	0.6	0.8429
Mouse_embryo	0.25	0.7	0.838758
Mouse_embryo	0.25	0.8	0.835689
Mouse_embryo	0.1	no filter	0.824373
Mouse_embryo	0.1	0.1	0.895486
Mouse_embryo	0.1	0.2	0.873353
Mouse_embryo	0.1	0.3	0.858526
Mouse_embryo	0.1	0.4	0.848496
Mouse_embryo	0.1	0.5	0.841715
Mouse_embryo	0.1	0.6	0.83799
Mouse_embryo	0.1	0.7	0.833504
Mouse_embryo	0.1	0.8	0.829456
Mouse_embryo	0.05	no filter	0.820564
Mouse_embryo	0.05	0.1	0.866751
Mouse_embryo	0.05	0.2	0.848746
Mouse_embryo	0.05	0.3	0.838831
Mouse_embryo	0.05	0.4	0.833704
Mouse_embryo	0.05	0.5	0.830016
Mouse_embryo	0.05	0.6	0.828215
Mouse_embryo	0.05	0.7	0.826044
Mouse_embryo	0.05	0.8	0.824222
Mouse_embryo	0.02	no filter	0.817195
Mouse_embryo	0.02	0.1	0.870935
Mouse_embryo	0.02	0.2	0.851826
Mouse_embryo	0.02	0.3	0.840764
Mouse_embryo	0.02	0.4	0.834445
Mouse_embryo	0.02	0.5	0.830103
Mouse_embryo	0.02	0.6	0.827492
Mouse_embryo	0.02	0.7	0.824835
Mouse_embryo	0.02	0.8	0.822225
Mouse_embryo	0.01	no filter	0.809612
Mouse_embryo	0.01	0.1	0.855378
Mouse_embryo	0.01	0.2	0.837172
Mouse_embryo	0.01	0.3	0.828403
Mouse_embryo	0.01	0.4	0.82337
Mouse_embryo	0.01	0.5	0.820045
Mouse_embryo	0.01	0.6	0.818134
Mouse_embryo	0.01	0.7	0.815932
Mouse_embryo	0.01	0.8	0.813343
