# Supplementary material for: Deep learning imputes DNA methylation states in single cells and enhances the detection of epigenetic alterations in schizophrenia
Source: Cell Genom. 2025 Feb 21;5(3):100774. doi: 10.1016/j.xgen.2025.100774 (PMC11960545; doi:10.1016/j.xgen.2025.100774)
Supplement: Table S7. Evaluation of imputed data under reduced CpG coverage for its ability to recover cell types identified in the original data across four human datasets, related to Figure 5 — "scMeFormer+Filter" represents imputed data filtered using a quality score threshold of 0.2. [file mmc6.xlsx]

## Sheet: Sheet1
Table S7. Evaluation of imputed data under reduced CpG coverage for its ability to recover cell types identified in the original data across four human datasets, Related to Figure 5. "scMeFormer+Filter" represents imputed data filtered using a quality score threshold of 0.2.
Dataset	Proportion	Method	Adjusted_Rand_index
snmC-seq	1	Raw	1
snmC-seq	1	Cluster	0.947
snmC-seq	1	scMeformer	0.901
snmC-seq	1	scMeformer+Filter	0.946
snmC-seq	0.5	Raw	0.995
snmC-seq	0.5	Cluster	0.847
snmC-seq	0.5	scMeformer	0.827
snmC-seq	0.5	scMeformer+Filter	0.919
snmC-seq	0.25	Raw	0.854
snmC-seq	0.25	Cluster	0.805
snmC-seq	0.25	scMeformer	0.727
snmC-seq	0.25	scMeformer+Filter	0.947
snmC-seq	0.1	Raw	0.482
snmC-seq	0.1	Cluster	0.653
snmC-seq	0.1	scMeformer	0.803
snmC-seq	0.1	scMeformer+Filter	0.783
snmC-seq	0.05	Raw	0.279
snmC-seq	0.05	Cluster	0.276
snmC-seq	0.05	scMeformer	0.679
snmC-seq	0.05	scMeformer+Filter	0.777
snmC-seq	0.02	Raw	0.005
snmC-seq	0.02	Cluster	0.241
snmC-seq	0.02	scMeformer	0.431
snmC-seq	0.02	scMeformer+Filter	0.641
snmC-seq	0.01	Raw	-0.002
snmC-seq	0.01	Cluster	0.032
snmC-seq	0.01	scMeformer	0.359
snmC-seq	0.01	scMeformer+Filter	0.451
snmC-seq2	1	Raw	1
snmC-seq2	1	Cluster	0.983
snmC-seq2	1	scMeformer	0.766
snmC-seq2	1	scMeformer+Filter	0.932
snmC-seq2	0.5	Raw	0.826
snmC-seq2	0.5	Cluster	0.854
snmC-seq2	0.5	scMeformer	0.793
snmC-seq2	0.5	scMeformer+Filter	0.779
snmC-seq2	0.25	Raw	0.907
snmC-seq2	0.25	Cluster	0.791
snmC-seq2	0.25	scMeformer	0.774
snmC-seq2	0.25	scMeformer+Filter	0.884
snmC-seq2	0.1	Raw	0.715
snmC-seq2	0.1	Cluster	0.418
snmC-seq2	0.1	scMeformer	0.755
snmC-seq2	0.1	scMeformer+Filter	0.881
snmC-seq2	0.05	Raw	0.371
snmC-seq2	0.05	Cluster	0.465
snmC-seq2	0.05	scMeformer	0.795
snmC-seq2	0.05	scMeformer+Filter	0.836
snmC-seq2	0.02	Raw	0.281
snmC-seq2	0.02	Cluster	0.281
snmC-seq2	0.02	scMeformer	0.577
snmC-seq2	0.02	scMeformer+Filter	0.606
snmC-seq2	0.01	Raw	0.041
snmC-seq2	0.01	Cluster	-0.001
snmC-seq2	0.01	scMeformer	0.571
snmC-seq2	0.01	scMeformer+Filter	0.627
sn-m3C-seq	1	Raw	1
sn-m3C-seq	1	Cluster	0.998
sn-m3C-seq	1	scMeformer	0.736
sn-m3C-seq	1	scMeformer+Filter	0.766
sn-m3C-seq	0.5	Raw	0.556
sn-m3C-seq	0.5	Cluster	0.566
sn-m3C-seq	0.5	scMeformer	0.731
sn-m3C-seq	0.5	scMeformer+Filter	0.748
sn-m3C-seq	0.25	Raw	0.519
sn-m3C-seq	0.25	Cluster	0.448
sn-m3C-seq	0.25	scMeformer	0.711
sn-m3C-seq	0.25	scMeformer+Filter	0.706
sn-m3C-seq	0.1	Raw	0.504
sn-m3C-seq	0.1	Cluster	0.483
sn-m3C-seq	0.1	scMeformer	0.761
sn-m3C-seq	0.1	scMeformer+Filter	0.722
sn-m3C-seq	0.05	Raw	0.431
sn-m3C-seq	0.05	Cluster	0.405
sn-m3C-seq	0.05	scMeformer	0.734
sn-m3C-seq	0.05	scMeformer+Filter	0.732
sn-m3C-seq	0.02	Raw	0.036
sn-m3C-seq	0.02	Cluster	0.387
sn-m3C-seq	0.02	scMeformer	0.674
sn-m3C-seq	0.02	scMeformer+Filter	0.726
sn-m3C-seq	0.01	Raw	0.037
sn-m3C-seq	0.01	Cluster	0.035
sn-m3C-seq	0.01	scMeformer	0.639
sn-m3C-seq	0.01	scMeformer+Filter	0.501
snmCAT-seq	1	Raw	1
snmCAT-seq	1	Cluster	0.769
snmCAT-seq	1	scMeformer	0.621
snmCAT-seq	1	scMeformer+Filter	0.682
snmCAT-seq	0.5	Raw	0.973
snmCAT-seq	0.5	Cluster	0.654
snmCAT-seq	0.5	scMeformer	0.667
snmCAT-seq	0.5	scMeformer+Filter	0.591
snmCAT-seq	0.25	Raw	0.668
snmCAT-seq	0.25	Cluster	0.619
snmCAT-seq	0.25	scMeformer	0.602
snmCAT-seq	0.25	scMeformer+Filter	0.751
snmCAT-seq	0.1	Raw	0.371
snmCAT-seq	0.1	Cluster	0.384
snmCAT-seq	0.1	scMeformer	0.602
snmCAT-seq	0.1	scMeformer+Filter	0.552
snmCAT-seq	0.05	Raw	0.021
snmCAT-seq	0.05	Cluster	0.337
snmCAT-seq	0.05	scMeformer	0.595
snmCAT-seq	0.05	scMeformer+Filter	0.514
snmCAT-seq	0.02	Raw	-0.001
snmCAT-seq	0.02	Cluster	-0.006
snmCAT-seq	0.02	scMeformer	0.541
snmCAT-seq	0.02	scMeformer+Filter	0.559
snmCAT-seq	0.01	Raw	-0.001
snmCAT-seq	0.01	Cluster	0.072
snmCAT-seq	0.01	scMeformer	0.409
snmCAT-seq	0.01	scMeformer+Filter	0.521
