# Supplementary material for: Deep learning imputes DNA methylation states in single cells and enhances the detection of epigenetic alterations in schizophrenia
Source: Cell Genom. 2025 Feb 21;5(3):100774. doi: 10.1016/j.xgen.2025.100774 (PMC11960545; doi:10.1016/j.xgen.2025.100774)
Supplement: Table S8. Recall rates for cell-type-specific DMRs detected in sn-m3C-seq and snmCAT-seq datasets, imputed from raw and 10% downsampled data with three filtering score thresholds (indicated in brackets), related to Figures 3, 4, and S5 [file mmc7.xlsx]

## Sheet: Sheet1
Table S8. Recall rates for cell type-specific DMRs detected in sn-m3C-seq and snmCAT-seq datasets, imputed from raw and 10% downsampled data with three filtering score thresholds (indicated in brackets), Related to Figures 3-4.
Dataset	Downsampling Rate (filtering score threshold)	Cell type	reference cell type	Recall
sn-m3C-seq	100%(0.2)	Astro	Astro	0
sn-m3C-seq	100%(0.2)	Astro	Oligo	0.374029
sn-m3C-seq	100%(0.2)	Astro	Exc_L1-3	0.458253
sn-m3C-seq	100%(0.2)	Astro	Exc_L2-4	0.486856
sn-m3C-seq	100%(0.2)	Astro	Exc_L4	0.523438
sn-m3C-seq	100%(0.2)	Astro	Exc_L4-5	0.462366
sn-m3C-seq	100%(0.2)	Astro	Exc_L4-6	0.497963
sn-m3C-seq	100%(0.2)	Astro	Exc_L5-6	0.523636
sn-m3C-seq	100%(0.2)	Astro	Exc_L6	0.577882
sn-m3C-seq	100%(0.2)	Astro	Inh_B3GAT2	0.596
sn-m3C-seq	100%(0.2)	Astro	Inh_CALB1	0.519017
sn-m3C-seq	100%(0.2)	Astro	Inh_CHST9	0.4
sn-m3C-seq	100%(0.2)	Astro	Inh_LAMP5	0.479397
sn-m3C-seq	100%(0.2)	Astro	Inh_NDNF	0.49703
sn-m3C-seq	100%(0.2)	Astro	Inh_PVALB	0.524335
sn-m3C-seq	100%(0.2)	Astro	Inh_UNC5B	0.512
sn-m3C-seq	100%(0.2)	Astro	Inh_VIP	0.487133
sn-m3C-seq	100%(0.2)	Astro	Micro-Endo	0.432135
sn-m3C-seq	100%(0.2)	Oligo	Astro	0.267841
sn-m3C-seq	100%(0.2)	Oligo	Oligo	0
sn-m3C-seq	100%(0.2)	Oligo	Exc_L1-3	0.371185
sn-m3C-seq	100%(0.2)	Oligo	Exc_L2-4	0.400356
sn-m3C-seq	100%(0.2)	Oligo	Exc_L4	0.456338
sn-m3C-seq	100%(0.2)	Oligo	Exc_L4-5	0.426201
sn-m3C-seq	100%(0.2)	Oligo	Exc_L4-6	0.407489
sn-m3C-seq	100%(0.2)	Oligo	Exc_L5-6	0.475771
sn-m3C-seq	100%(0.2)	Oligo	Exc_L6	0.480916
sn-m3C-seq	100%(0.2)	Oligo	Inh_B3GAT2	0.508772
sn-m3C-seq	100%(0.2)	Oligo	Inh_CALB1	0.479224
sn-m3C-seq	100%(0.2)	Oligo	Inh_CHST9	0.48
sn-m3C-seq	100%(0.2)	Oligo	Inh_LAMP5	0.431507
sn-m3C-seq	100%(0.2)	Oligo	Inh_NDNF	0.5
sn-m3C-seq	100%(0.2)	Oligo	Inh_PVALB	0.485054
sn-m3C-seq	100%(0.2)	Oligo	Inh_UNC5B	0.481013
sn-m3C-seq	100%(0.2)	Oligo	Inh_VIP	0.442018
sn-m3C-seq	100%(0.2)	Oligo	Micro-Endo	0.307393
sn-m3C-seq	100%(0.2)	Exc_L1-3	Astro	0.523944
sn-m3C-seq	100%(0.2)	Exc_L1-3	Oligo	0.521959
sn-m3C-seq	100%(0.2)	Exc_L1-3	Exc_L1-3	0
sn-m3C-seq	100%(0.2)	Exc_L1-3	Exc_L2-4	0.111111
sn-m3C-seq	100%(0.2)	Exc_L1-3	Exc_L4	0.288136
sn-m3C-seq	100%(0.2)	Exc_L1-3	Exc_L4-5	0.309963
sn-m3C-seq	100%(0.2)	Exc_L1-3	Exc_L4-6	0.312
sn-m3C-seq	100%(0.2)	Exc_L1-3	Exc_L5-6	0.0666667
sn-m3C-seq	100%(0.2)	Exc_L1-3	Exc_L6	0.545455
sn-m3C-seq	100%(0.2)	Exc_L1-3	Inh_B3GAT2	0.631303
sn-m3C-seq	100%(0.2)	Exc_L1-3	Inh_CALB1	0.602815
sn-m3C-seq	100%(0.2)	Exc_L1-3	Inh_CHST9	0.633333
sn-m3C-seq	100%(0.2)	Exc_L1-3	Inh_LAMP5	0.54946
sn-m3C-seq	100%(0.2)	Exc_L1-3	Inh_NDNF	0.60231
sn-m3C-seq	100%(0.2)	Exc_L1-3	Inh_PVALB	0.600849
sn-m3C-seq	100%(0.2)	Exc_L1-3	Inh_UNC5B	0.635294
sn-m3C-seq	100%(0.2)	Exc_L1-3	Inh_VIP	0.567426
sn-m3C-seq	100%(0.2)	Exc_L1-3	Micro-Endo	0.534953
sn-m3C-seq	100%(0.2)	Exc_L2-4	Astro	0.517007
sn-m3C-seq	100%(0.2)	Exc_L2-4	Oligo	0.56283
sn-m3C-seq	100%(0.2)	Exc_L2-4	Exc_L1-3	0.142857
sn-m3C-seq	100%(0.2)	Exc_L2-4	Exc_L2-4	0
sn-m3C-seq	100%(0.2)	Exc_L2-4	Exc_L4	0.153846
sn-m3C-seq	100%(0.2)	Exc_L2-4	Exc_L4-5	0.212766
sn-m3C-seq	100%(0.2)	Exc_L2-4	Exc_L4-6	0.151515
sn-m3C-seq	100%(0.2)	Exc_L2-4	Exc_L5-6	0
sn-m3C-seq	100%(0.2)	Exc_L2-4	Exc_L6	0.357143
sn-m3C-seq	100%(0.2)	Exc_L2-4	Inh_B3GAT2	0.618677
sn-m3C-seq	100%(0.2)	Exc_L2-4	Inh_CALB1	0.618571
sn-m3C-seq	100%(0.2)	Exc_L2-4	Inh_CHST9	0.666667
sn-m3C-seq	100%(0.2)	Exc_L2-4	Inh_LAMP5	0.582697
sn-m3C-seq	100%(0.2)	Exc_L2-4	Inh_NDNF	0.662069
sn-m3C-seq	100%(0.2)	Exc_L2-4	Inh_PVALB	0.592905
sn-m3C-seq	100%(0.2)	Exc_L2-4	Inh_UNC5B	0.2
sn-m3C-seq	100%(0.2)	Exc_L2-4	Inh_VIP	0.57409
sn-m3C-seq	100%(0.2)	Exc_L2-4	Micro-Endo	0.576389
sn-m3C-seq	100%(0.2)	Exc_L4	Astro	0.565324
sn-m3C-seq	100%(0.2)	Exc_L4	Oligo	0.595694
sn-m3C-seq	100%(0.2)	Exc_L4	Exc_L1-3	0.45
sn-m3C-seq	100%(0.2)	Exc_L4	Exc_L2-4	0.166667
sn-m3C-seq	100%(0.2)	Exc_L4	Exc_L4	0
sn-m3C-seq	100%(0.2)	Exc_L4	Exc_L4-5	0.0769231
sn-m3C-seq	100%(0.2)	Exc_L4	Exc_L4-6	0.0909091
sn-m3C-seq	100%(0.2)	Exc_L4	Exc_L5-6	0
sn-m3C-seq	100%(0.2)	Exc_L4	Exc_L6	0.375
sn-m3C-seq	100%(0.2)	Exc_L4	Inh_B3GAT2	0.515152
sn-m3C-seq	100%(0.2)	Exc_L4	Inh_CALB1	0.631356
sn-m3C-seq	100%(0.2)	Exc_L4	Inh_CHST9	1
sn-m3C-seq	100%(0.2)	Exc_L4	Inh_LAMP5	0.44
sn-m3C-seq	100%(0.2)	Exc_L4	Inh_NDNF	0.5
sn-m3C-seq	100%(0.2)	Exc_L4	Inh_PVALB	0.562162
sn-m3C-seq	100%(0.2)	Exc_L4	Inh_UNC5B	0
sn-m3C-seq	100%(0.2)	Exc_L4	Inh_VIP	0.581006
sn-m3C-seq	100%(0.2)	Exc_L4	Micro-Endo	0.627193
sn-m3C-seq	100%(0.2)	Exc_L4-5	Astro	0.545455
sn-m3C-seq	100%(0.2)	Exc_L4-5	Oligo	0.578538
sn-m3C-seq	100%(0.2)	Exc_L4-5	Exc_L1-3	0.357143
sn-m3C-seq	100%(0.2)	Exc_L4-5	Exc_L2-4	0.222222
sn-m3C-seq	100%(0.2)	Exc_L4-5	Exc_L4	0
sn-m3C-seq	100%(0.2)	Exc_L4-5	Exc_L4-5	0
sn-m3C-seq	100%(0.2)	Exc_L4-5	Exc_L4-6	0
sn-m3C-seq	100%(0.2)	Exc_L4-5	Exc_L5-6	0.25
sn-m3C-seq	100%(0.2)	Exc_L4-5	Exc_L6	0.351351
sn-m3C-seq	100%(0.2)	Exc_L4-5	Inh_B3GAT2	0.655012
sn-m3C-seq	100%(0.2)	Exc_L4-5	Inh_CALB1	0.625372
sn-m3C-seq	100%(0.2)	Exc_L4-5	Inh_CHST9	0.8
sn-m3C-seq	100%(0.2)	Exc_L4-5	Inh_LAMP5	0.591033
sn-m3C-seq	100%(0.2)	Exc_L4-5	Inh_NDNF	0.599415
sn-m3C-seq	100%(0.2)	Exc_L4-5	Inh_PVALB	0.621622
sn-m3C-seq	100%(0.2)	Exc_L4-5	Inh_UNC5B	0.59375
sn-m3C-seq	100%(0.2)	Exc_L4-5	Inh_VIP	0.598834
sn-m3C-seq	100%(0.2)	Exc_L4-5	Micro-Endo	0.568243
sn-m3C-seq	100%(0.2)	Exc_L4-6	Astro	0.576714
sn-m3C-seq	100%(0.2)	Exc_L4-6	Oligo	0.610028
sn-m3C-seq	100%(0.2)	Exc_L4-6	Exc_L1-3	0.37037
sn-m3C-seq	100%(0.2)	Exc_L4-6	Exc_L2-4	0.333333
sn-m3C-seq	100%(0.2)	Exc_L4-6	Exc_L4	0
sn-m3C-seq	100%(0.2)	Exc_L4-6	Exc_L4-5	0.25
sn-m3C-seq	100%(0.2)	Exc_L4-6	Exc_L4-6	0
sn-m3C-seq	100%(0.2)	Exc_L4-6	Exc_L5-6	0
sn-m3C-seq	100%(0.2)	Exc_L4-6	Exc_L6	0.25
sn-m3C-seq	100%(0.2)	Exc_L4-6	Inh_B3GAT2	0.72093
sn-m3C-seq	100%(0.2)	Exc_L4-6	Inh_CALB1	0.635071
sn-m3C-seq	100%(0.2)	Exc_L4-6	Inh_CHST9	0
sn-m3C-seq	100%(0.2)	Exc_L4-6	Inh_LAMP5	0.375
sn-m3C-seq	100%(0.2)	Exc_L4-6	Inh_NDNF	0.333333
sn-m3C-seq	100%(0.2)	Exc_L4-6	Inh_PVALB	0.651934
sn-m3C-seq	100%(0.2)	Exc_L4-6	Inh_UNC5B	0.333333
sn-m3C-seq	100%(0.2)	Exc_L4-6	Inh_VIP	0.618534
sn-m3C-seq	100%(0.2)	Exc_L4-6	Micro-Endo	0.582857
sn-m3C-seq	100%(0.2)	Exc_L5-6	Astro	0.593464
sn-m3C-seq	100%(0.2)	Exc_L5-6	Oligo	0.659236
sn-m3C-seq	100%(0.2)	Exc_L5-6	Exc_L1-3	0.444444
sn-m3C-seq	100%(0.2)	Exc_L5-6	Exc_L2-4	1
sn-m3C-seq	100%(0.2)	Exc_L5-6	Exc_L4	0
sn-m3C-seq	100%(0.2)	Exc_L5-6	Exc_L4-5	0.4
sn-m3C-seq	100%(0.2)	Exc_L5-6	Exc_L4-6	0
sn-m3C-seq	100%(0.2)	Exc_L5-6	Exc_L5-6	0
sn-m3C-seq	100%(0.2)	Exc_L5-6	Exc_L6	1
sn-m3C-seq	100%(0.2)	Exc_L5-6	Inh_B3GAT2	0.555556
sn-m3C-seq	100%(0.2)	Exc_L5-6	Inh_CALB1	0.576923
sn-m3C-seq	100%(0.2)	Exc_L5-6	Inh_CHST9	0
sn-m3C-seq	100%(0.2)	Exc_L5-6	Inh_LAMP5	0.764706
sn-m3C-seq	100%(0.2)	Exc_L5-6	Inh_NDNF	0.4
sn-m3C-seq	100%(0.2)	Exc_L5-6	Inh_PVALB	0.444444
sn-m3C-seq	100%(0.2)	Exc_L5-6	Inh_UNC5B	1
sn-m3C-seq	100%(0.2)	Exc_L5-6	Inh_VIP	0.631068
sn-m3C-seq	100%(0.2)	Exc_L5-6	Micro-Endo	0.674699
sn-m3C-seq	100%(0.2)	Exc_L6	Astro	0.62987
sn-m3C-seq	100%(0.2)	Exc_L6	Oligo	0.67979
sn-m3C-seq	100%(0.2)	Exc_L6	Exc_L1-3	0.545455
sn-m3C-seq	100%(0.2)	Exc_L6	Exc_L2-4	0.333333
sn-m3C-seq	100%(0.2)	Exc_L6	Exc_L4	1
sn-m3C-seq	100%(0.2)	Exc_L6	Exc_L4-5	0.3
sn-m3C-seq	100%(0.2)	Exc_L6	Exc_L4-6	0.25
sn-m3C-seq	100%(0.2)	Exc_L6	Exc_L5-6	1
sn-m3C-seq	100%(0.2)	Exc_L6	Exc_L6	0
sn-m3C-seq	100%(0.2)	Exc_L6	Inh_B3GAT2	0.444444
sn-m3C-seq	100%(0.2)	Exc_L6	Inh_CALB1	0.591549
sn-m3C-seq	100%(0.2)	Exc_L6	Inh_CHST9	0
sn-m3C-seq	100%(0.2)	Exc_L6	Inh_LAMP5	0.32
sn-m3C-seq	100%(0.2)	Exc_L6	Inh_NDNF	0.411765
sn-m3C-seq	100%(0.2)	Exc_L6	Inh_PVALB	0.514286
sn-m3C-seq	100%(0.2)	Exc_L6	Inh_UNC5B	0
sn-m3C-seq	100%(0.2)	Exc_L6	Inh_VIP	0.618768
sn-m3C-seq	100%(0.2)	Exc_L6	Micro-Endo	0.657692
sn-m3C-seq	100%(0.2)	Inh_B3GAT2	Astro	0.385366
sn-m3C-seq	100%(0.2)	Inh_B3GAT2	Oligo	0.419753
sn-m3C-seq	100%(0.2)	Inh_B3GAT2	Exc_L1-3	0.352113
sn-m3C-seq	100%(0.2)	Inh_B3GAT2	Exc_L2-4	0.35
sn-m3C-seq	100%(0.2)	Inh_B3GAT2	Exc_L4	0
sn-m3C-seq	100%(0.2)	Inh_B3GAT2	Exc_L4-5	0.305556
sn-m3C-seq	100%(0.2)	Inh_B3GAT2	Exc_L4-6	0.333333
sn-m3C-seq	100%(0.2)	Inh_B3GAT2	Exc_L5-6	0
sn-m3C-seq	100%(0.2)	Inh_B3GAT2	Exc_L6	0.6
sn-m3C-seq	100%(0.2)	Inh_B3GAT2	Inh_B3GAT2	0
sn-m3C-seq	100%(0.2)	Inh_B3GAT2	Inh_CALB1	0
sn-m3C-seq	100%(0.2)	Inh_B3GAT2	Inh_CHST9	0
sn-m3C-seq	100%(0.2)	Inh_B3GAT2	Inh_LAMP5	0.0833333
sn-m3C-seq	100%(0.2)	Inh_B3GAT2	Inh_NDNF	0.5
sn-m3C-seq	100%(0.2)	Inh_B3GAT2	Inh_PVALB	0
sn-m3C-seq	100%(0.2)	Inh_B3GAT2	Inh_UNC5B	0
sn-m3C-seq	100%(0.2)	Inh_B3GAT2	Inh_VIP	0.269231
sn-m3C-seq	100%(0.2)	Inh_B3GAT2	Micro-Endo	0.422222
sn-m3C-seq	100%(0.2)	Inh_CALB1	Astro	0.380851
sn-m3C-seq	100%(0.2)	Inh_CALB1	Oligo	0.366197
sn-m3C-seq	100%(0.2)	Inh_CALB1	Exc_L1-3	0.319527
sn-m3C-seq	100%(0.2)	Inh_CALB1	Exc_L2-4	0.355556
sn-m3C-seq	100%(0.2)	Inh_CALB1	Exc_L4	0.444444
sn-m3C-seq	100%(0.2)	Inh_CALB1	Exc_L4-5	0.352941
sn-m3C-seq	100%(0.2)	Inh_CALB1	Exc_L4-6	0.433333
sn-m3C-seq	100%(0.2)	Inh_CALB1	Exc_L5-6	0
sn-m3C-seq	100%(0.2)	Inh_CALB1	Exc_L6	0.571429
sn-m3C-seq	100%(0.2)	Inh_CALB1	Inh_B3GAT2	0
sn-m3C-seq	100%(0.2)	Inh_CALB1	Inh_CALB1	0
sn-m3C-seq	100%(0.2)	Inh_CALB1	Inh_CHST9	1
sn-m3C-seq	100%(0.2)	Inh_CALB1	Inh_LAMP5	0.111111
sn-m3C-seq	100%(0.2)	Inh_CALB1	Inh_NDNF	0.153846
sn-m3C-seq	100%(0.2)	Inh_CALB1	Inh_PVALB	0
sn-m3C-seq	100%(0.2)	Inh_CALB1	Inh_UNC5B	0
sn-m3C-seq	100%(0.2)	Inh_CALB1	Inh_VIP	0.343284
sn-m3C-seq	100%(0.2)	Inh_CALB1	Micro-Endo	0.363636
sn-m3C-seq	100%(0.2)	Inh_CHST9	Astro	0.25
sn-m3C-seq	100%(0.2)	Inh_CHST9	Oligo	0.7
sn-m3C-seq	100%(0.2)	Inh_CHST9	Exc_L1-3	0.285714
sn-m3C-seq	100%(0.2)	Inh_CHST9	Exc_L2-4	1
sn-m3C-seq	100%(0.2)	Inh_CHST9	Exc_L4	1
sn-m3C-seq	100%(0.2)	Inh_CHST9	Exc_L4-5	1
sn-m3C-seq	100%(0.2)	Inh_CHST9	Exc_L4-6	1
sn-m3C-seq	100%(0.2)	Inh_CHST9	Exc_L5-6	0
sn-m3C-seq	100%(0.2)	Inh_CHST9	Exc_L6	1
sn-m3C-seq	100%(0.2)	Inh_CHST9	Inh_B3GAT2	1
sn-m3C-seq	100%(0.2)	Inh_CHST9	Inh_CALB1	1
sn-m3C-seq	100%(0.2)	Inh_CHST9	Inh_CHST9	0
sn-m3C-seq	100%(0.2)	Inh_CHST9	Inh_LAMP5	1
sn-m3C-seq	100%(0.2)	Inh_CHST9	Inh_NDNF	1
sn-m3C-seq	100%(0.2)	Inh_CHST9	Inh_PVALB	0.5
sn-m3C-seq	100%(0.2)	Inh_CHST9	Inh_UNC5B	1
sn-m3C-seq	100%(0.2)	Inh_CHST9	Inh_VIP	0
sn-m3C-seq	100%(0.2)	Inh_CHST9	Micro-Endo	0.3
sn-m3C-seq	100%(0.2)	Inh_LAMP5	Astro	0.282667
sn-m3C-seq	100%(0.2)	Inh_LAMP5	Oligo	0.344828
sn-m3C-seq	100%(0.2)	Inh_LAMP5	Exc_L1-3	0.390805
sn-m3C-seq	100%(0.2)	Inh_LAMP5	Exc_L2-4	0.39726
sn-m3C-seq	100%(0.2)	Inh_LAMP5	Exc_L4	0.428571
sn-m3C-seq	100%(0.2)	Inh_LAMP5	Exc_L4-5	0.429043
sn-m3C-seq	100%(0.2)	Inh_LAMP5	Exc_L4-6	0.65
sn-m3C-seq	100%(0.2)	Inh_LAMP5	Exc_L5-6	0.5
sn-m3C-seq	100%(0.2)	Inh_LAMP5	Exc_L6	0.444444
sn-m3C-seq	100%(0.2)	Inh_LAMP5	Inh_B3GAT2	0.733333
sn-m3C-seq	100%(0.2)	Inh_LAMP5	Inh_CALB1	0.577778
sn-m3C-seq	100%(0.2)	Inh_LAMP5	Inh_CHST9	1
sn-m3C-seq	100%(0.2)	Inh_LAMP5	Inh_LAMP5	0
sn-m3C-seq	100%(0.2)	Inh_LAMP5	Inh_NDNF	0
sn-m3C-seq	100%(0.2)	Inh_LAMP5	Inh_PVALB	0.659091
sn-m3C-seq	100%(0.2)	Inh_LAMP5	Inh_UNC5B	0.333333
sn-m3C-seq	100%(0.2)	Inh_LAMP5	Inh_VIP	0.423729
sn-m3C-seq	100%(0.2)	Inh_LAMP5	Micro-Endo	0.458484
sn-m3C-seq	100%(0.2)	Inh_NDNF	Astro	0.360825
sn-m3C-seq	100%(0.2)	Inh_NDNF	Oligo	0.384615
sn-m3C-seq	100%(0.2)	Inh_NDNF	Exc_L1-3	0.392857
sn-m3C-seq	100%(0.2)	Inh_NDNF	Exc_L2-4	0.526316
sn-m3C-seq	100%(0.2)	Inh_NDNF	Exc_L4	0
sn-m3C-seq	100%(0.2)	Inh_NDNF	Exc_L4-5	0.457143
sn-m3C-seq	100%(0.2)	Inh_NDNF	Exc_L4-6	0.166667
sn-m3C-seq	100%(0.2)	Inh_NDNF	Exc_L5-6	0.5
sn-m3C-seq	100%(0.2)	Inh_NDNF	Exc_L6	0
sn-m3C-seq	100%(0.2)	Inh_NDNF	Inh_B3GAT2	0
sn-m3C-seq	100%(0.2)	Inh_NDNF	Inh_CALB1	0.6
sn-m3C-seq	100%(0.2)	Inh_NDNF	Inh_CHST9	0
sn-m3C-seq	100%(0.2)	Inh_NDNF	Inh_LAMP5	1
sn-m3C-seq	100%(0.2)	Inh_NDNF	Inh_NDNF	0
sn-m3C-seq	100%(0.2)	Inh_NDNF	Inh_PVALB	0
sn-m3C-seq	100%(0.2)	Inh_NDNF	Inh_UNC5B	1
sn-m3C-seq	100%(0.2)	Inh_NDNF	Inh_VIP	0.5
sn-m3C-seq	100%(0.2)	Inh_NDNF	Micro-Endo	0.38
sn-m3C-seq	100%(0.2)	Inh_PVALB	Astro	0.343478
sn-m3C-seq	100%(0.2)	Inh_PVALB	Oligo	0.405556
sn-m3C-seq	100%(0.2)	Inh_PVALB	Exc_L1-3	0.380597
sn-m3C-seq	100%(0.2)	Inh_PVALB	Exc_L2-4	0.306122
sn-m3C-seq	100%(0.2)	Inh_PVALB	Exc_L4	0.333333
sn-m3C-seq	100%(0.2)	Inh_PVALB	Exc_L4-5	0.274336
sn-m3C-seq	100%(0.2)	Inh_PVALB	Exc_L4-6	0.36
sn-m3C-seq	100%(0.2)	Inh_PVALB	Exc_L5-6	0.333333
sn-m3C-seq	100%(0.2)	Inh_PVALB	Exc_L6	0.571429
sn-m3C-seq	100%(0.2)	Inh_PVALB	Inh_B3GAT2	0
sn-m3C-seq	100%(0.2)	Inh_PVALB	Inh_CALB1	0.5
sn-m3C-seq	100%(0.2)	Inh_PVALB	Inh_CHST9	1
sn-m3C-seq	100%(0.2)	Inh_PVALB	Inh_LAMP5	0.315789
sn-m3C-seq	100%(0.2)	Inh_PVALB	Inh_NDNF	0.333333
sn-m3C-seq	100%(0.2)	Inh_PVALB	Inh_PVALB	0
sn-m3C-seq	100%(0.2)	Inh_PVALB	Inh_UNC5B	0
sn-m3C-seq	100%(0.2)	Inh_PVALB	Inh_VIP	0.434211
sn-m3C-seq	100%(0.2)	Inh_PVALB	Micro-Endo	0.421053
sn-m3C-seq	100%(0.2)	Inh_UNC5B	Astro	0.365854
sn-m3C-seq	100%(0.2)	Inh_UNC5B	Oligo	0.185185
sn-m3C-seq	100%(0.2)	Inh_UNC5B	Exc_L1-3	0.352941
sn-m3C-seq	100%(0.2)	Inh_UNC5B	Exc_L2-4	1
sn-m3C-seq	100%(0.2)	Inh_UNC5B	Exc_L4	1
sn-m3C-seq	100%(0.2)	Inh_UNC5B	Exc_L4-5	0.333333
sn-m3C-seq	100%(0.2)	Inh_UNC5B	Exc_L4-6	1
sn-m3C-seq	100%(0.2)	Inh_UNC5B	Exc_L5-6	1
sn-m3C-seq	100%(0.2)	Inh_UNC5B	Exc_L6	1
sn-m3C-seq	100%(0.2)	Inh_UNC5B	Inh_B3GAT2	0
sn-m3C-seq	100%(0.2)	Inh_UNC5B	Inh_CALB1	0.2
sn-m3C-seq	100%(0.2)	Inh_UNC5B	Inh_CHST9	1
sn-m3C-seq	100%(0.2)	Inh_UNC5B	Inh_LAMP5	0
sn-m3C-seq	100%(0.2)	Inh_UNC5B	Inh_NDNF	1
sn-m3C-seq	100%(0.2)	Inh_UNC5B	Inh_PVALB	0
sn-m3C-seq	100%(0.2)	Inh_UNC5B	Inh_UNC5B	0
sn-m3C-seq	100%(0.2)	Inh_UNC5B	Inh_VIP	0.125
sn-m3C-seq	100%(0.2)	Inh_UNC5B	Micro-Endo	0.176471
sn-m3C-seq	100%(0.2)	Inh_VIP	Astro	0.349858
sn-m3C-seq	100%(0.2)	Inh_VIP	Oligo	0.384868
sn-m3C-seq	100%(0.2)	Inh_VIP	Exc_L1-3	0.457597
sn-m3C-seq	100%(0.2)	Inh_VIP	Exc_L2-4	0.48951
sn-m3C-seq	100%(0.2)	Inh_VIP	Exc_L4	0.512195
sn-m3C-seq	100%(0.2)	Inh_VIP	Exc_L4-5	0.457965
sn-m3C-seq	100%(0.2)	Inh_VIP	Exc_L4-6	0.541176
sn-m3C-seq	100%(0.2)	Inh_VIP	Exc_L5-6	0.5
sn-m3C-seq	100%(0.2)	Inh_VIP	Exc_L6	0.55
sn-m3C-seq	100%(0.2)	Inh_VIP	Inh_B3GAT2	0.543478
sn-m3C-seq	100%(0.2)	Inh_VIP	Inh_CALB1	0.610526
sn-m3C-seq	100%(0.2)	Inh_VIP	Inh_CHST9	1
sn-m3C-seq	100%(0.2)	Inh_VIP	Inh_LAMP5	0.5625
sn-m3C-seq	100%(0.2)	Inh_VIP	Inh_NDNF	0.25
sn-m3C-seq	100%(0.2)	Inh_VIP	Inh_PVALB	0.615385
sn-m3C-seq	100%(0.2)	Inh_VIP	Inh_UNC5B	0
sn-m3C-seq	100%(0.2)	Inh_VIP	Inh_VIP	0
sn-m3C-seq	100%(0.2)	Inh_VIP	Micro-Endo	0.472897
sn-m3C-seq	100%(0.2)	Micro-Endo	Astro	0.587459
sn-m3C-seq	100%(0.2)	Micro-Endo	Oligo	0.634852
sn-m3C-seq	100%(0.2)	Micro-Endo	Exc_L1-3	0.631164
sn-m3C-seq	100%(0.2)	Micro-Endo	Exc_L2-4	0.64527
sn-m3C-seq	100%(0.2)	Micro-Endo	Exc_L4	0.635135
sn-m3C-seq	100%(0.2)	Micro-Endo	Exc_L4-5	0.612
sn-m3C-seq	100%(0.2)	Micro-Endo	Exc_L4-6	0.578947
sn-m3C-seq	100%(0.2)	Micro-Endo	Exc_L5-6	0.545455
sn-m3C-seq	100%(0.2)	Micro-Endo	Exc_L6	0.638298
sn-m3C-seq	100%(0.2)	Micro-Endo	Inh_B3GAT2	0.638298
sn-m3C-seq	100%(0.2)	Micro-Endo	Inh_CALB1	0.662939
sn-m3C-seq	100%(0.2)	Micro-Endo	Inh_CHST9	0
sn-m3C-seq	100%(0.2)	Micro-Endo	Inh_LAMP5	0.577922
sn-m3C-seq	100%(0.2)	Micro-Endo	Inh_NDNF	0.575342
sn-m3C-seq	100%(0.2)	Micro-Endo	Inh_PVALB	0.648725
sn-m3C-seq	100%(0.2)	Micro-Endo	Inh_UNC5B	0.52381
sn-m3C-seq	100%(0.2)	Micro-Endo	Inh_VIP	0.661224
sn-m3C-seq	100%(0.2)	Micro-Endo	Micro-Endo	0
sn-m3C-seq	10%(0.2)	Astro	Astro	0
sn-m3C-seq	10%(0.2)	Astro	Oligo	0.230855
sn-m3C-seq	10%(0.2)	Astro	Exc_L1-3	0.349365
sn-m3C-seq	10%(0.2)	Astro	Exc_L2-4	0.359621
sn-m3C-seq	10%(0.2)	Astro	Exc_L4	0.3875
sn-m3C-seq	10%(0.2)	Astro	Exc_L4-5	0.349951
sn-m3C-seq	10%(0.2)	Astro	Exc_L4-6	0.399185
sn-m3C-seq	10%(0.2)	Astro	Exc_L5-6	0.416364
sn-m3C-seq	10%(0.2)	Astro	Exc_L6	0.485981
sn-m3C-seq	10%(0.2)	Astro	Inh_B3GAT2	0.502
sn-m3C-seq	10%(0.2)	Astro	Inh_CALB1	0.440609
sn-m3C-seq	10%(0.2)	Astro	Inh_CHST9	0.4
sn-m3C-seq	10%(0.2)	Astro	Inh_LAMP5	0.398995
sn-m3C-seq	10%(0.2)	Astro	Inh_NDNF	0.39802
sn-m3C-seq	10%(0.2)	Astro	Inh_PVALB	0.443219
sn-m3C-seq	10%(0.2)	Astro	Inh_UNC5B	0.36
sn-m3C-seq	10%(0.2)	Astro	Inh_VIP	0.388184
sn-m3C-seq	10%(0.2)	Astro	Micro-Endo	0.339327
sn-m3C-seq	10%(0.2)	Oligo	Astro	0.202966
sn-m3C-seq	10%(0.2)	Oligo	Oligo	0
sn-m3C-seq	10%(0.2)	Oligo	Exc_L1-3	0.312988
sn-m3C-seq	10%(0.2)	Oligo	Exc_L2-4	0.316726
sn-m3C-seq	10%(0.2)	Oligo	Exc_L4	0.332394
sn-m3C-seq	10%(0.2)	Oligo	Exc_L4-5	0.327511
sn-m3C-seq	10%(0.2)	Oligo	Exc_L4-6	0.34141
sn-m3C-seq	10%(0.2)	Oligo	Exc_L5-6	0.387665
sn-m3C-seq	10%(0.2)	Oligo	Exc_L6	0.394402
sn-m3C-seq	10%(0.2)	Oligo	Inh_B3GAT2	0.418546
sn-m3C-seq	10%(0.2)	Oligo	Inh_CALB1	0.391505
sn-m3C-seq	10%(0.2)	Oligo	Inh_CHST9	0.24
sn-m3C-seq	10%(0.2)	Oligo	Inh_LAMP5	0.369863
sn-m3C-seq	10%(0.2)	Oligo	Inh_NDNF	0.42126
sn-m3C-seq	10%(0.2)	Oligo	Inh_PVALB	0.415761
sn-m3C-seq	10%(0.2)	Oligo	Inh_UNC5B	0.35443
sn-m3C-seq	10%(0.2)	Oligo	Inh_VIP	0.353916
sn-m3C-seq	10%(0.2)	Oligo	Micro-Endo	0.246693
sn-m3C-seq	10%(0.2)	Exc_L1-3	Astro	0.436108
sn-m3C-seq	10%(0.2)	Exc_L1-3	Oligo	0.413932
sn-m3C-seq	10%(0.2)	Exc_L1-3	Exc_L1-3	0
sn-m3C-seq	10%(0.2)	Exc_L1-3	Exc_L2-4	0.111111
sn-m3C-seq	10%(0.2)	Exc_L1-3	Exc_L4	0.186441
sn-m3C-seq	10%(0.2)	Exc_L1-3	Exc_L4-5	0.210332
sn-m3C-seq	10%(0.2)	Exc_L1-3	Exc_L4-6	0.296
sn-m3C-seq	10%(0.2)	Exc_L1-3	Exc_L5-6	0.133333
sn-m3C-seq	10%(0.2)	Exc_L1-3	Exc_L6	0.488636
sn-m3C-seq	10%(0.2)	Exc_L1-3	Inh_B3GAT2	0.57458
sn-m3C-seq	10%(0.2)	Exc_L1-3	Inh_CALB1	0.48164
sn-m3C-seq	10%(0.2)	Exc_L1-3	Inh_CHST9	0.633333
sn-m3C-seq	10%(0.2)	Exc_L1-3	Inh_LAMP5	0.458633
sn-m3C-seq	10%(0.2)	Exc_L1-3	Inh_NDNF	0.526403
sn-m3C-seq	10%(0.2)	Exc_L1-3	Inh_PVALB	0.543524
sn-m3C-seq	10%(0.2)	Exc_L1-3	Inh_UNC5B	0.517647
sn-m3C-seq	10%(0.2)	Exc_L1-3	Inh_VIP	0.487993
sn-m3C-seq	10%(0.2)	Exc_L1-3	Micro-Endo	0.436787
sn-m3C-seq	10%(0.2)	Exc_L2-4	Astro	0.426098
sn-m3C-seq	10%(0.2)	Exc_L2-4	Oligo	0.451954
sn-m3C-seq	10%(0.2)	Exc_L2-4	Exc_L1-3	0.0952381
sn-m3C-seq	10%(0.2)	Exc_L2-4	Exc_L2-4	0
sn-m3C-seq	10%(0.2)	Exc_L2-4	Exc_L4	0.230769
sn-m3C-seq	10%(0.2)	Exc_L2-4	Exc_L4-5	0.191489
sn-m3C-seq	10%(0.2)	Exc_L2-4	Exc_L4-6	0.0909091
sn-m3C-seq	10%(0.2)	Exc_L2-4	Exc_L5-6	1
sn-m3C-seq	10%(0.2)	Exc_L2-4	Exc_L6	0.285714
sn-m3C-seq	10%(0.2)	Exc_L2-4	Inh_B3GAT2	0.540856
sn-m3C-seq	10%(0.2)	Exc_L2-4	Inh_CALB1	0.501429
sn-m3C-seq	10%(0.2)	Exc_L2-4	Inh_CHST9	0.333333
sn-m3C-seq	10%(0.2)	Exc_L2-4	Inh_LAMP5	0.521628
sn-m3C-seq	10%(0.2)	Exc_L2-4	Inh_NDNF	0.524138
sn-m3C-seq	10%(0.2)	Exc_L2-4	Inh_PVALB	0.516892
sn-m3C-seq	10%(0.2)	Exc_L2-4	Inh_UNC5B	0.2
sn-m3C-seq	10%(0.2)	Exc_L2-4	Inh_VIP	0.481795
sn-m3C-seq	10%(0.2)	Exc_L2-4	Micro-Endo	0.452546
sn-m3C-seq	10%(0.2)	Exc_L4	Astro	0.404151
sn-m3C-seq	10%(0.2)	Exc_L4	Oligo	0.401914
sn-m3C-seq	10%(0.2)	Exc_L4	Exc_L1-3	0.25
sn-m3C-seq	10%(0.2)	Exc_L4	Exc_L2-4	0
sn-m3C-seq	10%(0.2)	Exc_L4	Exc_L4	0
sn-m3C-seq	10%(0.2)	Exc_L4	Exc_L4-5	0
sn-m3C-seq	10%(0.2)	Exc_L4	Exc_L4-6	0.0909091
sn-m3C-seq	10%(0.2)	Exc_L4	Exc_L5-6	0
sn-m3C-seq	10%(0.2)	Exc_L4	Exc_L6	0.25
sn-m3C-seq	10%(0.2)	Exc_L4	Inh_B3GAT2	0.484848
sn-m3C-seq	10%(0.2)	Exc_L4	Inh_CALB1	0.470339
sn-m3C-seq	10%(0.2)	Exc_L4	Inh_CHST9	1
sn-m3C-seq	10%(0.2)	Exc_L4	Inh_LAMP5	0.38
sn-m3C-seq	10%(0.2)	Exc_L4	Inh_NDNF	0.416667
sn-m3C-seq	10%(0.2)	Exc_L4	Inh_PVALB	0.459459
sn-m3C-seq	10%(0.2)	Exc_L4	Inh_UNC5B	0
sn-m3C-seq	10%(0.2)	Exc_L4	Inh_VIP	0.48324
sn-m3C-seq	10%(0.2)	Exc_L4	Micro-Endo	0.513158
sn-m3C-seq	10%(0.2)	Exc_L4-5	Astro	0.436049
sn-m3C-seq	10%(0.2)	Exc_L4-5	Oligo	0.461897
sn-m3C-seq	10%(0.2)	Exc_L4-5	Exc_L1-3	0.172269
sn-m3C-seq	10%(0.2)	Exc_L4-5	Exc_L2-4	0
sn-m3C-seq	10%(0.2)	Exc_L4-5	Exc_L4	0
sn-m3C-seq	10%(0.2)	Exc_L4-5	Exc_L4-5	0
sn-m3C-seq	10%(0.2)	Exc_L4-5	Exc_L4-6	0.047619
sn-m3C-seq	10%(0.2)	Exc_L4-5	Exc_L5-6	0.25
sn-m3C-seq	10%(0.2)	Exc_L4-5	Exc_L6	0.297297
sn-m3C-seq	10%(0.2)	Exc_L4-5	Inh_B3GAT2	0.571096
sn-m3C-seq	10%(0.2)	Exc_L4-5	Inh_CALB1	0.507433
sn-m3C-seq	10%(0.2)	Exc_L4-5	Inh_CHST9	0.6
sn-m3C-seq	10%(0.2)	Exc_L4-5	Inh_LAMP5	0.493207
sn-m3C-seq	10%(0.2)	Exc_L4-5	Inh_NDNF	0.555556
sn-m3C-seq	10%(0.2)	Exc_L4-5	Inh_PVALB	0.503218
sn-m3C-seq	10%(0.2)	Exc_L4-5	Inh_UNC5B	0.40625
sn-m3C-seq	10%(0.2)	Exc_L4-5	Inh_VIP	0.490044
sn-m3C-seq	10%(0.2)	Exc_L4-5	Micro-Endo	0.462087
sn-m3C-seq	10%(0.2)	Exc_L4-6	Astro	0.434168
sn-m3C-seq	10%(0.2)	Exc_L4-6	Oligo	0.512535
sn-m3C-seq	10%(0.2)	Exc_L4-6	Exc_L1-3	0.148148
sn-m3C-seq	10%(0.2)	Exc_L4-6	Exc_L2-4	0
sn-m3C-seq	10%(0.2)	Exc_L4-6	Exc_L4	0
sn-m3C-seq	10%(0.2)	Exc_L4-6	Exc_L4-5	0
sn-m3C-seq	10%(0.2)	Exc_L4-6	Exc_L4-6	0
sn-m3C-seq	10%(0.2)	Exc_L4-6	Exc_L5-6	0
sn-m3C-seq	10%(0.2)	Exc_L4-6	Exc_L6	0.25
sn-m3C-seq	10%(0.2)	Exc_L4-6	Inh_B3GAT2	0.604651
sn-m3C-seq	10%(0.2)	Exc_L4-6	Inh_CALB1	0.578199
sn-m3C-seq	10%(0.2)	Exc_L4-6	Inh_CHST9	0
sn-m3C-seq	10%(0.2)	Exc_L4-6	Inh_LAMP5	0.375
sn-m3C-seq	10%(0.2)	Exc_L4-6	Inh_NDNF	0.333333
sn-m3C-seq	10%(0.2)	Exc_L4-6	Inh_PVALB	0.535912
sn-m3C-seq	10%(0.2)	Exc_L4-6	Inh_UNC5B	0.333333
sn-m3C-seq	10%(0.2)	Exc_L4-6	Inh_VIP	0.523707
sn-m3C-seq	10%(0.2)	Exc_L4-6	Micro-Endo	0.468571
sn-m3C-seq	10%(0.2)	Exc_L5-6	Astro	0.389542
sn-m3C-seq	10%(0.2)	Exc_L5-6	Oligo	0.455414
sn-m3C-seq	10%(0.2)	Exc_L5-6	Exc_L1-3	0.222222
sn-m3C-seq	10%(0.2)	Exc_L5-6	Exc_L2-4	1
sn-m3C-seq	10%(0.2)	Exc_L5-6	Exc_L4	0
sn-m3C-seq	10%(0.2)	Exc_L5-6	Exc_L4-5	0
sn-m3C-seq	10%(0.2)	Exc_L5-6	Exc_L4-6	0
sn-m3C-seq	10%(0.2)	Exc_L5-6	Exc_L5-6	0
sn-m3C-seq	10%(0.2)	Exc_L5-6	Exc_L6	1
sn-m3C-seq	10%(0.2)	Exc_L5-6	Inh_B3GAT2	0.722222
sn-m3C-seq	10%(0.2)	Exc_L5-6	Inh_CALB1	0.538462
sn-m3C-seq	10%(0.2)	Exc_L5-6	Inh_CHST9	0
sn-m3C-seq	10%(0.2)	Exc_L5-6	Inh_LAMP5	0.647059
sn-m3C-seq	10%(0.2)	Exc_L5-6	Inh_NDNF	0.5
sn-m3C-seq	10%(0.2)	Exc_L5-6	Inh_PVALB	0.444444
sn-m3C-seq	10%(0.2)	Exc_L5-6	Inh_UNC5B	1
sn-m3C-seq	10%(0.2)	Exc_L5-6	Inh_VIP	0.524272
sn-m3C-seq	10%(0.2)	Exc_L5-6	Micro-Endo	0.518072
sn-m3C-seq	10%(0.2)	Exc_L6	Astro	0.439935
sn-m3C-seq	10%(0.2)	Exc_L6	Oligo	0.535433
sn-m3C-seq	10%(0.2)	Exc_L6	Exc_L1-3	0.424242
sn-m3C-seq	10%(0.2)	Exc_L6	Exc_L2-4	0.111111
sn-m3C-seq	10%(0.2)	Exc_L6	Exc_L4	1
sn-m3C-seq	10%(0.2)	Exc_L6	Exc_L4-5	0.166667
sn-m3C-seq	10%(0.2)	Exc_L6	Exc_L4-6	0.375
sn-m3C-seq	10%(0.2)	Exc_L6	Exc_L5-6	1
sn-m3C-seq	10%(0.2)	Exc_L6	Exc_L6	0
sn-m3C-seq	10%(0.2)	Exc_L6	Inh_B3GAT2	0.37037
sn-m3C-seq	10%(0.2)	Exc_L6	Inh_CALB1	0.492958
sn-m3C-seq	10%(0.2)	Exc_L6	Inh_CHST9	0
sn-m3C-seq	10%(0.2)	Exc_L6	Inh_LAMP5	0.2
sn-m3C-seq	10%(0.2)	Exc_L6	Inh_NDNF	0.411765
sn-m3C-seq	10%(0.2)	Exc_L6	Inh_PVALB	0.457143
sn-m3C-seq	10%(0.2)	Exc_L6	Inh_UNC5B	0.25
sn-m3C-seq	10%(0.2)	Exc_L6	Inh_VIP	0.492669
sn-m3C-seq	10%(0.2)	Exc_L6	Micro-Endo	0.488462
sn-m3C-seq	10%(0.2)	Inh_B3GAT2	Astro	0.243902
sn-m3C-seq	10%(0.2)	Inh_B3GAT2	Oligo	0.234568
sn-m3C-seq	10%(0.2)	Inh_B3GAT2	Exc_L1-3	0.15493
sn-m3C-seq	10%(0.2)	Inh_B3GAT2	Exc_L2-4	0.2
sn-m3C-seq	10%(0.2)	Inh_B3GAT2	Exc_L4	0
sn-m3C-seq	10%(0.2)	Inh_B3GAT2	Exc_L4-5	0.138889
sn-m3C-seq	10%(0.2)	Inh_B3GAT2	Exc_L4-6	0
sn-m3C-seq	10%(0.2)	Inh_B3GAT2	Exc_L5-6	0
sn-m3C-seq	10%(0.2)	Inh_B3GAT2	Exc_L6	0.2
sn-m3C-seq	10%(0.2)	Inh_B3GAT2	Inh_B3GAT2	0
sn-m3C-seq	10%(0.2)	Inh_B3GAT2	Inh_CALB1	0
sn-m3C-seq	10%(0.2)	Inh_B3GAT2	Inh_CHST9	0
sn-m3C-seq	10%(0.2)	Inh_B3GAT2	Inh_LAMP5	0
sn-m3C-seq	10%(0.2)	Inh_B3GAT2	Inh_NDNF	0
sn-m3C-seq	10%(0.2)	Inh_B3GAT2	Inh_PVALB	0.2
sn-m3C-seq	10%(0.2)	Inh_B3GAT2	Inh_UNC5B	0
sn-m3C-seq	10%(0.2)	Inh_B3GAT2	Inh_VIP	0.192308
sn-m3C-seq	10%(0.2)	Inh_B3GAT2	Micro-Endo	0.355556
sn-m3C-seq	10%(0.2)	Inh_CALB1	Astro	0.231915
sn-m3C-seq	10%(0.2)	Inh_CALB1	Oligo	0.232394
sn-m3C-seq	10%(0.2)	Inh_CALB1	Exc_L1-3	0.177515
sn-m3C-seq	10%(0.2)	Inh_CALB1	Exc_L2-4	0.222222
sn-m3C-seq	10%(0.2)	Inh_CALB1	Exc_L4	0.222222
sn-m3C-seq	10%(0.2)	Inh_CALB1	Exc_L4-5	0.226891
sn-m3C-seq	10%(0.2)	Inh_CALB1	Exc_L4-6	0.233333
sn-m3C-seq	10%(0.2)	Inh_CALB1	Exc_L5-6	0
sn-m3C-seq	10%(0.2)	Inh_CALB1	Exc_L6	0.285714
sn-m3C-seq	10%(0.2)	Inh_CALB1	Inh_B3GAT2	0
sn-m3C-seq	10%(0.2)	Inh_CALB1	Inh_CALB1	0
sn-m3C-seq	10%(0.2)	Inh_CALB1	Inh_CHST9	1
sn-m3C-seq	10%(0.2)	Inh_CALB1	Inh_LAMP5	0.0555556
sn-m3C-seq	10%(0.2)	Inh_CALB1	Inh_NDNF	0.0769231
sn-m3C-seq	10%(0.2)	Inh_CALB1	Inh_PVALB	0
sn-m3C-seq	10%(0.2)	Inh_CALB1	Inh_UNC5B	0
sn-m3C-seq	10%(0.2)	Inh_CALB1	Inh_VIP	0.313433
sn-m3C-seq	10%(0.2)	Inh_CALB1	Micro-Endo	0.257576
sn-m3C-seq	10%(0.2)	Inh_CHST9	Astro	0.25
sn-m3C-seq	10%(0.2)	Inh_CHST9	Oligo	0.3
sn-m3C-seq	10%(0.2)	Inh_CHST9	Exc_L1-3	0.142857
sn-m3C-seq	10%(0.2)	Inh_CHST9	Exc_L2-4	1
sn-m3C-seq	10%(0.2)	Inh_CHST9	Exc_L4	1
sn-m3C-seq	10%(0.2)	Inh_CHST9	Exc_L4-5	1
sn-m3C-seq	10%(0.2)	Inh_CHST9	Exc_L4-6	1
sn-m3C-seq	10%(0.2)	Inh_CHST9	Exc_L5-6	0
sn-m3C-seq	10%(0.2)	Inh_CHST9	Exc_L6	1
sn-m3C-seq	10%(0.2)	Inh_CHST9	Inh_B3GAT2	1
sn-m3C-seq	10%(0.2)	Inh_CHST9	Inh_CALB1	1
sn-m3C-seq	10%(0.2)	Inh_CHST9	Inh_CHST9	0
sn-m3C-seq	10%(0.2)	Inh_CHST9	Inh_LAMP5	1
sn-m3C-seq	10%(0.2)	Inh_CHST9	Inh_NDNF	1
sn-m3C-seq	10%(0.2)	Inh_CHST9	Inh_PVALB	0
sn-m3C-seq	10%(0.2)	Inh_CHST9	Inh_UNC5B	1
sn-m3C-seq	10%(0.2)	Inh_CHST9	Inh_VIP	0
sn-m3C-seq	10%(0.2)	Inh_CHST9	Micro-Endo	0.2
sn-m3C-seq	10%(0.2)	Inh_LAMP5	Astro	0.197333
sn-m3C-seq	10%(0.2)	Inh_LAMP5	Oligo	0.235632
sn-m3C-seq	10%(0.2)	Inh_LAMP5	Exc_L1-3	0.203065
sn-m3C-seq	10%(0.2)	Inh_LAMP5	Exc_L2-4	0.246575
sn-m3C-seq	10%(0.2)	Inh_LAMP5	Exc_L4	0.142857
sn-m3C-seq	10%(0.2)	Inh_LAMP5	Exc_L4-5	0.29703
sn-m3C-seq	10%(0.2)	Inh_LAMP5	Exc_L4-6	0.4
sn-m3C-seq	10%(0.2)	Inh_LAMP5	Exc_L5-6	0.5
sn-m3C-seq	10%(0.2)	Inh_LAMP5	Exc_L6	0.222222
sn-m3C-seq	10%(0.2)	Inh_LAMP5	Inh_B3GAT2	0.666667
sn-m3C-seq	10%(0.2)	Inh_LAMP5	Inh_CALB1	0.444444
sn-m3C-seq	10%(0.2)	Inh_LAMP5	Inh_CHST9	1
sn-m3C-seq	10%(0.2)	Inh_LAMP5	Inh_LAMP5	0
sn-m3C-seq	10%(0.2)	Inh_LAMP5	Inh_NDNF	0
sn-m3C-seq	10%(0.2)	Inh_LAMP5	Inh_PVALB	0.636364
sn-m3C-seq	10%(0.2)	Inh_LAMP5	Inh_UNC5B	0
sn-m3C-seq	10%(0.2)	Inh_LAMP5	Inh_VIP	0.305085
sn-m3C-seq	10%(0.2)	Inh_LAMP5	Micro-Endo	0.3213
sn-m3C-seq	10%(0.2)	Inh_NDNF	Astro	0.206186
sn-m3C-seq	10%(0.2)	Inh_NDNF	Oligo	0.307692
sn-m3C-seq	10%(0.2)	Inh_NDNF	Exc_L1-3	0.267857
sn-m3C-seq	10%(0.2)	Inh_NDNF	Exc_L2-4	0.368421
sn-m3C-seq	10%(0.2)	Inh_NDNF	Exc_L4	0
sn-m3C-seq	10%(0.2)	Inh_NDNF	Exc_L4-5	0.214286
sn-m3C-seq	10%(0.2)	Inh_NDNF	Exc_L4-6	0.166667
sn-m3C-seq	10%(0.2)	Inh_NDNF	Exc_L5-6	0.25
sn-m3C-seq	10%(0.2)	Inh_NDNF	Exc_L6	0
sn-m3C-seq	10%(0.2)	Inh_NDNF	Inh_B3GAT2	0
sn-m3C-seq	10%(0.2)	Inh_NDNF	Inh_CALB1	0.3
sn-m3C-seq	10%(0.2)	Inh_NDNF	Inh_CHST9	0
sn-m3C-seq	10%(0.2)	Inh_NDNF	Inh_LAMP5	1
sn-m3C-seq	10%(0.2)	Inh_NDNF	Inh_NDNF	0
sn-m3C-seq	10%(0.2)	Inh_NDNF	Inh_PVALB	0.0833333
sn-m3C-seq	10%(0.2)	Inh_NDNF	Inh_UNC5B	1
sn-m3C-seq	10%(0.2)	Inh_NDNF	Inh_VIP	0
sn-m3C-seq	10%(0.2)	Inh_NDNF	Micro-Endo	0.26
sn-m3C-seq	10%(0.2)	Inh_PVALB	Astro	0.271739
sn-m3C-seq	10%(0.2)	Inh_PVALB	Oligo	0.288889
sn-m3C-seq	10%(0.2)	Inh_PVALB	Exc_L1-3	0.179104
sn-m3C-seq	10%(0.2)	Inh_PVALB	Exc_L2-4	0.102041
sn-m3C-seq	10%(0.2)	Inh_PVALB	Exc_L4	0.222222
sn-m3C-seq	10%(0.2)	Inh_PVALB	Exc_L4-5	0.159292
sn-m3C-seq	10%(0.2)	Inh_PVALB	Exc_L4-6	0.2
sn-m3C-seq	10%(0.2)	Inh_PVALB	Exc_L5-6	0.333333
sn-m3C-seq	10%(0.2)	Inh_PVALB	Exc_L6	0.142857
sn-m3C-seq	10%(0.2)	Inh_PVALB	Inh_B3GAT2	0
sn-m3C-seq	10%(0.2)	Inh_PVALB	Inh_CALB1	0.5
sn-m3C-seq	10%(0.2)	Inh_PVALB	Inh_CHST9	1
sn-m3C-seq	10%(0.2)	Inh_PVALB	Inh_LAMP5	0.210526
sn-m3C-seq	10%(0.2)	Inh_PVALB	Inh_NDNF	0.166667
sn-m3C-seq	10%(0.2)	Inh_PVALB	Inh_PVALB	0
sn-m3C-seq	10%(0.2)	Inh_PVALB	Inh_UNC5B	0
sn-m3C-seq	10%(0.2)	Inh_PVALB	Inh_VIP	0.328947
sn-m3C-seq	10%(0.2)	Inh_PVALB	Micro-Endo	0.291866
sn-m3C-seq	10%(0.2)	Inh_UNC5B	Astro	0.146341
sn-m3C-seq	10%(0.2)	Inh_UNC5B	Oligo	0.111111
sn-m3C-seq	10%(0.2)	Inh_UNC5B	Exc_L1-3	0.235294
sn-m3C-seq	10%(0.2)	Inh_UNC5B	Exc_L2-4	0
sn-m3C-seq	10%(0.2)	Inh_UNC5B	Exc_L4	1
sn-m3C-seq	10%(0.2)	Inh_UNC5B	Exc_L4-5	0.333333
sn-m3C-seq	10%(0.2)	Inh_UNC5B	Exc_L4-6	1
sn-m3C-seq	10%(0.2)	Inh_UNC5B	Exc_L5-6	1
sn-m3C-seq	10%(0.2)	Inh_UNC5B	Exc_L6	1
sn-m3C-seq	10%(0.2)	Inh_UNC5B	Inh_B3GAT2	0
sn-m3C-seq	10%(0.2)	Inh_UNC5B	Inh_CALB1	0.2
sn-m3C-seq	10%(0.2)	Inh_UNC5B	Inh_CHST9	1
sn-m3C-seq	10%(0.2)	Inh_UNC5B	Inh_LAMP5	0
sn-m3C-seq	10%(0.2)	Inh_UNC5B	Inh_NDNF	1
sn-m3C-seq	10%(0.2)	Inh_UNC5B	Inh_PVALB	0
sn-m3C-seq	10%(0.2)	Inh_UNC5B	Inh_UNC5B	0
sn-m3C-seq	10%(0.2)	Inh_UNC5B	Inh_VIP	0.125
sn-m3C-seq	10%(0.2)	Inh_UNC5B	Micro-Endo	0.0588235
sn-m3C-seq	10%(0.2)	Inh_VIP	Astro	0.27762
sn-m3C-seq	10%(0.2)	Inh_VIP	Oligo	0.266447
sn-m3C-seq	10%(0.2)	Inh_VIP	Exc_L1-3	0.303887
sn-m3C-seq	10%(0.2)	Inh_VIP	Exc_L2-4	0.314685
sn-m3C-seq	10%(0.2)	Inh_VIP	Exc_L4	0.317073
sn-m3C-seq	10%(0.2)	Inh_VIP	Exc_L4-5	0.269912
sn-m3C-seq	10%(0.2)	Inh_VIP	Exc_L4-6	0.258824
sn-m3C-seq	10%(0.2)	Inh_VIP	Exc_L5-6	0.25
sn-m3C-seq	10%(0.2)	Inh_VIP	Exc_L6	0.383333
sn-m3C-seq	10%(0.2)	Inh_VIP	Inh_B3GAT2	0.5
sn-m3C-seq	10%(0.2)	Inh_VIP	Inh_CALB1	0.442105
sn-m3C-seq	10%(0.2)	Inh_VIP	Inh_CHST9	1
sn-m3C-seq	10%(0.2)	Inh_VIP	Inh_LAMP5	0.1875
sn-m3C-seq	10%(0.2)	Inh_VIP	Inh_NDNF	0.25
sn-m3C-seq	10%(0.2)	Inh_VIP	Inh_PVALB	0.448718
sn-m3C-seq	10%(0.2)	Inh_VIP	Inh_UNC5B	0
sn-m3C-seq	10%(0.2)	Inh_VIP	Inh_VIP	0
sn-m3C-seq	10%(0.2)	Inh_VIP	Micro-Endo	0.340187
sn-m3C-seq	10%(0.2)	Micro-Endo	Astro	0.549505
sn-m3C-seq	10%(0.2)	Micro-Endo	Oligo	0.567734
sn-m3C-seq	10%(0.2)	Micro-Endo	Exc_L1-3	0.550953
sn-m3C-seq	10%(0.2)	Micro-Endo	Exc_L2-4	0.472973
sn-m3C-seq	10%(0.2)	Micro-Endo	Exc_L4	0.459459
sn-m3C-seq	10%(0.2)	Micro-Endo	Exc_L4-5	0.492
sn-m3C-seq	10%(0.2)	Micro-Endo	Exc_L4-6	0.486842
sn-m3C-seq	10%(0.2)	Micro-Endo	Exc_L5-6	0.272727
sn-m3C-seq	10%(0.2)	Micro-Endo	Exc_L6	0.475177
sn-m3C-seq	10%(0.2)	Micro-Endo	Inh_B3GAT2	0.595745
sn-m3C-seq	10%(0.2)	Micro-Endo	Inh_CALB1	0.589457
sn-m3C-seq	10%(0.2)	Micro-Endo	Inh_CHST9	0.166667
sn-m3C-seq	10%(0.2)	Micro-Endo	Inh_LAMP5	0.474026
sn-m3C-seq	10%(0.2)	Micro-Endo	Inh_NDNF	0.424658
sn-m3C-seq	10%(0.2)	Micro-Endo	Inh_PVALB	0.558074
sn-m3C-seq	10%(0.2)	Micro-Endo	Inh_UNC5B	0.285714
sn-m3C-seq	10%(0.2)	Micro-Endo	Inh_VIP	0.595102
sn-m3C-seq	10%(0.2)	Micro-Endo	Micro-Endo	0
sn-m3C-seq	100%(0.3)	Astro	Astro	0
sn-m3C-seq	100%(0.3)	Astro	Oligo	0.528302
sn-m3C-seq	100%(0.3)	Astro	Exc_L1-3	0.60908
sn-m3C-seq	100%(0.3)	Astro	Exc_L2-4	0.636172
sn-m3C-seq	100%(0.3)	Astro	Exc_L4	0.65625
sn-m3C-seq	100%(0.3)	Astro	Exc_L4-5	0.623656
sn-m3C-seq	100%(0.3)	Astro	Exc_L4-6	0.651731
sn-m3C-seq	100%(0.3)	Astro	Exc_L5-6	0.654545
sn-m3C-seq	100%(0.3)	Astro	Exc_L6	0.728972
sn-m3C-seq	100%(0.3)	Astro	Inh_B3GAT2	0.731
sn-m3C-seq	100%(0.3)	Astro	Inh_CALB1	0.664131
sn-m3C-seq	100%(0.3)	Astro	Inh_CHST9	0.577778
sn-m3C-seq	100%(0.3)	Astro	Inh_LAMP5	0.645226
sn-m3C-seq	100%(0.3)	Astro	Inh_NDNF	0.663366
sn-m3C-seq	100%(0.3)	Astro	Inh_PVALB	0.694354
sn-m3C-seq	100%(0.3)	Astro	Inh_UNC5B	0.688
sn-m3C-seq	100%(0.3)	Astro	Inh_VIP	0.644436
sn-m3C-seq	100%(0.3)	Astro	Micro-Endo	0
sn-m3C-seq	100%(0.3)	Oligo	Astro	0.416126
sn-m3C-seq	100%(0.3)	Oligo	Oligo	0
sn-m3C-seq	100%(0.3)	Oligo	Exc_L1-3	0.529454
sn-m3C-seq	100%(0.3)	Oligo	Exc_L2-4	0.539146
sn-m3C-seq	100%(0.3)	Oligo	Exc_L4	0.583099
sn-m3C-seq	100%(0.3)	Oligo	Exc_L4-5	0.577293
sn-m3C-seq	100%(0.3)	Oligo	Exc_L4-6	0.54185
sn-m3C-seq	100%(0.3)	Oligo	Exc_L5-6	0.60793
sn-m3C-seq	100%(0.3)	Oligo	Exc_L6	0.625954
sn-m3C-seq	100%(0.3)	Oligo	Inh_B3GAT2	0.631579
sn-m3C-seq	100%(0.3)	Oligo	Inh_CALB1	0.633426
sn-m3C-seq	100%(0.3)	Oligo	Inh_CHST9	0.56
sn-m3C-seq	100%(0.3)	Oligo	Inh_LAMP5	0.582192
sn-m3C-seq	100%(0.3)	Oligo	Inh_NDNF	0.622047
sn-m3C-seq	100%(0.3)	Oligo	Inh_PVALB	0.630435
sn-m3C-seq	100%(0.3)	Oligo	Inh_UNC5B	0.607595
sn-m3C-seq	100%(0.3)	Oligo	Inh_VIP	0.603916
sn-m3C-seq	100%(0.3)	Oligo	Micro-Endo	0
sn-m3C-seq	100%(0.3)	Exc_L1-3	Astro	0.680154
sn-m3C-seq	100%(0.3)	Exc_L1-3	Oligo	0.668854
sn-m3C-seq	100%(0.3)	Exc_L1-3	Exc_L1-3	0
sn-m3C-seq	100%(0.3)	Exc_L1-3	Exc_L2-4	0.166667
sn-m3C-seq	100%(0.3)	Exc_L1-3	Exc_L4	0.40678
sn-m3C-seq	100%(0.3)	Exc_L1-3	Exc_L4-5	0.50369
sn-m3C-seq	100%(0.3)	Exc_L1-3	Exc_L4-6	0.512
sn-m3C-seq	100%(0.3)	Exc_L1-3	Exc_L5-6	0.4
sn-m3C-seq	100%(0.3)	Exc_L1-3	Exc_L6	0.670455
sn-m3C-seq	100%(0.3)	Exc_L1-3	Inh_B3GAT2	0.771008
sn-m3C-seq	100%(0.3)	Exc_L1-3	Inh_CALB1	0.74235
sn-m3C-seq	100%(0.3)	Exc_L1-3	Inh_CHST9	0.8
sn-m3C-seq	100%(0.3)	Exc_L1-3	Inh_LAMP5	0.70054
sn-m3C-seq	100%(0.3)	Exc_L1-3	Inh_NDNF	0.760726
sn-m3C-seq	100%(0.3)	Exc_L1-3	Inh_PVALB	0.734607
sn-m3C-seq	100%(0.3)	Exc_L1-3	Inh_UNC5B	0.717647
sn-m3C-seq	100%(0.3)	Exc_L1-3	Inh_VIP	0.735222
sn-m3C-seq	100%(0.3)	Exc_L1-3	Micro-Endo	0.692613
sn-m3C-seq	100%(0.3)	Exc_L2-4	Astro	0.696351
sn-m3C-seq	100%(0.3)	Exc_L2-4	Oligo	0.730729
sn-m3C-seq	100%(0.3)	Exc_L2-4	Exc_L1-3	0.333333
sn-m3C-seq	100%(0.3)	Exc_L2-4	Exc_L2-4	0
sn-m3C-seq	100%(0.3)	Exc_L2-4	Exc_L4	0.230769
sn-m3C-seq	100%(0.3)	Exc_L2-4	Exc_L4-5	0.404255
sn-m3C-seq	100%(0.3)	Exc_L2-4	Exc_L4-6	0.212121
sn-m3C-seq	100%(0.3)	Exc_L2-4	Exc_L5-6	1
sn-m3C-seq	100%(0.3)	Exc_L2-4	Exc_L6	0.464286
sn-m3C-seq	100%(0.3)	Exc_L2-4	Inh_B3GAT2	0.735409
sn-m3C-seq	100%(0.3)	Exc_L2-4	Inh_CALB1	0.767143
sn-m3C-seq	100%(0.3)	Exc_L2-4	Inh_CHST9	0.666667
sn-m3C-seq	100%(0.3)	Exc_L2-4	Inh_LAMP5	0.717557
sn-m3C-seq	100%(0.3)	Exc_L2-4	Inh_NDNF	0.758621
sn-m3C-seq	100%(0.3)	Exc_L2-4	Inh_PVALB	0.706081
sn-m3C-seq	100%(0.3)	Exc_L2-4	Inh_UNC5B	0.2
sn-m3C-seq	100%(0.3)	Exc_L2-4	Inh_VIP	0.726503
sn-m3C-seq	100%(0.3)	Exc_L2-4	Micro-Endo	0.71412
sn-m3C-seq	100%(0.3)	Exc_L4	Astro	0.709402
sn-m3C-seq	100%(0.3)	Exc_L4	Oligo	0.763158
sn-m3C-seq	100%(0.3)	Exc_L4	Exc_L1-3	0.65
sn-m3C-seq	100%(0.3)	Exc_L4	Exc_L2-4	0.166667
sn-m3C-seq	100%(0.3)	Exc_L4	Exc_L4	0
sn-m3C-seq	100%(0.3)	Exc_L4	Exc_L4-5	0.0769231
sn-m3C-seq	100%(0.3)	Exc_L4	Exc_L4-6	0.0909091
sn-m3C-seq	100%(0.3)	Exc_L4	Exc_L5-6	0
sn-m3C-seq	100%(0.3)	Exc_L4	Exc_L6	0.625
sn-m3C-seq	100%(0.3)	Exc_L4	Inh_B3GAT2	0.575758
sn-m3C-seq	100%(0.3)	Exc_L4	Inh_CALB1	0.724576
sn-m3C-seq	100%(0.3)	Exc_L4	Inh_CHST9	1
sn-m3C-seq	100%(0.3)	Exc_L4	Inh_LAMP5	0.6
sn-m3C-seq	100%(0.3)	Exc_L4	Inh_NDNF	0.541667
sn-m3C-seq	100%(0.3)	Exc_L4	Inh_PVALB	0.735135
sn-m3C-seq	100%(0.3)	Exc_L4	Inh_UNC5B	0
sn-m3C-seq	100%(0.3)	Exc_L4	Inh_VIP	0.726257
sn-m3C-seq	100%(0.3)	Exc_L4	Micro-Endo	0
sn-m3C-seq	100%(0.3)	Exc_L4-5	Astro	0.689492
sn-m3C-seq	100%(0.3)	Exc_L4-5	Oligo	0.723173
sn-m3C-seq	100%(0.3)	Exc_L4-5	Exc_L1-3	0.487395
sn-m3C-seq	100%(0.3)	Exc_L4-5	Exc_L2-4	0.555556
sn-m3C-seq	100%(0.3)	Exc_L4-5	Exc_L4	0.166667
sn-m3C-seq	100%(0.3)	Exc_L4-5	Exc_L4-5	0
sn-m3C-seq	100%(0.3)	Exc_L4-5	Exc_L4-6	0.190476
sn-m3C-seq	100%(0.3)	Exc_L4-5	Exc_L5-6	0.25
sn-m3C-seq	100%(0.3)	Exc_L4-5	Exc_L6	0.486486
sn-m3C-seq	100%(0.3)	Exc_L4-5	Inh_B3GAT2	0.820513
sn-m3C-seq	100%(0.3)	Exc_L4-5	Inh_CALB1	0.751239
sn-m3C-seq	100%(0.3)	Exc_L4-5	Inh_CHST9	0.8
sn-m3C-seq	100%(0.3)	Exc_L4-5	Inh_LAMP5	0.728261
sn-m3C-seq	100%(0.3)	Exc_L4-5	Inh_NDNF	0.754386
sn-m3C-seq	100%(0.3)	Exc_L4-5	Inh_PVALB	0.750322
sn-m3C-seq	100%(0.3)	Exc_L4-5	Inh_UNC5B	0.71875
sn-m3C-seq	100%(0.3)	Exc_L4-5	Inh_VIP	0.745508
sn-m3C-seq	100%(0.3)	Exc_L4-5	Micro-Endo	0.719001
sn-m3C-seq	100%(0.3)	Exc_L4-6	Astro	0.725789
sn-m3C-seq	100%(0.3)	Exc_L4-6	Oligo	0.740947
sn-m3C-seq	100%(0.3)	Exc_L4-6	Exc_L1-3	0.481481
sn-m3C-seq	100%(0.3)	Exc_L4-6	Exc_L2-4	0.666667
sn-m3C-seq	100%(0.3)	Exc_L4-6	Exc_L4	0
sn-m3C-seq	100%(0.3)	Exc_L4-6	Exc_L4-5	0.25
sn-m3C-seq	100%(0.3)	Exc_L4-6	Exc_L4-6	0
sn-m3C-seq	100%(0.3)	Exc_L4-6	Exc_L5-6	0
sn-m3C-seq	100%(0.3)	Exc_L4-6	Exc_L6	0.25
sn-m3C-seq	100%(0.3)	Exc_L4-6	Inh_B3GAT2	0.883721
sn-m3C-seq	100%(0.3)	Exc_L4-6	Inh_CALB1	0.78673
sn-m3C-seq	100%(0.3)	Exc_L4-6	Inh_CHST9	0
sn-m3C-seq	100%(0.3)	Exc_L4-6	Inh_LAMP5	0.546875
sn-m3C-seq	100%(0.3)	Exc_L4-6	Inh_NDNF	0.518519
sn-m3C-seq	100%(0.3)	Exc_L4-6	Inh_PVALB	0.723757
sn-m3C-seq	100%(0.3)	Exc_L4-6	Inh_UNC5B	0.333333
sn-m3C-seq	100%(0.3)	Exc_L4-6	Inh_VIP	0.756466
sn-m3C-seq	100%(0.3)	Exc_L4-6	Micro-Endo	0.7
sn-m3C-seq	100%(0.3)	Exc_L5-6	Astro	0.741176
sn-m3C-seq	100%(0.3)	Exc_L5-6	Oligo	0.783439
sn-m3C-seq	100%(0.3)	Exc_L5-6	Exc_L1-3	0.444444
sn-m3C-seq	100%(0.3)	Exc_L5-6	Exc_L2-4	1
sn-m3C-seq	100%(0.3)	Exc_L5-6	Exc_L4	0.5
sn-m3C-seq	100%(0.3)	Exc_L5-6	Exc_L4-5	0.8
sn-m3C-seq	100%(0.3)	Exc_L5-6	Exc_L4-6	0
sn-m3C-seq	100%(0.3)	Exc_L5-6	Exc_L5-6	0
sn-m3C-seq	100%(0.3)	Exc_L5-6	Exc_L6	1
sn-m3C-seq	100%(0.3)	Exc_L5-6	Inh_B3GAT2	0.722222
sn-m3C-seq	100%(0.3)	Exc_L5-6	Inh_CALB1	0.653846
sn-m3C-seq	100%(0.3)	Exc_L5-6	Inh_CHST9	0
sn-m3C-seq	100%(0.3)	Exc_L5-6	Inh_LAMP5	0.882353
sn-m3C-seq	100%(0.3)	Exc_L5-6	Inh_NDNF	0.5
sn-m3C-seq	100%(0.3)	Exc_L5-6	Inh_PVALB	0.611111
sn-m3C-seq	100%(0.3)	Exc_L5-6	Inh_UNC5B	1
sn-m3C-seq	100%(0.3)	Exc_L5-6	Inh_VIP	0.757282
sn-m3C-seq	100%(0.3)	Exc_L5-6	Micro-Endo	0.73494
sn-m3C-seq	100%(0.3)	Exc_L6	Astro	0.76461
sn-m3C-seq	100%(0.3)	Exc_L6	Oligo	0.800525
sn-m3C-seq	100%(0.3)	Exc_L6	Exc_L1-3	0.787879
sn-m3C-seq	100%(0.3)	Exc_L6	Exc_L2-4	0.333333
sn-m3C-seq	100%(0.3)	Exc_L6	Exc_L4	1
sn-m3C-seq	100%(0.3)	Exc_L6	Exc_L4-5	0.4
sn-m3C-seq	100%(0.3)	Exc_L6	Exc_L4-6	0.5
sn-m3C-seq	100%(0.3)	Exc_L6	Exc_L5-6	1
sn-m3C-seq	100%(0.3)	Exc_L6	Exc_L6	0
sn-m3C-seq	100%(0.3)	Exc_L6	Inh_B3GAT2	0.555556
sn-m3C-seq	100%(0.3)	Exc_L6	Inh_CALB1	0.661972
sn-m3C-seq	100%(0.3)	Exc_L6	Inh_CHST9	0
sn-m3C-seq	100%(0.3)	Exc_L6	Inh_LAMP5	0.48
sn-m3C-seq	100%(0.3)	Exc_L6	Inh_NDNF	0.529412
sn-m3C-seq	100%(0.3)	Exc_L6	Inh_PVALB	0.571429
sn-m3C-seq	100%(0.3)	Exc_L6	Inh_UNC5B	0
sn-m3C-seq	100%(0.3)	Exc_L6	Inh_VIP	0.791789
sn-m3C-seq	100%(0.3)	Exc_L6	Micro-Endo	0.757692
sn-m3C-seq	100%(0.3)	Inh_B3GAT2	Astro	0.497561
sn-m3C-seq	100%(0.3)	Inh_B3GAT2	Oligo	0.530864
sn-m3C-seq	100%(0.3)	Inh_B3GAT2	Exc_L1-3	0.43662
sn-m3C-seq	100%(0.3)	Inh_B3GAT2	Exc_L2-4	0.45
sn-m3C-seq	100%(0.3)	Inh_B3GAT2	Exc_L4	0
sn-m3C-seq	100%(0.3)	Inh_B3GAT2	Exc_L4-5	0.583333
sn-m3C-seq	100%(0.3)	Inh_B3GAT2	Exc_L4-6	0.333333
sn-m3C-seq	100%(0.3)	Inh_B3GAT2	Exc_L5-6	0
sn-m3C-seq	100%(0.3)	Inh_B3GAT2	Exc_L6	0.8
sn-m3C-seq	100%(0.3)	Inh_B3GAT2	Inh_B3GAT2	0
sn-m3C-seq	100%(0.3)	Inh_B3GAT2	Inh_CALB1	0
sn-m3C-seq	100%(0.3)	Inh_B3GAT2	Inh_CHST9	0
sn-m3C-seq	100%(0.3)	Inh_B3GAT2	Inh_LAMP5	0.166667
sn-m3C-seq	100%(0.3)	Inh_B3GAT2	Inh_NDNF	0.5
sn-m3C-seq	100%(0.3)	Inh_B3GAT2	Inh_PVALB	0
sn-m3C-seq	100%(0.3)	Inh_B3GAT2	Inh_UNC5B	0
sn-m3C-seq	100%(0.3)	Inh_B3GAT2	Inh_VIP	0.346154
sn-m3C-seq	100%(0.3)	Inh_B3GAT2	Micro-Endo	0
sn-m3C-seq	100%(0.3)	Inh_CALB1	Astro	0.52766
sn-m3C-seq	100%(0.3)	Inh_CALB1	Oligo	0.53169
sn-m3C-seq	100%(0.3)	Inh_CALB1	Exc_L1-3	0.443787
sn-m3C-seq	100%(0.3)	Inh_CALB1	Exc_L2-4	0.555556
sn-m3C-seq	100%(0.3)	Inh_CALB1	Exc_L4	0.592593
sn-m3C-seq	100%(0.3)	Inh_CALB1	Exc_L4-5	0.453782
sn-m3C-seq	100%(0.3)	Inh_CALB1	Exc_L4-6	0.5
sn-m3C-seq	100%(0.3)	Inh_CALB1	Exc_L5-6	0
sn-m3C-seq	100%(0.3)	Inh_CALB1	Exc_L6	0.714286
sn-m3C-seq	100%(0.3)	Inh_CALB1	Inh_B3GAT2	0
sn-m3C-seq	100%(0.3)	Inh_CALB1	Inh_CALB1	0
sn-m3C-seq	100%(0.3)	Inh_CALB1	Inh_CHST9	1
sn-m3C-seq	100%(0.3)	Inh_CALB1	Inh_LAMP5	0.277778
sn-m3C-seq	100%(0.3)	Inh_CALB1	Inh_NDNF	0.384615
sn-m3C-seq	100%(0.3)	Inh_CALB1	Inh_PVALB	0
sn-m3C-seq	100%(0.3)	Inh_CALB1	Inh_UNC5B	0
sn-m3C-seq	100%(0.3)	Inh_CALB1	Inh_VIP	0.507463
sn-m3C-seq	100%(0.3)	Inh_CALB1	Micro-Endo	0
sn-m3C-seq	100%(0.3)	Inh_CHST9	Astro	0.333333
sn-m3C-seq	100%(0.3)	Inh_CHST9	Oligo	0.7
sn-m3C-seq	100%(0.3)	Inh_CHST9	Exc_L1-3	0.285714
sn-m3C-seq	100%(0.3)	Inh_CHST9	Exc_L2-4	1
sn-m3C-seq	100%(0.3)	Inh_CHST9	Exc_L4	1
sn-m3C-seq	100%(0.3)	Inh_CHST9	Exc_L4-5	1
sn-m3C-seq	100%(0.3)	Inh_CHST9	Exc_L4-6	1
sn-m3C-seq	100%(0.3)	Inh_CHST9	Exc_L5-6	0
sn-m3C-seq	100%(0.3)	Inh_CHST9	Exc_L6	1
sn-m3C-seq	100%(0.3)	Inh_CHST9	Inh_B3GAT2	1
sn-m3C-seq	100%(0.3)	Inh_CHST9	Inh_CALB1	1
sn-m3C-seq	100%(0.3)	Inh_CHST9	Inh_CHST9	0
sn-m3C-seq	100%(0.3)	Inh_CHST9	Inh_LAMP5	1
sn-m3C-seq	100%(0.3)	Inh_CHST9	Inh_NDNF	1
sn-m3C-seq	100%(0.3)	Inh_CHST9	Inh_PVALB	0.5
sn-m3C-seq	100%(0.3)	Inh_CHST9	Inh_UNC5B	1
sn-m3C-seq	100%(0.3)	Inh_CHST9	Inh_VIP	0.333333
sn-m3C-seq	100%(0.3)	Inh_CHST9	Micro-Endo	0.4
sn-m3C-seq	100%(0.3)	Inh_LAMP5	Astro	0.458667
sn-m3C-seq	100%(0.3)	Inh_LAMP5	Oligo	0.477011
sn-m3C-seq	100%(0.3)	Inh_LAMP5	Exc_L1-3	0.56705
sn-m3C-seq	100%(0.3)	Inh_LAMP5	Exc_L2-4	0.60274
sn-m3C-seq	100%(0.3)	Inh_LAMP5	Exc_L4	0.428571
sn-m3C-seq	100%(0.3)	Inh_LAMP5	Exc_L4-5	0.617162
sn-m3C-seq	100%(0.3)	Inh_LAMP5	Exc_L4-6	0.8
sn-m3C-seq	100%(0.3)	Inh_LAMP5	Exc_L5-6	0.5
sn-m3C-seq	100%(0.3)	Inh_LAMP5	Exc_L6	0.444444
sn-m3C-seq	100%(0.3)	Inh_LAMP5	Inh_B3GAT2	0.866667
sn-m3C-seq	100%(0.3)	Inh_LAMP5	Inh_CALB1	0.866667
sn-m3C-seq	100%(0.3)	Inh_LAMP5	Inh_CHST9	1
sn-m3C-seq	100%(0.3)	Inh_LAMP5	Inh_LAMP5	0
sn-m3C-seq	100%(0.3)	Inh_LAMP5	Inh_NDNF	1
sn-m3C-seq	100%(0.3)	Inh_LAMP5	Inh_PVALB	0.75
sn-m3C-seq	100%(0.3)	Inh_LAMP5	Inh_UNC5B	0.333333
sn-m3C-seq	100%(0.3)	Inh_LAMP5	Inh_VIP	0.576271
sn-m3C-seq	100%(0.3)	Inh_LAMP5	Micro-Endo	0.581227
sn-m3C-seq	100%(0.3)	Inh_NDNF	Astro	0.546392
sn-m3C-seq	100%(0.3)	Inh_NDNF	Oligo	0.557692
sn-m3C-seq	100%(0.3)	Inh_NDNF	Exc_L1-3	0.5
sn-m3C-seq	100%(0.3)	Inh_NDNF	Exc_L2-4	0.736842
sn-m3C-seq	100%(0.3)	Inh_NDNF	Exc_L4	0
sn-m3C-seq	100%(0.3)	Inh_NDNF	Exc_L4-5	0.528571
sn-m3C-seq	100%(0.3)	Inh_NDNF	Exc_L4-6	0.166667
sn-m3C-seq	100%(0.3)	Inh_NDNF	Exc_L5-6	0.75
sn-m3C-seq	100%(0.3)	Inh_NDNF	Exc_L6	0.333333
sn-m3C-seq	100%(0.3)	Inh_NDNF	Inh_B3GAT2	0
sn-m3C-seq	100%(0.3)	Inh_NDNF	Inh_CALB1	0.6
sn-m3C-seq	100%(0.3)	Inh_NDNF	Inh_CHST9	0
sn-m3C-seq	100%(0.3)	Inh_NDNF	Inh_LAMP5	1
sn-m3C-seq	100%(0.3)	Inh_NDNF	Inh_NDNF	0
sn-m3C-seq	100%(0.3)	Inh_NDNF	Inh_PVALB	0.166667
sn-m3C-seq	100%(0.3)	Inh_NDNF	Inh_UNC5B	1
sn-m3C-seq	100%(0.3)	Inh_NDNF	Inh_VIP	0.5
sn-m3C-seq	100%(0.3)	Inh_NDNF	Micro-Endo	0.48
sn-m3C-seq	100%(0.3)	Inh_PVALB	Astro	0.504348
sn-m3C-seq	100%(0.3)	Inh_PVALB	Oligo	0.516667
sn-m3C-seq	100%(0.3)	Inh_PVALB	Exc_L1-3	0.544776
sn-m3C-seq	100%(0.3)	Inh_PVALB	Exc_L2-4	0.530612
sn-m3C-seq	100%(0.3)	Inh_PVALB	Exc_L4	0.518519
sn-m3C-seq	100%(0.3)	Inh_PVALB	Exc_L4-5	0.460177
sn-m3C-seq	100%(0.3)	Inh_PVALB	Exc_L4-6	0.48
sn-m3C-seq	100%(0.3)	Inh_PVALB	Exc_L5-6	0.333333
sn-m3C-seq	100%(0.3)	Inh_PVALB	Exc_L6	0.571429
sn-m3C-seq	100%(0.3)	Inh_PVALB	Inh_B3GAT2	0
sn-m3C-seq	100%(0.3)	Inh_PVALB	Inh_CALB1	0.5
sn-m3C-seq	100%(0.3)	Inh_PVALB	Inh_CHST9	1
sn-m3C-seq	100%(0.3)	Inh_PVALB	Inh_LAMP5	0.421053
sn-m3C-seq	100%(0.3)	Inh_PVALB	Inh_NDNF	0.333333
sn-m3C-seq	100%(0.3)	Inh_PVALB	Inh_PVALB	0
sn-m3C-seq	100%(0.3)	Inh_PVALB	Inh_UNC5B	0
sn-m3C-seq	100%(0.3)	Inh_PVALB	Inh_VIP	0.578947
sn-m3C-seq	100%(0.3)	Inh_PVALB	Micro-Endo	0
sn-m3C-seq	100%(0.3)	Inh_UNC5B	Astro	0.512195
sn-m3C-seq	100%(0.3)	Inh_UNC5B	Oligo	0.185185
sn-m3C-seq	100%(0.3)	Inh_UNC5B	Exc_L1-3	0.529412
sn-m3C-seq	100%(0.3)	Inh_UNC5B	Exc_L2-4	1
sn-m3C-seq	100%(0.3)	Inh_UNC5B	Exc_L4	1
sn-m3C-seq	100%(0.3)	Inh_UNC5B	Exc_L4-5	0.666667
sn-m3C-seq	100%(0.3)	Inh_UNC5B	Exc_L4-6	1
sn-m3C-seq	100%(0.3)	Inh_UNC5B	Exc_L5-6	1
sn-m3C-seq	100%(0.3)	Inh_UNC5B	Exc_L6	1
sn-m3C-seq	100%(0.3)	Inh_UNC5B	Inh_B3GAT2	0
sn-m3C-seq	100%(0.3)	Inh_UNC5B	Inh_CALB1	0.2
sn-m3C-seq	100%(0.3)	Inh_UNC5B	Inh_CHST9	1
sn-m3C-seq	100%(0.3)	Inh_UNC5B	Inh_LAMP5	0.5
sn-m3C-seq	100%(0.3)	Inh_UNC5B	Inh_NDNF	1
sn-m3C-seq	100%(0.3)	Inh_UNC5B	Inh_PVALB	0
sn-m3C-seq	100%(0.3)	Inh_UNC5B	Inh_UNC5B	0
sn-m3C-seq	100%(0.3)	Inh_UNC5B	Inh_VIP	0.25
sn-m3C-seq	100%(0.3)	Inh_UNC5B	Micro-Endo	0.235294
sn-m3C-seq	100%(0.3)	Inh_VIP	Astro	0.546742
sn-m3C-seq	100%(0.3)	Inh_VIP	Oligo	0.513158
sn-m3C-seq	100%(0.3)	Inh_VIP	Exc_L1-3	0.632509
sn-m3C-seq	100%(0.3)	Inh_VIP	Exc_L2-4	0.622378
sn-m3C-seq	100%(0.3)	Inh_VIP	Exc_L4	0.682927
sn-m3C-seq	100%(0.3)	Inh_VIP	Exc_L4-5	0.626106
sn-m3C-seq	100%(0.3)	Inh_VIP	Exc_L4-6	0.647059
sn-m3C-seq	100%(0.3)	Inh_VIP	Exc_L5-6	0.75
sn-m3C-seq	100%(0.3)	Inh_VIP	Exc_L6	0.733333
sn-m3C-seq	100%(0.3)	Inh_VIP	Inh_B3GAT2	0.717391
sn-m3C-seq	100%(0.3)	Inh_VIP	Inh_CALB1	0.736842
sn-m3C-seq	100%(0.3)	Inh_VIP	Inh_CHST9	1
sn-m3C-seq	100%(0.3)	Inh_VIP	Inh_LAMP5	0.5625
sn-m3C-seq	100%(0.3)	Inh_VIP	Inh_NDNF	0.5
sn-m3C-seq	100%(0.3)	Inh_VIP	Inh_PVALB	0.74359
sn-m3C-seq	100%(0.3)	Inh_VIP	Inh_UNC5B	0.5
sn-m3C-seq	100%(0.3)	Inh_VIP	Inh_VIP	0
sn-m3C-seq	100%(0.3)	Inh_VIP	Micro-Endo	0.601869
sn-m3C-seq	100%(0.3)	Micro-Endo	Astro	0
sn-m3C-seq	100%(0.3)	Micro-Endo	Oligo	0
sn-m3C-seq	100%(0.3)	Micro-Endo	Exc_L1-3	0.78501
sn-m3C-seq	100%(0.3)	Micro-Endo	Exc_L2-4	0.804054
sn-m3C-seq	100%(0.3)	Micro-Endo	Exc_L4	0
sn-m3C-seq	100%(0.3)	Micro-Endo	Exc_L4-5	0.748
sn-m3C-seq	100%(0.3)	Micro-Endo	Exc_L4-6	0.714912
sn-m3C-seq	100%(0.3)	Micro-Endo	Exc_L5-6	0.727273
sn-m3C-seq	100%(0.3)	Micro-Endo	Exc_L6	0.702128
sn-m3C-seq	100%(0.3)	Micro-Endo	Inh_B3GAT2	0
sn-m3C-seq	100%(0.3)	Micro-Endo	Inh_CALB1	0
sn-m3C-seq	100%(0.3)	Micro-Endo	Inh_CHST9	0.333333
sn-m3C-seq	100%(0.3)	Micro-Endo	Inh_LAMP5	0.74026
sn-m3C-seq	100%(0.3)	Micro-Endo	Inh_NDNF	0.767123
sn-m3C-seq	100%(0.3)	Micro-Endo	Inh_PVALB	0
sn-m3C-seq	100%(0.3)	Micro-Endo	Inh_UNC5B	0.571429
sn-m3C-seq	100%(0.3)	Micro-Endo	Inh_VIP	0.8
sn-m3C-seq	100%(0.3)	Micro-Endo	Micro-Endo	0
sn-m3C-seq	10%(0.3)	Astro	Astro	0
sn-m3C-seq	10%(0.3)	Astro	Oligo	0.447281
sn-m3C-seq	10%(0.3)	Astro	Exc_L1-3	0.592536
sn-m3C-seq	10%(0.3)	Astro	Exc_L2-4	0.600421
sn-m3C-seq	10%(0.3)	Astro	Exc_L4	0.65
sn-m3C-seq	10%(0.3)	Astro	Exc_L4-5	0.608504
sn-m3C-seq	10%(0.3)	Astro	Exc_L4-6	0.63442
sn-m3C-seq	10%(0.3)	Astro	Exc_L5-6	0.678182
sn-m3C-seq	10%(0.3)	Astro	Exc_L6	0.693146
sn-m3C-seq	10%(0.3)	Astro	Inh_B3GAT2	0.74
sn-m3C-seq	10%(0.3)	Astro	Inh_CALB1	0.665886
sn-m3C-seq	10%(0.3)	Astro	Inh_CHST9	0.6
sn-m3C-seq	10%(0.3)	Astro	Inh_LAMP5	0.653266
sn-m3C-seq	10%(0.3)	Astro	Inh_NDNF	0.667327
sn-m3C-seq	10%(0.3)	Astro	Inh_PVALB	0.670993
sn-m3C-seq	10%(0.3)	Astro	Inh_UNC5B	0.608
sn-m3C-seq	10%(0.3)	Astro	Inh_VIP	0.621602
sn-m3C-seq	10%(0.3)	Astro	Micro-Endo	0.578306
sn-m3C-seq	10%(0.3)	Oligo	Astro	0.395737
sn-m3C-seq	10%(0.3)	Oligo	Oligo	0
sn-m3C-seq	10%(0.3)	Oligo	Exc_L1-3	0.548616
sn-m3C-seq	10%(0.3)	Oligo	Exc_L2-4	0.580071
sn-m3C-seq	10%(0.3)	Oligo	Exc_L4	0.560563
sn-m3C-seq	10%(0.3)	Oligo	Exc_L4-5	0.591266
sn-m3C-seq	10%(0.3)	Oligo	Exc_L4-6	0.54185
sn-m3C-seq	10%(0.3)	Oligo	Exc_L5-6	0.638767
sn-m3C-seq	10%(0.3)	Oligo	Exc_L6	0.608142
sn-m3C-seq	10%(0.3)	Oligo	Inh_B3GAT2	0.669173
sn-m3C-seq	10%(0.3)	Oligo	Inh_CALB1	0.629732
sn-m3C-seq	10%(0.3)	Oligo	Inh_CHST9	0.6
sn-m3C-seq	10%(0.3)	Oligo	Inh_LAMP5	0.627854
sn-m3C-seq	10%(0.3)	Oligo	Inh_NDNF	0.622047
sn-m3C-seq	10%(0.3)	Oligo	Inh_PVALB	0.660326
sn-m3C-seq	10%(0.3)	Oligo	Inh_UNC5B	0.594937
sn-m3C-seq	10%(0.3)	Oligo	Inh_VIP	0.609187
sn-m3C-seq	10%(0.3)	Oligo	Micro-Endo	0.452918
sn-m3C-seq	10%(0.3)	Exc_L1-3	Astro	0.626633
sn-m3C-seq	10%(0.3)	Exc_L1-3	Oligo	0.603735
sn-m3C-seq	10%(0.3)	Exc_L1-3	Exc_L1-3	0
sn-m3C-seq	10%(0.3)	Exc_L1-3	Exc_L2-4	0.111111
sn-m3C-seq	10%(0.3)	Exc_L1-3	Exc_L4	0.254237
sn-m3C-seq	10%(0.3)	Exc_L1-3	Exc_L4-5	0.354244
sn-m3C-seq	10%(0.3)	Exc_L1-3	Exc_L4-6	0.392
sn-m3C-seq	10%(0.3)	Exc_L1-3	Exc_L5-6	0.2
sn-m3C-seq	10%(0.3)	Exc_L1-3	Exc_L6	0.590909
sn-m3C-seq	10%(0.3)	Exc_L1-3	Inh_B3GAT2	0.764706
sn-m3C-seq	10%(0.3)	Exc_L1-3	Inh_CALB1	0.700734
sn-m3C-seq	10%(0.3)	Exc_L1-3	Inh_CHST9	0.766667
sn-m3C-seq	10%(0.3)	Exc_L1-3	Inh_LAMP5	0.669964
sn-m3C-seq	10%(0.3)	Exc_L1-3	Inh_NDNF	0.734323
sn-m3C-seq	10%(0.3)	Exc_L1-3	Inh_PVALB	0.726115
sn-m3C-seq	10%(0.3)	Exc_L1-3	Inh_UNC5B	0.682353
sn-m3C-seq	10%(0.3)	Exc_L1-3	Inh_VIP	0.700123
sn-m3C-seq	10%(0.3)	Exc_L1-3	Micro-Endo	0.654933
sn-m3C-seq	10%(0.3)	Exc_L2-4	Astro	0.624613
sn-m3C-seq	10%(0.3)	Exc_L2-4	Oligo	0.619852
sn-m3C-seq	10%(0.3)	Exc_L2-4	Exc_L1-3	0.285714
sn-m3C-seq	10%(0.3)	Exc_L2-4	Exc_L2-4	0
sn-m3C-seq	10%(0.3)	Exc_L2-4	Exc_L4	0.307692
sn-m3C-seq	10%(0.3)	Exc_L2-4	Exc_L4-5	0.319149
sn-m3C-seq	10%(0.3)	Exc_L2-4	Exc_L4-6	0.151515
sn-m3C-seq	10%(0.3)	Exc_L2-4	Exc_L5-6	1
sn-m3C-seq	10%(0.3)	Exc_L2-4	Exc_L6	0.428571
sn-m3C-seq	10%(0.3)	Exc_L2-4	Inh_B3GAT2	0.750973
sn-m3C-seq	10%(0.3)	Exc_L2-4	Inh_CALB1	0.741429
sn-m3C-seq	10%(0.3)	Exc_L2-4	Inh_CHST9	0.333333
sn-m3C-seq	10%(0.3)	Exc_L2-4	Inh_LAMP5	0.6743
sn-m3C-seq	10%(0.3)	Exc_L2-4	Inh_NDNF	0.737931
sn-m3C-seq	10%(0.3)	Exc_L2-4	Inh_PVALB	0.695946
sn-m3C-seq	10%(0.3)	Exc_L2-4	Inh_UNC5B	0.2
sn-m3C-seq	10%(0.3)	Exc_L2-4	Inh_VIP	0.696867
sn-m3C-seq	10%(0.3)	Exc_L2-4	Micro-Endo	0.670139
sn-m3C-seq	10%(0.3)	Exc_L4	Astro	0.595849
sn-m3C-seq	10%(0.3)	Exc_L4	Oligo	0.631579
sn-m3C-seq	10%(0.3)	Exc_L4	Exc_L1-3	0.45
sn-m3C-seq	10%(0.3)	Exc_L4	Exc_L2-4	0
sn-m3C-seq	10%(0.3)	Exc_L4	Exc_L4	0
sn-m3C-seq	10%(0.3)	Exc_L4	Exc_L4-5	0
sn-m3C-seq	10%(0.3)	Exc_L4	Exc_L4-6	0.0909091
sn-m3C-seq	10%(0.3)	Exc_L4	Exc_L5-6	0
sn-m3C-seq	10%(0.3)	Exc_L4	Exc_L6	0.25
sn-m3C-seq	10%(0.3)	Exc_L4	Inh_B3GAT2	0.666667
sn-m3C-seq	10%(0.3)	Exc_L4	Inh_CALB1	0.733051
sn-m3C-seq	10%(0.3)	Exc_L4	Inh_CHST9	1
sn-m3C-seq	10%(0.3)	Exc_L4	Inh_LAMP5	0.62
sn-m3C-seq	10%(0.3)	Exc_L4	Inh_NDNF	0.666667
sn-m3C-seq	10%(0.3)	Exc_L4	Inh_PVALB	0.664865
sn-m3C-seq	10%(0.3)	Exc_L4	Inh_UNC5B	0
sn-m3C-seq	10%(0.3)	Exc_L4	Inh_VIP	0.687151
sn-m3C-seq	10%(0.3)	Exc_L4	Micro-Endo	0.675439
sn-m3C-seq	10%(0.3)	Exc_L4-5	Astro	0.637151
sn-m3C-seq	10%(0.3)	Exc_L4-5	Oligo	0.660187
sn-m3C-seq	10%(0.3)	Exc_L4-5	Exc_L1-3	0.407563
sn-m3C-seq	10%(0.3)	Exc_L4-5	Exc_L2-4	0.333333
sn-m3C-seq	10%(0.3)	Exc_L4-5	Exc_L4	0
sn-m3C-seq	10%(0.3)	Exc_L4-5	Exc_L4-5	0
sn-m3C-seq	10%(0.3)	Exc_L4-5	Exc_L4-6	0.0952381
sn-m3C-seq	10%(0.3)	Exc_L4-5	Exc_L5-6	0.125
sn-m3C-seq	10%(0.3)	Exc_L4-5	Exc_L6	0.405405
sn-m3C-seq	10%(0.3)	Exc_L4-5	Inh_B3GAT2	0.799534
sn-m3C-seq	10%(0.3)	Exc_L4-5	Inh_CALB1	0.722498
sn-m3C-seq	10%(0.3)	Exc_L4-5	Inh_CHST9	0.8
sn-m3C-seq	10%(0.3)	Exc_L4-5	Inh_LAMP5	0.710598
sn-m3C-seq	10%(0.3)	Exc_L4-5	Inh_NDNF	0.72807
sn-m3C-seq	10%(0.3)	Exc_L4-5	Inh_PVALB	0.7426
sn-m3C-seq	10%(0.3)	Exc_L4-5	Inh_UNC5B	0.75
sn-m3C-seq	10%(0.3)	Exc_L4-5	Inh_VIP	0.708596
sn-m3C-seq	10%(0.3)	Exc_L4-5	Micro-Endo	0.684211
sn-m3C-seq	10%(0.3)	Exc_L4-6	Astro	0.636561
sn-m3C-seq	10%(0.3)	Exc_L4-6	Oligo	0.668524
sn-m3C-seq	10%(0.3)	Exc_L4-6	Exc_L1-3	0.555556
sn-m3C-seq	10%(0.3)	Exc_L4-6	Exc_L2-4	0
sn-m3C-seq	10%(0.3)	Exc_L4-6	Exc_L4	0.4
sn-m3C-seq	10%(0.3)	Exc_L4-6	Exc_L4-5	0.166667
sn-m3C-seq	10%(0.3)	Exc_L4-6	Exc_L4-6	0
sn-m3C-seq	10%(0.3)	Exc_L4-6	Exc_L5-6	0
sn-m3C-seq	10%(0.3)	Exc_L4-6	Exc_L6	0.25
sn-m3C-seq	10%(0.3)	Exc_L4-6	Inh_B3GAT2	0.767442
sn-m3C-seq	10%(0.3)	Exc_L4-6	Inh_CALB1	0.748815
sn-m3C-seq	10%(0.3)	Exc_L4-6	Inh_CHST9	0
sn-m3C-seq	10%(0.3)	Exc_L4-6	Inh_LAMP5	0.625
sn-m3C-seq	10%(0.3)	Exc_L4-6	Inh_NDNF	0.555556
sn-m3C-seq	10%(0.3)	Exc_L4-6	Inh_PVALB	0.729282
sn-m3C-seq	10%(0.3)	Exc_L4-6	Inh_UNC5B	0.333333
sn-m3C-seq	10%(0.3)	Exc_L4-6	Inh_VIP	0.74569
sn-m3C-seq	10%(0.3)	Exc_L4-6	Micro-Endo	0.682857
sn-m3C-seq	10%(0.3)	Exc_L5-6	Astro	0.586928
sn-m3C-seq	10%(0.3)	Exc_L5-6	Oligo	0.617834
sn-m3C-seq	10%(0.3)	Exc_L5-6	Exc_L1-3	0
sn-m3C-seq	10%(0.3)	Exc_L5-6	Exc_L2-4	1
sn-m3C-seq	10%(0.3)	Exc_L5-6	Exc_L4	0
sn-m3C-seq	10%(0.3)	Exc_L5-6	Exc_L4-5	0
sn-m3C-seq	10%(0.3)	Exc_L5-6	Exc_L4-6	0
sn-m3C-seq	10%(0.3)	Exc_L5-6	Exc_L5-6	0
sn-m3C-seq	10%(0.3)	Exc_L5-6	Exc_L6	1
sn-m3C-seq	10%(0.3)	Exc_L5-6	Inh_B3GAT2	0.666667
sn-m3C-seq	10%(0.3)	Exc_L5-6	Inh_CALB1	0.653846
sn-m3C-seq	10%(0.3)	Exc_L5-6	Inh_CHST9	0
sn-m3C-seq	10%(0.3)	Exc_L5-6	Inh_LAMP5	0.882353
sn-m3C-seq	10%(0.3)	Exc_L5-6	Inh_NDNF	0.4
sn-m3C-seq	10%(0.3)	Exc_L5-6	Inh_PVALB	0.638889
sn-m3C-seq	10%(0.3)	Exc_L5-6	Inh_UNC5B	1
sn-m3C-seq	10%(0.3)	Exc_L5-6	Inh_VIP	0.718447
sn-m3C-seq	10%(0.3)	Exc_L5-6	Micro-Endo	0.686747
sn-m3C-seq	10%(0.3)	Exc_L6	Astro	0.650974
sn-m3C-seq	10%(0.3)	Exc_L6	Oligo	0.690289
sn-m3C-seq	10%(0.3)	Exc_L6	Exc_L1-3	0.484848
sn-m3C-seq	10%(0.3)	Exc_L6	Exc_L2-4	0.333333
sn-m3C-seq	10%(0.3)	Exc_L6	Exc_L4	1
sn-m3C-seq	10%(0.3)	Exc_L6	Exc_L4-5	0.366667
sn-m3C-seq	10%(0.3)	Exc_L6	Exc_L4-6	0.125
sn-m3C-seq	10%(0.3)	Exc_L6	Exc_L5-6	1
sn-m3C-seq	10%(0.3)	Exc_L6	Exc_L6	0
sn-m3C-seq	10%(0.3)	Exc_L6	Inh_B3GAT2	0.555556
sn-m3C-seq	10%(0.3)	Exc_L6	Inh_CALB1	0.605634
sn-m3C-seq	10%(0.3)	Exc_L6	Inh_CHST9	1
sn-m3C-seq	10%(0.3)	Exc_L6	Inh_LAMP5	0.48
sn-m3C-seq	10%(0.3)	Exc_L6	Inh_NDNF	0.529412
sn-m3C-seq	10%(0.3)	Exc_L6	Inh_PVALB	0.685714
sn-m3C-seq	10%(0.3)	Exc_L6	Inh_UNC5B	0
sn-m3C-seq	10%(0.3)	Exc_L6	Inh_VIP	0.692082
sn-m3C-seq	10%(0.3)	Exc_L6	Micro-Endo	0.680769
sn-m3C-seq	10%(0.3)	Inh_B3GAT2	Astro	0.365854
sn-m3C-seq	10%(0.3)	Inh_B3GAT2	Oligo	0.407407
sn-m3C-seq	10%(0.3)	Inh_B3GAT2	Exc_L1-3	0.28169
sn-m3C-seq	10%(0.3)	Inh_B3GAT2	Exc_L2-4	0.5
sn-m3C-seq	10%(0.3)	Inh_B3GAT2	Exc_L4	0
sn-m3C-seq	10%(0.3)	Inh_B3GAT2	Exc_L4-5	0.416667
sn-m3C-seq	10%(0.3)	Inh_B3GAT2	Exc_L4-6	0.666667
sn-m3C-seq	10%(0.3)	Inh_B3GAT2	Exc_L5-6	0
sn-m3C-seq	10%(0.3)	Inh_B3GAT2	Exc_L6	0.6
sn-m3C-seq	10%(0.3)	Inh_B3GAT2	Inh_B3GAT2	0
sn-m3C-seq	10%(0.3)	Inh_B3GAT2	Inh_CALB1	0
sn-m3C-seq	10%(0.3)	Inh_B3GAT2	Inh_CHST9	0
sn-m3C-seq	10%(0.3)	Inh_B3GAT2	Inh_LAMP5	0.5
sn-m3C-seq	10%(0.3)	Inh_B3GAT2	Inh_NDNF	0
sn-m3C-seq	10%(0.3)	Inh_B3GAT2	Inh_PVALB	0.2
sn-m3C-seq	10%(0.3)	Inh_B3GAT2	Inh_UNC5B	0
sn-m3C-seq	10%(0.3)	Inh_B3GAT2	Inh_VIP	0.269231
sn-m3C-seq	10%(0.3)	Inh_B3GAT2	Micro-Endo	0.377778
sn-m3C-seq	10%(0.3)	Inh_CALB1	Astro	0.455319
sn-m3C-seq	10%(0.3)	Inh_CALB1	Oligo	0.43662
sn-m3C-seq	10%(0.3)	Inh_CALB1	Exc_L1-3	0.366864
sn-m3C-seq	10%(0.3)	Inh_CALB1	Exc_L2-4	0.4
sn-m3C-seq	10%(0.3)	Inh_CALB1	Exc_L4	0.555556
sn-m3C-seq	10%(0.3)	Inh_CALB1	Exc_L4-5	0.445378
sn-m3C-seq	10%(0.3)	Inh_CALB1	Exc_L4-6	0.333333
sn-m3C-seq	10%(0.3)	Inh_CALB1	Exc_L5-6	0
sn-m3C-seq	10%(0.3)	Inh_CALB1	Exc_L6	0.428571
sn-m3C-seq	10%(0.3)	Inh_CALB1	Inh_B3GAT2	0
sn-m3C-seq	10%(0.3)	Inh_CALB1	Inh_CALB1	0
sn-m3C-seq	10%(0.3)	Inh_CALB1	Inh_CHST9	1
sn-m3C-seq	10%(0.3)	Inh_CALB1	Inh_LAMP5	0.166667
sn-m3C-seq	10%(0.3)	Inh_CALB1	Inh_NDNF	0.230769
sn-m3C-seq	10%(0.3)	Inh_CALB1	Inh_PVALB	0
sn-m3C-seq	10%(0.3)	Inh_CALB1	Inh_UNC5B	0
sn-m3C-seq	10%(0.3)	Inh_CALB1	Inh_VIP	0.492537
sn-m3C-seq	10%(0.3)	Inh_CALB1	Micro-Endo	0.462121
sn-m3C-seq	10%(0.3)	Inh_CHST9	Astro	0.333333
sn-m3C-seq	10%(0.3)	Inh_CHST9	Oligo	0.6
sn-m3C-seq	10%(0.3)	Inh_CHST9	Exc_L1-3	0.142857
sn-m3C-seq	10%(0.3)	Inh_CHST9	Exc_L2-4	1
sn-m3C-seq	10%(0.3)	Inh_CHST9	Exc_L4	1
sn-m3C-seq	10%(0.3)	Inh_CHST9	Exc_L4-5	1
sn-m3C-seq	10%(0.3)	Inh_CHST9	Exc_L4-6	1
sn-m3C-seq	10%(0.3)	Inh_CHST9	Exc_L5-6	0
sn-m3C-seq	10%(0.3)	Inh_CHST9	Exc_L6	1
sn-m3C-seq	10%(0.3)	Inh_CHST9	Inh_B3GAT2	1
sn-m3C-seq	10%(0.3)	Inh_CHST9	Inh_CALB1	1
sn-m3C-seq	10%(0.3)	Inh_CHST9	Inh_CHST9	0
sn-m3C-seq	10%(0.3)	Inh_CHST9	Inh_LAMP5	1
sn-m3C-seq	10%(0.3)	Inh_CHST9	Inh_NDNF	1
sn-m3C-seq	10%(0.3)	Inh_CHST9	Inh_PVALB	0
sn-m3C-seq	10%(0.3)	Inh_CHST9	Inh_UNC5B	1
sn-m3C-seq	10%(0.3)	Inh_CHST9	Inh_VIP	0.333333
sn-m3C-seq	10%(0.3)	Inh_CHST9	Micro-Endo	0.4
sn-m3C-seq	10%(0.3)	Inh_LAMP5	Astro	0.386667
sn-m3C-seq	10%(0.3)	Inh_LAMP5	Oligo	0.465517
sn-m3C-seq	10%(0.3)	Inh_LAMP5	Exc_L1-3	0.455939
sn-m3C-seq	10%(0.3)	Inh_LAMP5	Exc_L2-4	0.452055
sn-m3C-seq	10%(0.3)	Inh_LAMP5	Exc_L4	0.142857
sn-m3C-seq	10%(0.3)	Inh_LAMP5	Exc_L4-5	0.49505
sn-m3C-seq	10%(0.3)	Inh_LAMP5	Exc_L4-6	0.7
sn-m3C-seq	10%(0.3)	Inh_LAMP5	Exc_L5-6	0.5
sn-m3C-seq	10%(0.3)	Inh_LAMP5	Exc_L6	0.777778
sn-m3C-seq	10%(0.3)	Inh_LAMP5	Inh_B3GAT2	0.866667
sn-m3C-seq	10%(0.3)	Inh_LAMP5	Inh_CALB1	0.8
sn-m3C-seq	10%(0.3)	Inh_LAMP5	Inh_CHST9	1
sn-m3C-seq	10%(0.3)	Inh_LAMP5	Inh_LAMP5	0
sn-m3C-seq	10%(0.3)	Inh_LAMP5	Inh_NDNF	0
sn-m3C-seq	10%(0.3)	Inh_LAMP5	Inh_PVALB	0.772727
sn-m3C-seq	10%(0.3)	Inh_LAMP5	Inh_UNC5B	0
sn-m3C-seq	10%(0.3)	Inh_LAMP5	Inh_VIP	0.491525
sn-m3C-seq	10%(0.3)	Inh_LAMP5	Micro-Endo	0.537906
sn-m3C-seq	10%(0.3)	Inh_NDNF	Astro	0.391753
sn-m3C-seq	10%(0.3)	Inh_NDNF	Oligo	0.5
sn-m3C-seq	10%(0.3)	Inh_NDNF	Exc_L1-3	0.392857
sn-m3C-seq	10%(0.3)	Inh_NDNF	Exc_L2-4	0.631579
sn-m3C-seq	10%(0.3)	Inh_NDNF	Exc_L4	0
sn-m3C-seq	10%(0.3)	Inh_NDNF	Exc_L4-5	0.471429
sn-m3C-seq	10%(0.3)	Inh_NDNF	Exc_L4-6	0.166667
sn-m3C-seq	10%(0.3)	Inh_NDNF	Exc_L5-6	0.5
sn-m3C-seq	10%(0.3)	Inh_NDNF	Exc_L6	0.333333
sn-m3C-seq	10%(0.3)	Inh_NDNF	Inh_B3GAT2	0
sn-m3C-seq	10%(0.3)	Inh_NDNF	Inh_CALB1	0.4
sn-m3C-seq	10%(0.3)	Inh_NDNF	Inh_CHST9	0
sn-m3C-seq	10%(0.3)	Inh_NDNF	Inh_LAMP5	1
sn-m3C-seq	10%(0.3)	Inh_NDNF	Inh_NDNF	0
sn-m3C-seq	10%(0.3)	Inh_NDNF	Inh_PVALB	0.25
sn-m3C-seq	10%(0.3)	Inh_NDNF	Inh_UNC5B	1
sn-m3C-seq	10%(0.3)	Inh_NDNF	Inh_VIP	0.5
sn-m3C-seq	10%(0.3)	Inh_NDNF	Micro-Endo	0.44
sn-m3C-seq	10%(0.3)	Inh_PVALB	Astro	0.447826
sn-m3C-seq	10%(0.3)	Inh_PVALB	Oligo	0.427778
sn-m3C-seq	10%(0.3)	Inh_PVALB	Exc_L1-3	0.410448
sn-m3C-seq	10%(0.3)	Inh_PVALB	Exc_L2-4	0.306122
sn-m3C-seq	10%(0.3)	Inh_PVALB	Exc_L4	0.407407
sn-m3C-seq	10%(0.3)	Inh_PVALB	Exc_L4-5	0.362832
sn-m3C-seq	10%(0.3)	Inh_PVALB	Exc_L4-6	0.32
sn-m3C-seq	10%(0.3)	Inh_PVALB	Exc_L5-6	0.333333
sn-m3C-seq	10%(0.3)	Inh_PVALB	Exc_L6	0.428571
sn-m3C-seq	10%(0.3)	Inh_PVALB	Inh_B3GAT2	0.25
sn-m3C-seq	10%(0.3)	Inh_PVALB	Inh_CALB1	0.5
sn-m3C-seq	10%(0.3)	Inh_PVALB	Inh_CHST9	1
sn-m3C-seq	10%(0.3)	Inh_PVALB	Inh_LAMP5	0.421053
sn-m3C-seq	10%(0.3)	Inh_PVALB	Inh_NDNF	0.166667
sn-m3C-seq	10%(0.3)	Inh_PVALB	Inh_PVALB	0
sn-m3C-seq	10%(0.3)	Inh_PVALB	Inh_UNC5B	0
sn-m3C-seq	10%(0.3)	Inh_PVALB	Inh_VIP	0.552632
sn-m3C-seq	10%(0.3)	Inh_PVALB	Micro-Endo	0.444976
sn-m3C-seq	10%(0.3)	Inh_UNC5B	Astro	0.365854
sn-m3C-seq	10%(0.3)	Inh_UNC5B	Oligo	0.259259
sn-m3C-seq	10%(0.3)	Inh_UNC5B	Exc_L1-3	0.470588
sn-m3C-seq	10%(0.3)	Inh_UNC5B	Exc_L2-4	0
sn-m3C-seq	10%(0.3)	Inh_UNC5B	Exc_L4	1
sn-m3C-seq	10%(0.3)	Inh_UNC5B	Exc_L4-5	0.666667
sn-m3C-seq	10%(0.3)	Inh_UNC5B	Exc_L4-6	1
sn-m3C-seq	10%(0.3)	Inh_UNC5B	Exc_L5-6	1
sn-m3C-seq	10%(0.3)	Inh_UNC5B	Exc_L6	1
sn-m3C-seq	10%(0.3)	Inh_UNC5B	Inh_B3GAT2	0
sn-m3C-seq	10%(0.3)	Inh_UNC5B	Inh_CALB1	0.4
sn-m3C-seq	10%(0.3)	Inh_UNC5B	Inh_CHST9	1
sn-m3C-seq	10%(0.3)	Inh_UNC5B	Inh_LAMP5	0
sn-m3C-seq	10%(0.3)	Inh_UNC5B	Inh_NDNF	1
sn-m3C-seq	10%(0.3)	Inh_UNC5B	Inh_PVALB	0
sn-m3C-seq	10%(0.3)	Inh_UNC5B	Inh_UNC5B	0
sn-m3C-seq	10%(0.3)	Inh_UNC5B	Inh_VIP	0.125
sn-m3C-seq	10%(0.3)	Inh_UNC5B	Micro-Endo	0.235294
sn-m3C-seq	10%(0.3)	Inh_VIP	Astro	0.504249
sn-m3C-seq	10%(0.3)	Inh_VIP	Oligo	0.394737
sn-m3C-seq	10%(0.3)	Inh_VIP	Exc_L1-3	0.537102
sn-m3C-seq	10%(0.3)	Inh_VIP	Exc_L2-4	0.566434
sn-m3C-seq	10%(0.3)	Inh_VIP	Exc_L4	0.536585
sn-m3C-seq	10%(0.3)	Inh_VIP	Exc_L4-5	0.506637
sn-m3C-seq	10%(0.3)	Inh_VIP	Exc_L4-6	0.576471
sn-m3C-seq	10%(0.3)	Inh_VIP	Exc_L5-6	0.5
sn-m3C-seq	10%(0.3)	Inh_VIP	Exc_L6	0.616667
sn-m3C-seq	10%(0.3)	Inh_VIP	Inh_B3GAT2	0.695652
sn-m3C-seq	10%(0.3)	Inh_VIP	Inh_CALB1	0.673684
sn-m3C-seq	10%(0.3)	Inh_VIP	Inh_CHST9	1
sn-m3C-seq	10%(0.3)	Inh_VIP	Inh_LAMP5	0.4375
sn-m3C-seq	10%(0.3)	Inh_VIP	Inh_NDNF	0.25
sn-m3C-seq	10%(0.3)	Inh_VIP	Inh_PVALB	0.653846
sn-m3C-seq	10%(0.3)	Inh_VIP	Inh_UNC5B	0
sn-m3C-seq	10%(0.3)	Inh_VIP	Inh_VIP	0
sn-m3C-seq	10%(0.3)	Inh_VIP	Micro-Endo	0.551402
sn-m3C-seq	10%(0.3)	Micro-Endo	Astro	0.668867
sn-m3C-seq	10%(0.3)	Micro-Endo	Oligo	0.641626
sn-m3C-seq	10%(0.3)	Micro-Endo	Exc_L1-3	0.710717
sn-m3C-seq	10%(0.3)	Micro-Endo	Exc_L2-4	0.682432
sn-m3C-seq	10%(0.3)	Micro-Endo	Exc_L4	0.594595
sn-m3C-seq	10%(0.3)	Micro-Endo	Exc_L4-5	0.66
sn-m3C-seq	10%(0.3)	Micro-Endo	Exc_L4-6	0.666667
sn-m3C-seq	10%(0.3)	Micro-Endo	Exc_L5-6	0.636364
sn-m3C-seq	10%(0.3)	Micro-Endo	Exc_L6	0.609929
sn-m3C-seq	10%(0.3)	Micro-Endo	Inh_B3GAT2	0.702128
sn-m3C-seq	10%(0.3)	Micro-Endo	Inh_CALB1	0.738019
sn-m3C-seq	10%(0.3)	Micro-Endo	Inh_CHST9	0.333333
sn-m3C-seq	10%(0.3)	Micro-Endo	Inh_LAMP5	0.672078
sn-m3C-seq	10%(0.3)	Micro-Endo	Inh_NDNF	0.671233
sn-m3C-seq	10%(0.3)	Micro-Endo	Inh_PVALB	0.705382
sn-m3C-seq	10%(0.3)	Micro-Endo	Inh_UNC5B	0.380952
sn-m3C-seq	10%(0.3)	Micro-Endo	Inh_VIP	0.728163
sn-m3C-seq	10%(0.3)	Micro-Endo	Micro-Endo	0
sn-m3C-seq	100%(0.4)	Astro	Astro	0
sn-m3C-seq	100%(0.4)	Astro	Oligo	0.681465
sn-m3C-seq	100%(0.4)	Astro	Exc_L1-3	0.744902
sn-m3C-seq	100%(0.4)	Astro	Exc_L2-4	0.768665
sn-m3C-seq	100%(0.4)	Astro	Exc_L4	0.798438
sn-m3C-seq	100%(0.4)	Astro	Exc_L4-5	0.770283
sn-m3C-seq	100%(0.4)	Astro	Exc_L4-6	0.784114
sn-m3C-seq	100%(0.4)	Astro	Exc_L5-6	0.781818
sn-m3C-seq	100%(0.4)	Astro	Exc_L6	0.850467
sn-m3C-seq	100%(0.4)	Astro	Inh_B3GAT2	0.866
sn-m3C-seq	100%(0.4)	Astro	Inh_CALB1	0.804564
sn-m3C-seq	100%(0.4)	Astro	Inh_CHST9	0.688889
sn-m3C-seq	100%(0.4)	Astro	Inh_LAMP5	0.788945
sn-m3C-seq	100%(0.4)	Astro	Inh_NDNF	0.821782
sn-m3C-seq	100%(0.4)	Astro	Inh_PVALB	0.830629
sn-m3C-seq	100%(0.4)	Astro	Inh_UNC5B	0.776
sn-m3C-seq	100%(0.4)	Astro	Inh_VIP	0.811526
sn-m3C-seq	100%(0.4)	Astro	Micro-Endo	0.719258
sn-m3C-seq	100%(0.4)	Oligo	Astro	0.598703
sn-m3C-seq	100%(0.4)	Oligo	Oligo	0
sn-m3C-seq	100%(0.4)	Oligo	Exc_L1-3	0.684173
sn-m3C-seq	100%(0.4)	Oligo	Exc_L2-4	0.708185
sn-m3C-seq	100%(0.4)	Oligo	Exc_L4	0.709859
sn-m3C-seq	100%(0.4)	Oligo	Exc_L4-5	0.729258
sn-m3C-seq	100%(0.4)	Oligo	Exc_L4-6	0.722467
sn-m3C-seq	100%(0.4)	Oligo	Exc_L5-6	0.748899
sn-m3C-seq	100%(0.4)	Oligo	Exc_L6	0.768448
sn-m3C-seq	100%(0.4)	Oligo	Inh_B3GAT2	0.784461
sn-m3C-seq	100%(0.4)	Oligo	Inh_CALB1	0.7747
sn-m3C-seq	100%(0.4)	Oligo	Inh_CHST9	0.68
sn-m3C-seq	100%(0.4)	Oligo	Inh_LAMP5	0.716895
sn-m3C-seq	100%(0.4)	Oligo	Inh_NDNF	0.755906
sn-m3C-seq	100%(0.4)	Oligo	Inh_PVALB	0.77038
sn-m3C-seq	100%(0.4)	Oligo	Inh_UNC5B	0.721519
sn-m3C-seq	100%(0.4)	Oligo	Inh_VIP	0.76506
sn-m3C-seq	100%(0.4)	Oligo	Micro-Endo	0.637354
sn-m3C-seq	100%(0.4)	Exc_L1-3	Astro	0.813828
sn-m3C-seq	100%(0.4)	Exc_L1-3	Oligo	0.815245
sn-m3C-seq	100%(0.4)	Exc_L1-3	Exc_L1-3	0
sn-m3C-seq	100%(0.4)	Exc_L1-3	Exc_L2-4	0.222222
sn-m3C-seq	100%(0.4)	Exc_L1-3	Exc_L4	0.559322
sn-m3C-seq	100%(0.4)	Exc_L1-3	Exc_L4-5	0.686347
sn-m3C-seq	100%(0.4)	Exc_L1-3	Exc_L4-6	0.648
sn-m3C-seq	100%(0.4)	Exc_L1-3	Exc_L5-6	0.6
sn-m3C-seq	100%(0.4)	Exc_L1-3	Exc_L6	0.75
sn-m3C-seq	100%(0.4)	Exc_L1-3	Inh_B3GAT2	0.861345
sn-m3C-seq	100%(0.4)	Exc_L1-3	Inh_CALB1	0.867197
sn-m3C-seq	100%(0.4)	Exc_L1-3	Inh_CHST9	0.833333
sn-m3C-seq	100%(0.4)	Exc_L1-3	Inh_LAMP5	0.828237
sn-m3C-seq	100%(0.4)	Exc_L1-3	Inh_NDNF	0.861386
sn-m3C-seq	100%(0.4)	Exc_L1-3	Inh_PVALB	0.855626
sn-m3C-seq	100%(0.4)	Exc_L1-3	Inh_UNC5B	0.788235
sn-m3C-seq	100%(0.4)	Exc_L1-3	Inh_VIP	0.864532
sn-m3C-seq	100%(0.4)	Exc_L1-3	Micro-Endo	0.820526
sn-m3C-seq	100%(0.4)	Exc_L2-4	Astro	0.831169
sn-m3C-seq	100%(0.4)	Exc_L2-4	Oligo	0.840549
sn-m3C-seq	100%(0.4)	Exc_L2-4	Exc_L1-3	0.571429
sn-m3C-seq	100%(0.4)	Exc_L2-4	Exc_L2-4	0
sn-m3C-seq	100%(0.4)	Exc_L2-4	Exc_L4	0.230769
sn-m3C-seq	100%(0.4)	Exc_L2-4	Exc_L4-5	0.531915
sn-m3C-seq	100%(0.4)	Exc_L2-4	Exc_L4-6	0.515152
sn-m3C-seq	100%(0.4)	Exc_L2-4	Exc_L5-6	1
sn-m3C-seq	100%(0.4)	Exc_L2-4	Exc_L6	0.5
sn-m3C-seq	100%(0.4)	Exc_L2-4	Inh_B3GAT2	0.856031
sn-m3C-seq	100%(0.4)	Exc_L2-4	Inh_CALB1	0.871429
sn-m3C-seq	100%(0.4)	Exc_L2-4	Inh_CHST9	1
sn-m3C-seq	100%(0.4)	Exc_L2-4	Inh_LAMP5	0.852417
sn-m3C-seq	100%(0.4)	Exc_L2-4	Inh_NDNF	0.868966
sn-m3C-seq	100%(0.4)	Exc_L2-4	Inh_PVALB	0.844595
sn-m3C-seq	100%(0.4)	Exc_L2-4	Inh_UNC5B	0.4
sn-m3C-seq	100%(0.4)	Exc_L2-4	Inh_VIP	0.845893
sn-m3C-seq	100%(0.4)	Exc_L2-4	Micro-Endo	0.837963
sn-m3C-seq	100%(0.4)	Exc_L4	Astro	0.821734
sn-m3C-seq	100%(0.4)	Exc_L4	Oligo	0.882775
sn-m3C-seq	100%(0.4)	Exc_L4	Exc_L1-3	0.85
sn-m3C-seq	100%(0.4)	Exc_L4	Exc_L2-4	0.333333
sn-m3C-seq	100%(0.4)	Exc_L4	Exc_L4	0
sn-m3C-seq	100%(0.4)	Exc_L4	Exc_L4-5	0.153846
sn-m3C-seq	100%(0.4)	Exc_L4	Exc_L4-6	0.181818
sn-m3C-seq	100%(0.4)	Exc_L4	Exc_L5-6	0
sn-m3C-seq	100%(0.4)	Exc_L4	Exc_L6	0.625
sn-m3C-seq	100%(0.4)	Exc_L4	Inh_B3GAT2	0.666667
sn-m3C-seq	100%(0.4)	Exc_L4	Inh_CALB1	0.809322
sn-m3C-seq	100%(0.4)	Exc_L4	Inh_CHST9	1
sn-m3C-seq	100%(0.4)	Exc_L4	Inh_LAMP5	0.76
sn-m3C-seq	100%(0.4)	Exc_L4	Inh_NDNF	0.666667
sn-m3C-seq	100%(0.4)	Exc_L4	Inh_PVALB	0.848649
sn-m3C-seq	100%(0.4)	Exc_L4	Inh_UNC5B	0.5
sn-m3C-seq	100%(0.4)	Exc_L4	Inh_VIP	0.837989
sn-m3C-seq	100%(0.4)	Exc_L4	Micro-Endo	0.820175
sn-m3C-seq	100%(0.4)	Exc_L4-5	Astro	0.82133
sn-m3C-seq	100%(0.4)	Exc_L4-5	Oligo	0.839036
sn-m3C-seq	100%(0.4)	Exc_L4-5	Exc_L1-3	0.663866
sn-m3C-seq	100%(0.4)	Exc_L4-5	Exc_L2-4	0.555556
sn-m3C-seq	100%(0.4)	Exc_L4-5	Exc_L4	0.5
sn-m3C-seq	100%(0.4)	Exc_L4-5	Exc_L4-5	0
sn-m3C-seq	100%(0.4)	Exc_L4-5	Exc_L4-6	0.380952
sn-m3C-seq	100%(0.4)	Exc_L4-5	Exc_L5-6	0.25
sn-m3C-seq	100%(0.4)	Exc_L4-5	Exc_L6	0.567568
sn-m3C-seq	100%(0.4)	Exc_L4-5	Inh_B3GAT2	0.902098
sn-m3C-seq	100%(0.4)	Exc_L4-5	Inh_CALB1	0.832507
sn-m3C-seq	100%(0.4)	Exc_L4-5	Inh_CHST9	0.9
sn-m3C-seq	100%(0.4)	Exc_L4-5	Inh_LAMP5	0.836957
sn-m3C-seq	100%(0.4)	Exc_L4-5	Inh_NDNF	0.859649
sn-m3C-seq	100%(0.4)	Exc_L4-5	Inh_PVALB	0.85843
sn-m3C-seq	100%(0.4)	Exc_L4-5	Inh_UNC5B	0.78125
sn-m3C-seq	100%(0.4)	Exc_L4-5	Inh_VIP	0.853327
sn-m3C-seq	100%(0.4)	Exc_L4-5	Micro-Endo	0.81802
sn-m3C-seq	100%(0.4)	Exc_L4-6	Astro	0.850925
sn-m3C-seq	100%(0.4)	Exc_L4-6	Oligo	0.857939
sn-m3C-seq	100%(0.4)	Exc_L4-6	Exc_L1-3	0.666667
sn-m3C-seq	100%(0.4)	Exc_L4-6	Exc_L2-4	0.666667
sn-m3C-seq	100%(0.4)	Exc_L4-6	Exc_L4	0
sn-m3C-seq	100%(0.4)	Exc_L4-6	Exc_L4-5	0.333333
sn-m3C-seq	100%(0.4)	Exc_L4-6	Exc_L4-6	0
sn-m3C-seq	100%(0.4)	Exc_L4-6	Exc_L5-6	0
sn-m3C-seq	100%(0.4)	Exc_L4-6	Exc_L6	0.5
sn-m3C-seq	100%(0.4)	Exc_L4-6	Inh_B3GAT2	0.883721
sn-m3C-seq	100%(0.4)	Exc_L4-6	Inh_CALB1	0.867299
sn-m3C-seq	100%(0.4)	Exc_L4-6	Inh_CHST9	0
sn-m3C-seq	100%(0.4)	Exc_L4-6	Inh_LAMP5	0.734375
sn-m3C-seq	100%(0.4)	Exc_L4-6	Inh_NDNF	0.666667
sn-m3C-seq	100%(0.4)	Exc_L4-6	Inh_PVALB	0.812155
sn-m3C-seq	100%(0.4)	Exc_L4-6	Inh_UNC5B	0.5
sn-m3C-seq	100%(0.4)	Exc_L4-6	Inh_VIP	0.887931
sn-m3C-seq	100%(0.4)	Exc_L4-6	Micro-Endo	0.828571
sn-m3C-seq	100%(0.4)	Exc_L5-6	Astro	0.853595
sn-m3C-seq	100%(0.4)	Exc_L5-6	Oligo	0.866242
sn-m3C-seq	100%(0.4)	Exc_L5-6	Exc_L1-3	0.555556
sn-m3C-seq	100%(0.4)	Exc_L5-6	Exc_L2-4	1
sn-m3C-seq	100%(0.4)	Exc_L5-6	Exc_L4	1
sn-m3C-seq	100%(0.4)	Exc_L5-6	Exc_L4-5	0.8
sn-m3C-seq	100%(0.4)	Exc_L5-6	Exc_L4-6	0.5
sn-m3C-seq	100%(0.4)	Exc_L5-6	Exc_L5-6	0
sn-m3C-seq	100%(0.4)	Exc_L5-6	Exc_L6	1
sn-m3C-seq	100%(0.4)	Exc_L5-6	Inh_B3GAT2	0.722222
sn-m3C-seq	100%(0.4)	Exc_L5-6	Inh_CALB1	0.711538
sn-m3C-seq	100%(0.4)	Exc_L5-6	Inh_CHST9	0
sn-m3C-seq	100%(0.4)	Exc_L5-6	Inh_LAMP5	0.882353
sn-m3C-seq	100%(0.4)	Exc_L5-6	Inh_NDNF	0.5
sn-m3C-seq	100%(0.4)	Exc_L5-6	Inh_PVALB	0.694444
sn-m3C-seq	100%(0.4)	Exc_L5-6	Inh_UNC5B	1
sn-m3C-seq	100%(0.4)	Exc_L5-6	Inh_VIP	0.825243
sn-m3C-seq	100%(0.4)	Exc_L5-6	Micro-Endo	0.879518
sn-m3C-seq	100%(0.4)	Exc_L6	Astro	0.876623
sn-m3C-seq	100%(0.4)	Exc_L6	Oligo	0.902887
sn-m3C-seq	100%(0.4)	Exc_L6	Exc_L1-3	0.878788
sn-m3C-seq	100%(0.4)	Exc_L6	Exc_L2-4	0.444444
sn-m3C-seq	100%(0.4)	Exc_L6	Exc_L4	1
sn-m3C-seq	100%(0.4)	Exc_L6	Exc_L4-5	0.666667
sn-m3C-seq	100%(0.4)	Exc_L6	Exc_L4-6	0.5
sn-m3C-seq	100%(0.4)	Exc_L6	Exc_L5-6	1
sn-m3C-seq	100%(0.4)	Exc_L6	Exc_L6	0
sn-m3C-seq	100%(0.4)	Exc_L6	Inh_B3GAT2	0.592593
sn-m3C-seq	100%(0.4)	Exc_L6	Inh_CALB1	0.746479
sn-m3C-seq	100%(0.4)	Exc_L6	Inh_CHST9	1
sn-m3C-seq	100%(0.4)	Exc_L6	Inh_LAMP5	0.6
sn-m3C-seq	100%(0.4)	Exc_L6	Inh_NDNF	0.588235
sn-m3C-seq	100%(0.4)	Exc_L6	Inh_PVALB	0.771429
sn-m3C-seq	100%(0.4)	Exc_L6	Inh_UNC5B	0.25
sn-m3C-seq	100%(0.4)	Exc_L6	Inh_VIP	0.870968
sn-m3C-seq	100%(0.4)	Exc_L6	Micro-Endo	0.865385
sn-m3C-seq	100%(0.4)	Inh_B3GAT2	Astro	0.663415
sn-m3C-seq	100%(0.4)	Inh_B3GAT2	Oligo	0.666667
sn-m3C-seq	100%(0.4)	Inh_B3GAT2	Exc_L1-3	0.647887
sn-m3C-seq	100%(0.4)	Inh_B3GAT2	Exc_L2-4	0.65
sn-m3C-seq	100%(0.4)	Inh_B3GAT2	Exc_L4	0
sn-m3C-seq	100%(0.4)	Inh_B3GAT2	Exc_L4-5	0.694444
sn-m3C-seq	100%(0.4)	Inh_B3GAT2	Exc_L4-6	0.666667
sn-m3C-seq	100%(0.4)	Inh_B3GAT2	Exc_L5-6	1
sn-m3C-seq	100%(0.4)	Inh_B3GAT2	Exc_L6	0.8
sn-m3C-seq	100%(0.4)	Inh_B3GAT2	Inh_B3GAT2	0
sn-m3C-seq	100%(0.4)	Inh_B3GAT2	Inh_CALB1	0
sn-m3C-seq	100%(0.4)	Inh_B3GAT2	Inh_CHST9	0
sn-m3C-seq	100%(0.4)	Inh_B3GAT2	Inh_LAMP5	0.333333
sn-m3C-seq	100%(0.4)	Inh_B3GAT2	Inh_NDNF	0.5
sn-m3C-seq	100%(0.4)	Inh_B3GAT2	Inh_PVALB	0.2
sn-m3C-seq	100%(0.4)	Inh_B3GAT2	Inh_UNC5B	0
sn-m3C-seq	100%(0.4)	Inh_B3GAT2	Inh_VIP	0.538462
sn-m3C-seq	100%(0.4)	Inh_B3GAT2	Micro-Endo	0.577778
sn-m3C-seq	100%(0.4)	Inh_CALB1	Astro	0.685106
sn-m3C-seq	100%(0.4)	Inh_CALB1	Oligo	0.711268
sn-m3C-seq	100%(0.4)	Inh_CALB1	Exc_L1-3	0.633136
sn-m3C-seq	100%(0.4)	Inh_CALB1	Exc_L2-4	0.644444
sn-m3C-seq	100%(0.4)	Inh_CALB1	Exc_L4	0.777778
sn-m3C-seq	100%(0.4)	Inh_CALB1	Exc_L4-5	0.554622
sn-m3C-seq	100%(0.4)	Inh_CALB1	Exc_L4-6	0.566667
sn-m3C-seq	100%(0.4)	Inh_CALB1	Exc_L5-6	0.5
sn-m3C-seq	100%(0.4)	Inh_CALB1	Exc_L6	0.714286
sn-m3C-seq	100%(0.4)	Inh_CALB1	Inh_B3GAT2	0
sn-m3C-seq	100%(0.4)	Inh_CALB1	Inh_CALB1	0
sn-m3C-seq	100%(0.4)	Inh_CALB1	Inh_CHST9	1
sn-m3C-seq	100%(0.4)	Inh_CALB1	Inh_LAMP5	0.333333
sn-m3C-seq	100%(0.4)	Inh_CALB1	Inh_NDNF	0.538462
sn-m3C-seq	100%(0.4)	Inh_CALB1	Inh_PVALB	0
sn-m3C-seq	100%(0.4)	Inh_CALB1	Inh_UNC5B	0
sn-m3C-seq	100%(0.4)	Inh_CALB1	Inh_VIP	0.641791
sn-m3C-seq	100%(0.4)	Inh_CALB1	Micro-Endo	0.640152
sn-m3C-seq	100%(0.4)	Inh_CHST9	Astro	0.5
sn-m3C-seq	100%(0.4)	Inh_CHST9	Oligo	0.7
sn-m3C-seq	100%(0.4)	Inh_CHST9	Exc_L1-3	0.285714
sn-m3C-seq	100%(0.4)	Inh_CHST9	Exc_L2-4	1
sn-m3C-seq	100%(0.4)	Inh_CHST9	Exc_L4	1
sn-m3C-seq	100%(0.4)	Inh_CHST9	Exc_L4-5	1
sn-m3C-seq	100%(0.4)	Inh_CHST9	Exc_L4-6	1
sn-m3C-seq	100%(0.4)	Inh_CHST9	Exc_L5-6	0
sn-m3C-seq	100%(0.4)	Inh_CHST9	Exc_L6	1
sn-m3C-seq	100%(0.4)	Inh_CHST9	Inh_B3GAT2	1
sn-m3C-seq	100%(0.4)	Inh_CHST9	Inh_CALB1	1
sn-m3C-seq	100%(0.4)	Inh_CHST9	Inh_CHST9	0
sn-m3C-seq	100%(0.4)	Inh_CHST9	Inh_LAMP5	1
sn-m3C-seq	100%(0.4)	Inh_CHST9	Inh_NDNF	1
sn-m3C-seq	100%(0.4)	Inh_CHST9	Inh_PVALB	0.5
sn-m3C-seq	100%(0.4)	Inh_CHST9	Inh_UNC5B	1
sn-m3C-seq	100%(0.4)	Inh_CHST9	Inh_VIP	0.666667
sn-m3C-seq	100%(0.4)	Inh_CHST9	Micro-Endo	0.5
sn-m3C-seq	100%(0.4)	Inh_LAMP5	Astro	0.64
sn-m3C-seq	100%(0.4)	Inh_LAMP5	Oligo	0.655172
sn-m3C-seq	100%(0.4)	Inh_LAMP5	Exc_L1-3	0.712644
sn-m3C-seq	100%(0.4)	Inh_LAMP5	Exc_L2-4	0.739726
sn-m3C-seq	100%(0.4)	Inh_LAMP5	Exc_L4	0.571429
sn-m3C-seq	100%(0.4)	Inh_LAMP5	Exc_L4-5	0.772277
sn-m3C-seq	100%(0.4)	Inh_LAMP5	Exc_L4-6	0.95
sn-m3C-seq	100%(0.4)	Inh_LAMP5	Exc_L5-6	0.5
sn-m3C-seq	100%(0.4)	Inh_LAMP5	Exc_L6	0.888889
sn-m3C-seq	100%(0.4)	Inh_LAMP5	Inh_B3GAT2	0.866667
sn-m3C-seq	100%(0.4)	Inh_LAMP5	Inh_CALB1	0.911111
sn-m3C-seq	100%(0.4)	Inh_LAMP5	Inh_CHST9	1
sn-m3C-seq	100%(0.4)	Inh_LAMP5	Inh_LAMP5	0
sn-m3C-seq	100%(0.4)	Inh_LAMP5	Inh_NDNF	1
sn-m3C-seq	100%(0.4)	Inh_LAMP5	Inh_PVALB	0.795455
sn-m3C-seq	100%(0.4)	Inh_LAMP5	Inh_UNC5B	0.333333
sn-m3C-seq	100%(0.4)	Inh_LAMP5	Inh_VIP	0.694915
sn-m3C-seq	100%(0.4)	Inh_LAMP5	Micro-Endo	0.696751
sn-m3C-seq	100%(0.4)	Inh_NDNF	Astro	0.690722
sn-m3C-seq	100%(0.4)	Inh_NDNF	Oligo	0.692308
sn-m3C-seq	100%(0.4)	Inh_NDNF	Exc_L1-3	0.660714
sn-m3C-seq	100%(0.4)	Inh_NDNF	Exc_L2-4	0.842105
sn-m3C-seq	100%(0.4)	Inh_NDNF	Exc_L4	0
sn-m3C-seq	100%(0.4)	Inh_NDNF	Exc_L4-5	0.714286
sn-m3C-seq	100%(0.4)	Inh_NDNF	Exc_L4-6	0.333333
sn-m3C-seq	100%(0.4)	Inh_NDNF	Exc_L5-6	0.75
sn-m3C-seq	100%(0.4)	Inh_NDNF	Exc_L6	0.333333
sn-m3C-seq	100%(0.4)	Inh_NDNF	Inh_B3GAT2	0
sn-m3C-seq	100%(0.4)	Inh_NDNF	Inh_CALB1	0.9
sn-m3C-seq	100%(0.4)	Inh_NDNF	Inh_CHST9	0
sn-m3C-seq	100%(0.4)	Inh_NDNF	Inh_LAMP5	1
sn-m3C-seq	100%(0.4)	Inh_NDNF	Inh_NDNF	0
sn-m3C-seq	100%(0.4)	Inh_NDNF	Inh_PVALB	0.25
sn-m3C-seq	100%(0.4)	Inh_NDNF	Inh_UNC5B	1
sn-m3C-seq	100%(0.4)	Inh_NDNF	Inh_VIP	0.5
sn-m3C-seq	100%(0.4)	Inh_NDNF	Micro-Endo	0.54
sn-m3C-seq	100%(0.4)	Inh_PVALB	Astro	0.68913
sn-m3C-seq	100%(0.4)	Inh_PVALB	Oligo	0.655556
sn-m3C-seq	100%(0.4)	Inh_PVALB	Exc_L1-3	0.671642
sn-m3C-seq	100%(0.4)	Inh_PVALB	Exc_L2-4	0.632653
sn-m3C-seq	100%(0.4)	Inh_PVALB	Exc_L4	0.62963
sn-m3C-seq	100%(0.4)	Inh_PVALB	Exc_L4-5	0.610619
sn-m3C-seq	100%(0.4)	Inh_PVALB	Exc_L4-6	0.6
sn-m3C-seq	100%(0.4)	Inh_PVALB	Exc_L5-6	0.333333
sn-m3C-seq	100%(0.4)	Inh_PVALB	Exc_L6	0.571429
sn-m3C-seq	100%(0.4)	Inh_PVALB	Inh_B3GAT2	0.5
sn-m3C-seq	100%(0.4)	Inh_PVALB	Inh_CALB1	0.5
sn-m3C-seq	100%(0.4)	Inh_PVALB	Inh_CHST9	1
sn-m3C-seq	100%(0.4)	Inh_PVALB	Inh_LAMP5	0.526316
sn-m3C-seq	100%(0.4)	Inh_PVALB	Inh_NDNF	0.666667
sn-m3C-seq	100%(0.4)	Inh_PVALB	Inh_PVALB	0
sn-m3C-seq	100%(0.4)	Inh_PVALB	Inh_UNC5B	0
sn-m3C-seq	100%(0.4)	Inh_PVALB	Inh_VIP	0.671053
sn-m3C-seq	100%(0.4)	Inh_PVALB	Micro-Endo	0.669856
sn-m3C-seq	100%(0.4)	Inh_UNC5B	Astro	0.658537
sn-m3C-seq	100%(0.4)	Inh_UNC5B	Oligo	0.444444
sn-m3C-seq	100%(0.4)	Inh_UNC5B	Exc_L1-3	0.647059
sn-m3C-seq	100%(0.4)	Inh_UNC5B	Exc_L2-4	1
sn-m3C-seq	100%(0.4)	Inh_UNC5B	Exc_L4	1
sn-m3C-seq	100%(0.4)	Inh_UNC5B	Exc_L4-5	0.833333
sn-m3C-seq	100%(0.4)	Inh_UNC5B	Exc_L4-6	1
sn-m3C-seq	100%(0.4)	Inh_UNC5B	Exc_L5-6	1
sn-m3C-seq	100%(0.4)	Inh_UNC5B	Exc_L6	1
sn-m3C-seq	100%(0.4)	Inh_UNC5B	Inh_B3GAT2	1
sn-m3C-seq	100%(0.4)	Inh_UNC5B	Inh_CALB1	0.4
sn-m3C-seq	100%(0.4)	Inh_UNC5B	Inh_CHST9	1
sn-m3C-seq	100%(0.4)	Inh_UNC5B	Inh_LAMP5	1
sn-m3C-seq	100%(0.4)	Inh_UNC5B	Inh_NDNF	1
sn-m3C-seq	100%(0.4)	Inh_UNC5B	Inh_PVALB	1
sn-m3C-seq	100%(0.4)	Inh_UNC5B	Inh_UNC5B	0
sn-m3C-seq	100%(0.4)	Inh_UNC5B	Inh_VIP	0.375
sn-m3C-seq	100%(0.4)	Inh_UNC5B	Micro-Endo	0.235294
sn-m3C-seq	100%(0.4)	Inh_VIP	Astro	0.72238
sn-m3C-seq	100%(0.4)	Inh_VIP	Oligo	0.697368
sn-m3C-seq	100%(0.4)	Inh_VIP	Exc_L1-3	0.789753
sn-m3C-seq	100%(0.4)	Inh_VIP	Exc_L2-4	0.762238
sn-m3C-seq	100%(0.4)	Inh_VIP	Exc_L4	0.853659
sn-m3C-seq	100%(0.4)	Inh_VIP	Exc_L4-5	0.79646
sn-m3C-seq	100%(0.4)	Inh_VIP	Exc_L4-6	0.788235
sn-m3C-seq	100%(0.4)	Inh_VIP	Exc_L5-6	0.75
sn-m3C-seq	100%(0.4)	Inh_VIP	Exc_L6	0.866667
sn-m3C-seq	100%(0.4)	Inh_VIP	Inh_B3GAT2	0.847826
sn-m3C-seq	100%(0.4)	Inh_VIP	Inh_CALB1	0.842105
sn-m3C-seq	100%(0.4)	Inh_VIP	Inh_CHST9	1
sn-m3C-seq	100%(0.4)	Inh_VIP	Inh_LAMP5	0.75
sn-m3C-seq	100%(0.4)	Inh_VIP	Inh_NDNF	0.75
sn-m3C-seq	100%(0.4)	Inh_VIP	Inh_PVALB	0.846154
sn-m3C-seq	100%(0.4)	Inh_VIP	Inh_UNC5B	0.5
sn-m3C-seq	100%(0.4)	Inh_VIP	Inh_VIP	0
sn-m3C-seq	100%(0.4)	Inh_VIP	Micro-Endo	0.745794
sn-m3C-seq	100%(0.4)	Micro-Endo	Astro	0.858636
sn-m3C-seq	100%(0.4)	Micro-Endo	Oligo	0.894089
sn-m3C-seq	100%(0.4)	Micro-Endo	Exc_L1-3	0.886259
sn-m3C-seq	100%(0.4)	Micro-Endo	Exc_L2-4	0.871622
sn-m3C-seq	100%(0.4)	Micro-Endo	Exc_L4	0.851351
sn-m3C-seq	100%(0.4)	Micro-Endo	Exc_L4-5	0.852
sn-m3C-seq	100%(0.4)	Micro-Endo	Exc_L4-6	0.828947
sn-m3C-seq	100%(0.4)	Micro-Endo	Exc_L5-6	0.818182
sn-m3C-seq	100%(0.4)	Micro-Endo	Exc_L6	0.836879
sn-m3C-seq	100%(0.4)	Micro-Endo	Inh_B3GAT2	0.882979
sn-m3C-seq	100%(0.4)	Micro-Endo	Inh_CALB1	0.873802
sn-m3C-seq	100%(0.4)	Micro-Endo	Inh_CHST9	0.5
sn-m3C-seq	100%(0.4)	Micro-Endo	Inh_LAMP5	0.863636
sn-m3C-seq	100%(0.4)	Micro-Endo	Inh_NDNF	0.863014
sn-m3C-seq	100%(0.4)	Micro-Endo	Inh_PVALB	0.883853
sn-m3C-seq	100%(0.4)	Micro-Endo	Inh_UNC5B	0.666667
sn-m3C-seq	100%(0.4)	Micro-Endo	Inh_VIP	0.886531
sn-m3C-seq	100%(0.4)	Micro-Endo	Micro-Endo	0
sn-m3C-seq	10%(0.4)	Astro	Astro	0
sn-m3C-seq	10%(0.4)	Astro	Oligo	0.594895
sn-m3C-seq	10%(0.4)	Astro	Exc_L1-3	0.724894
sn-m3C-seq	10%(0.4)	Astro	Exc_L2-4	0.722397
sn-m3C-seq	10%(0.4)	Astro	Exc_L4	0.775
sn-m3C-seq	10%(0.4)	Astro	Exc_L4-5	0.743402
sn-m3C-seq	10%(0.4)	Astro	Exc_L4-6	0.748473
sn-m3C-seq	10%(0.4)	Astro	Exc_L5-6	0.8
sn-m3C-seq	10%(0.4)	Astro	Exc_L6	0.820872
sn-m3C-seq	10%(0.4)	Astro	Inh_B3GAT2	0.836
sn-m3C-seq	10%(0.4)	Astro	Inh_CALB1	0.787595
sn-m3C-seq	10%(0.4)	Astro	Inh_CHST9	0.733333
sn-m3C-seq	10%(0.4)	Astro	Inh_LAMP5	0.762814
sn-m3C-seq	10%(0.4)	Astro	Inh_NDNF	0.817822
sn-m3C-seq	10%(0.4)	Astro	Inh_PVALB	0.812459
sn-m3C-seq	10%(0.4)	Astro	Inh_UNC5B	0.768
sn-m3C-seq	10%(0.4)	Astro	Inh_VIP	0.775643
sn-m3C-seq	10%(0.4)	Astro	Micro-Endo	0.699536
sn-m3C-seq	10%(0.4)	Oligo	Astro	0.593142
sn-m3C-seq	10%(0.4)	Oligo	Oligo	0
sn-m3C-seq	10%(0.4)	Oligo	Exc_L1-3	0.698368
sn-m3C-seq	10%(0.4)	Oligo	Exc_L2-4	0.72242
sn-m3C-seq	10%(0.4)	Oligo	Exc_L4	0.692958
sn-m3C-seq	10%(0.4)	Oligo	Exc_L4-5	0.736245
sn-m3C-seq	10%(0.4)	Oligo	Exc_L4-6	0.693833
sn-m3C-seq	10%(0.4)	Oligo	Exc_L5-6	0.801762
sn-m3C-seq	10%(0.4)	Oligo	Exc_L6	0.755725
sn-m3C-seq	10%(0.4)	Oligo	Inh_B3GAT2	0.804511
sn-m3C-seq	10%(0.4)	Oligo	Inh_CALB1	0.770083
sn-m3C-seq	10%(0.4)	Oligo	Inh_CHST9	0.72
sn-m3C-seq	10%(0.4)	Oligo	Inh_LAMP5	0.728311
sn-m3C-seq	10%(0.4)	Oligo	Inh_NDNF	0.779528
sn-m3C-seq	10%(0.4)	Oligo	Inh_PVALB	0.783967
sn-m3C-seq	10%(0.4)	Oligo	Inh_UNC5B	0.670886
sn-m3C-seq	10%(0.4)	Oligo	Inh_VIP	0.753765
sn-m3C-seq	10%(0.4)	Oligo	Micro-Endo	0.603113
sn-m3C-seq	10%(0.4)	Exc_L1-3	Astro	0.756466
sn-m3C-seq	10%(0.4)	Exc_L1-3	Oligo	0.731449
sn-m3C-seq	10%(0.4)	Exc_L1-3	Exc_L1-3	0
sn-m3C-seq	10%(0.4)	Exc_L1-3	Exc_L2-4	0.166667
sn-m3C-seq	10%(0.4)	Exc_L1-3	Exc_L4	0.423729
sn-m3C-seq	10%(0.4)	Exc_L1-3	Exc_L4-5	0.555351
sn-m3C-seq	10%(0.4)	Exc_L1-3	Exc_L4-6	0.56
sn-m3C-seq	10%(0.4)	Exc_L1-3	Exc_L5-6	0.333333
sn-m3C-seq	10%(0.4)	Exc_L1-3	Exc_L6	0.75
sn-m3C-seq	10%(0.4)	Exc_L1-3	Inh_B3GAT2	0.858193
sn-m3C-seq	10%(0.4)	Exc_L1-3	Inh_CALB1	0.831089
sn-m3C-seq	10%(0.4)	Exc_L1-3	Inh_CHST9	0.833333
sn-m3C-seq	10%(0.4)	Exc_L1-3	Inh_LAMP5	0.803058
sn-m3C-seq	10%(0.4)	Exc_L1-3	Inh_NDNF	0.838284
sn-m3C-seq	10%(0.4)	Exc_L1-3	Inh_PVALB	0.831564
sn-m3C-seq	10%(0.4)	Exc_L1-3	Inh_UNC5B	0.741176
sn-m3C-seq	10%(0.4)	Exc_L1-3	Inh_VIP	0.824815
sn-m3C-seq	10%(0.4)	Exc_L1-3	Micro-Endo	0.777392
sn-m3C-seq	10%(0.4)	Exc_L2-4	Astro	0.753247
sn-m3C-seq	10%(0.4)	Exc_L2-4	Oligo	0.74868
sn-m3C-seq	10%(0.4)	Exc_L2-4	Exc_L1-3	0.47619
sn-m3C-seq	10%(0.4)	Exc_L2-4	Exc_L2-4	0
sn-m3C-seq	10%(0.4)	Exc_L2-4	Exc_L4	0.384615
sn-m3C-seq	10%(0.4)	Exc_L2-4	Exc_L4-5	0.446809
sn-m3C-seq	10%(0.4)	Exc_L2-4	Exc_L4-6	0.242424
sn-m3C-seq	10%(0.4)	Exc_L2-4	Exc_L5-6	1
sn-m3C-seq	10%(0.4)	Exc_L2-4	Exc_L6	0.464286
sn-m3C-seq	10%(0.4)	Exc_L2-4	Inh_B3GAT2	0.840467
sn-m3C-seq	10%(0.4)	Exc_L2-4	Inh_CALB1	0.838571
sn-m3C-seq	10%(0.4)	Exc_L2-4	Inh_CHST9	0.666667
sn-m3C-seq	10%(0.4)	Exc_L2-4	Inh_LAMP5	0.793893
sn-m3C-seq	10%(0.4)	Exc_L2-4	Inh_NDNF	0.834483
sn-m3C-seq	10%(0.4)	Exc_L2-4	Inh_PVALB	0.807432
sn-m3C-seq	10%(0.4)	Exc_L2-4	Inh_UNC5B	0.4
sn-m3C-seq	10%(0.4)	Exc_L2-4	Inh_VIP	0.811177
sn-m3C-seq	10%(0.4)	Exc_L2-4	Micro-Endo	0.77662
sn-m3C-seq	10%(0.4)	Exc_L4	Astro	0.71917
sn-m3C-seq	10%(0.4)	Exc_L4	Oligo	0.772727
sn-m3C-seq	10%(0.4)	Exc_L4	Exc_L1-3	0.6
sn-m3C-seq	10%(0.4)	Exc_L4	Exc_L2-4	0.333333
sn-m3C-seq	10%(0.4)	Exc_L4	Exc_L4	0
sn-m3C-seq	10%(0.4)	Exc_L4	Exc_L4-5	0
sn-m3C-seq	10%(0.4)	Exc_L4	Exc_L4-6	0.0909091
sn-m3C-seq	10%(0.4)	Exc_L4	Exc_L5-6	0
sn-m3C-seq	10%(0.4)	Exc_L4	Exc_L6	0.375
sn-m3C-seq	10%(0.4)	Exc_L4	Inh_B3GAT2	0.636364
sn-m3C-seq	10%(0.4)	Exc_L4	Inh_CALB1	0.779661
sn-m3C-seq	10%(0.4)	Exc_L4	Inh_CHST9	1
sn-m3C-seq	10%(0.4)	Exc_L4	Inh_LAMP5	0.76
sn-m3C-seq	10%(0.4)	Exc_L4	Inh_NDNF	0.666667
sn-m3C-seq	10%(0.4)	Exc_L4	Inh_PVALB	0.789189
sn-m3C-seq	10%(0.4)	Exc_L4	Inh_UNC5B	0.5
sn-m3C-seq	10%(0.4)	Exc_L4	Inh_VIP	0.784916
sn-m3C-seq	10%(0.4)	Exc_L4	Micro-Endo	0.754386
sn-m3C-seq	10%(0.4)	Exc_L4-5	Astro	0.766234
sn-m3C-seq	10%(0.4)	Exc_L4-5	Oligo	0.773717
sn-m3C-seq	10%(0.4)	Exc_L4-5	Exc_L1-3	0.554622
sn-m3C-seq	10%(0.4)	Exc_L4-5	Exc_L2-4	0.555556
sn-m3C-seq	10%(0.4)	Exc_L4-5	Exc_L4	0.166667
sn-m3C-seq	10%(0.4)	Exc_L4-5	Exc_L4-5	0
sn-m3C-seq	10%(0.4)	Exc_L4-5	Exc_L4-6	0.47619
sn-m3C-seq	10%(0.4)	Exc_L4-5	Exc_L5-6	0.125
sn-m3C-seq	10%(0.4)	Exc_L4-5	Exc_L6	0.459459
sn-m3C-seq	10%(0.4)	Exc_L4-5	Inh_B3GAT2	0.88345
sn-m3C-seq	10%(0.4)	Exc_L4-5	Inh_CALB1	0.810704
sn-m3C-seq	10%(0.4)	Exc_L4-5	Inh_CHST9	0.8
sn-m3C-seq	10%(0.4)	Exc_L4-5	Inh_LAMP5	0.82337
sn-m3C-seq	10%(0.4)	Exc_L4-5	Inh_NDNF	0.824561
sn-m3C-seq	10%(0.4)	Exc_L4-5	Inh_PVALB	0.836551
sn-m3C-seq	10%(0.4)	Exc_L4-5	Inh_UNC5B	0.75
sn-m3C-seq	10%(0.4)	Exc_L4-5	Inh_VIP	0.816416
sn-m3C-seq	10%(0.4)	Exc_L4-5	Micro-Endo	0.78769
sn-m3C-seq	10%(0.4)	Exc_L4-6	Astro	0.767138
sn-m3C-seq	10%(0.4)	Exc_L4-6	Oligo	0.749304
sn-m3C-seq	10%(0.4)	Exc_L4-6	Exc_L1-3	0.592593
sn-m3C-seq	10%(0.4)	Exc_L4-6	Exc_L2-4	0
sn-m3C-seq	10%(0.4)	Exc_L4-6	Exc_L4	0.4
sn-m3C-seq	10%(0.4)	Exc_L4-6	Exc_L4-5	0.25
sn-m3C-seq	10%(0.4)	Exc_L4-6	Exc_L4-6	0
sn-m3C-seq	10%(0.4)	Exc_L4-6	Exc_L5-6	0
sn-m3C-seq	10%(0.4)	Exc_L4-6	Exc_L6	0.5
sn-m3C-seq	10%(0.4)	Exc_L4-6	Inh_B3GAT2	0.813953
sn-m3C-seq	10%(0.4)	Exc_L4-6	Inh_CALB1	0.85782
sn-m3C-seq	10%(0.4)	Exc_L4-6	Inh_CHST9	0
sn-m3C-seq	10%(0.4)	Exc_L4-6	Inh_LAMP5	0.6875
sn-m3C-seq	10%(0.4)	Exc_L4-6	Inh_NDNF	0.555556
sn-m3C-seq	10%(0.4)	Exc_L4-6	Inh_PVALB	0.80663
sn-m3C-seq	10%(0.4)	Exc_L4-6	Inh_UNC5B	0.333333
sn-m3C-seq	10%(0.4)	Exc_L4-6	Inh_VIP	0.844828
sn-m3C-seq	10%(0.4)	Exc_L4-6	Micro-Endo	0.791429
sn-m3C-seq	10%(0.4)	Exc_L5-6	Astro	0.704575
sn-m3C-seq	10%(0.4)	Exc_L5-6	Oligo	0.738854
sn-m3C-seq	10%(0.4)	Exc_L5-6	Exc_L1-3	0.333333
sn-m3C-seq	10%(0.4)	Exc_L5-6	Exc_L2-4	1
sn-m3C-seq	10%(0.4)	Exc_L5-6	Exc_L4	0
sn-m3C-seq	10%(0.4)	Exc_L5-6	Exc_L4-5	0.2
sn-m3C-seq	10%(0.4)	Exc_L5-6	Exc_L4-6	0
sn-m3C-seq	10%(0.4)	Exc_L5-6	Exc_L5-6	0
sn-m3C-seq	10%(0.4)	Exc_L5-6	Exc_L6	1
sn-m3C-seq	10%(0.4)	Exc_L5-6	Inh_B3GAT2	0.666667
sn-m3C-seq	10%(0.4)	Exc_L5-6	Inh_CALB1	0.692308
sn-m3C-seq	10%(0.4)	Exc_L5-6	Inh_CHST9	0
sn-m3C-seq	10%(0.4)	Exc_L5-6	Inh_LAMP5	0.882353
sn-m3C-seq	10%(0.4)	Exc_L5-6	Inh_NDNF	0.5
sn-m3C-seq	10%(0.4)	Exc_L5-6	Inh_PVALB	0.666667
sn-m3C-seq	10%(0.4)	Exc_L5-6	Inh_UNC5B	1
sn-m3C-seq	10%(0.4)	Exc_L5-6	Inh_VIP	0.76699
sn-m3C-seq	10%(0.4)	Exc_L5-6	Micro-Endo	0.795181
sn-m3C-seq	10%(0.4)	Exc_L6	Astro	0.780844
sn-m3C-seq	10%(0.4)	Exc_L6	Oligo	0.790026
sn-m3C-seq	10%(0.4)	Exc_L6	Exc_L1-3	0.69697
sn-m3C-seq	10%(0.4)	Exc_L6	Exc_L2-4	0.333333
sn-m3C-seq	10%(0.4)	Exc_L6	Exc_L4	1
sn-m3C-seq	10%(0.4)	Exc_L6	Exc_L4-5	0.5
sn-m3C-seq	10%(0.4)	Exc_L6	Exc_L4-6	0.375
sn-m3C-seq	10%(0.4)	Exc_L6	Exc_L5-6	1
sn-m3C-seq	10%(0.4)	Exc_L6	Exc_L6	0
sn-m3C-seq	10%(0.4)	Exc_L6	Inh_B3GAT2	0.62963
sn-m3C-seq	10%(0.4)	Exc_L6	Inh_CALB1	0.71831
sn-m3C-seq	10%(0.4)	Exc_L6	Inh_CHST9	1
sn-m3C-seq	10%(0.4)	Exc_L6	Inh_LAMP5	0.56
sn-m3C-seq	10%(0.4)	Exc_L6	Inh_NDNF	0.529412
sn-m3C-seq	10%(0.4)	Exc_L6	Inh_PVALB	0.742857
sn-m3C-seq	10%(0.4)	Exc_L6	Inh_UNC5B	0.25
sn-m3C-seq	10%(0.4)	Exc_L6	Inh_VIP	0.821114
sn-m3C-seq	10%(0.4)	Exc_L6	Micro-Endo	0.788462
sn-m3C-seq	10%(0.4)	Inh_B3GAT2	Astro	0.497561
sn-m3C-seq	10%(0.4)	Inh_B3GAT2	Oligo	0.506173
sn-m3C-seq	10%(0.4)	Inh_B3GAT2	Exc_L1-3	0.464789
sn-m3C-seq	10%(0.4)	Inh_B3GAT2	Exc_L2-4	0.6
sn-m3C-seq	10%(0.4)	Inh_B3GAT2	Exc_L4	0
sn-m3C-seq	10%(0.4)	Inh_B3GAT2	Exc_L4-5	0.583333
sn-m3C-seq	10%(0.4)	Inh_B3GAT2	Exc_L4-6	0.666667
sn-m3C-seq	10%(0.4)	Inh_B3GAT2	Exc_L5-6	0
sn-m3C-seq	10%(0.4)	Inh_B3GAT2	Exc_L6	0.6
sn-m3C-seq	10%(0.4)	Inh_B3GAT2	Inh_B3GAT2	0
sn-m3C-seq	10%(0.4)	Inh_B3GAT2	Inh_CALB1	0.2
sn-m3C-seq	10%(0.4)	Inh_B3GAT2	Inh_CHST9	0
sn-m3C-seq	10%(0.4)	Inh_B3GAT2	Inh_LAMP5	0.5
sn-m3C-seq	10%(0.4)	Inh_B3GAT2	Inh_NDNF	0
sn-m3C-seq	10%(0.4)	Inh_B3GAT2	Inh_PVALB	0.2
sn-m3C-seq	10%(0.4)	Inh_B3GAT2	Inh_UNC5B	0
sn-m3C-seq	10%(0.4)	Inh_B3GAT2	Inh_VIP	0.461538
sn-m3C-seq	10%(0.4)	Inh_B3GAT2	Micro-Endo	0.422222
sn-m3C-seq	10%(0.4)	Inh_CALB1	Astro	0.595745
sn-m3C-seq	10%(0.4)	Inh_CALB1	Oligo	0.584507
sn-m3C-seq	10%(0.4)	Inh_CALB1	Exc_L1-3	0.514793
sn-m3C-seq	10%(0.4)	Inh_CALB1	Exc_L2-4	0.577778
sn-m3C-seq	10%(0.4)	Inh_CALB1	Exc_L4	0.703704
sn-m3C-seq	10%(0.4)	Inh_CALB1	Exc_L4-5	0.537815
sn-m3C-seq	10%(0.4)	Inh_CALB1	Exc_L4-6	0.433333
sn-m3C-seq	10%(0.4)	Inh_CALB1	Exc_L5-6	0.5
sn-m3C-seq	10%(0.4)	Inh_CALB1	Exc_L6	0.428571
sn-m3C-seq	10%(0.4)	Inh_CALB1	Inh_B3GAT2	0
sn-m3C-seq	10%(0.4)	Inh_CALB1	Inh_CALB1	0
sn-m3C-seq	10%(0.4)	Inh_CALB1	Inh_CHST9	1
sn-m3C-seq	10%(0.4)	Inh_CALB1	Inh_LAMP5	0.333333
sn-m3C-seq	10%(0.4)	Inh_CALB1	Inh_NDNF	0.307692
sn-m3C-seq	10%(0.4)	Inh_CALB1	Inh_PVALB	0
sn-m3C-seq	10%(0.4)	Inh_CALB1	Inh_UNC5B	0
sn-m3C-seq	10%(0.4)	Inh_CALB1	Inh_VIP	0.656716
sn-m3C-seq	10%(0.4)	Inh_CALB1	Micro-Endo	0.549242
sn-m3C-seq	10%(0.4)	Inh_CHST9	Astro	0.416667
sn-m3C-seq	10%(0.4)	Inh_CHST9	Oligo	0.6
sn-m3C-seq	10%(0.4)	Inh_CHST9	Exc_L1-3	0.142857
sn-m3C-seq	10%(0.4)	Inh_CHST9	Exc_L2-4	1
sn-m3C-seq	10%(0.4)	Inh_CHST9	Exc_L4	1
sn-m3C-seq	10%(0.4)	Inh_CHST9	Exc_L4-5	1
sn-m3C-seq	10%(0.4)	Inh_CHST9	Exc_L4-6	1
sn-m3C-seq	10%(0.4)	Inh_CHST9	Exc_L5-6	0
sn-m3C-seq	10%(0.4)	Inh_CHST9	Exc_L6	1
sn-m3C-seq	10%(0.4)	Inh_CHST9	Inh_B3GAT2	1
sn-m3C-seq	10%(0.4)	Inh_CHST9	Inh_CALB1	1
sn-m3C-seq	10%(0.4)	Inh_CHST9	Inh_CHST9	0
sn-m3C-seq	10%(0.4)	Inh_CHST9	Inh_LAMP5	1
sn-m3C-seq	10%(0.4)	Inh_CHST9	Inh_NDNF	1
sn-m3C-seq	10%(0.4)	Inh_CHST9	Inh_PVALB	0.5
sn-m3C-seq	10%(0.4)	Inh_CHST9	Inh_UNC5B	1
sn-m3C-seq	10%(0.4)	Inh_CHST9	Inh_VIP	0.666667
sn-m3C-seq	10%(0.4)	Inh_CHST9	Micro-Endo	0.5
sn-m3C-seq	10%(0.4)	Inh_LAMP5	Astro	0.549333
sn-m3C-seq	10%(0.4)	Inh_LAMP5	Oligo	0.591954
sn-m3C-seq	10%(0.4)	Inh_LAMP5	Exc_L1-3	0.624521
sn-m3C-seq	10%(0.4)	Inh_LAMP5	Exc_L2-4	0.630137
sn-m3C-seq	10%(0.4)	Inh_LAMP5	Exc_L4	0.285714
sn-m3C-seq	10%(0.4)	Inh_LAMP5	Exc_L4-5	0.640264
sn-m3C-seq	10%(0.4)	Inh_LAMP5	Exc_L4-6	0.9
sn-m3C-seq	10%(0.4)	Inh_LAMP5	Exc_L5-6	0.5
sn-m3C-seq	10%(0.4)	Inh_LAMP5	Exc_L6	0.888889
sn-m3C-seq	10%(0.4)	Inh_LAMP5	Inh_B3GAT2	0.933333
sn-m3C-seq	10%(0.4)	Inh_LAMP5	Inh_CALB1	0.888889
sn-m3C-seq	10%(0.4)	Inh_LAMP5	Inh_CHST9	1
sn-m3C-seq	10%(0.4)	Inh_LAMP5	Inh_LAMP5	0
sn-m3C-seq	10%(0.4)	Inh_LAMP5	Inh_NDNF	0
sn-m3C-seq	10%(0.4)	Inh_LAMP5	Inh_PVALB	0.840909
sn-m3C-seq	10%(0.4)	Inh_LAMP5	Inh_UNC5B	0
sn-m3C-seq	10%(0.4)	Inh_LAMP5	Inh_VIP	0.711864
sn-m3C-seq	10%(0.4)	Inh_LAMP5	Micro-Endo	0.646209
sn-m3C-seq	10%(0.4)	Inh_NDNF	Astro	0.505155
sn-m3C-seq	10%(0.4)	Inh_NDNF	Oligo	0.596154
sn-m3C-seq	10%(0.4)	Inh_NDNF	Exc_L1-3	0.553571
sn-m3C-seq	10%(0.4)	Inh_NDNF	Exc_L2-4	0.684211
sn-m3C-seq	10%(0.4)	Inh_NDNF	Exc_L4	0.2
sn-m3C-seq	10%(0.4)	Inh_NDNF	Exc_L4-5	0.585714
sn-m3C-seq	10%(0.4)	Inh_NDNF	Exc_L4-6	0.333333
sn-m3C-seq	10%(0.4)	Inh_NDNF	Exc_L5-6	0.75
sn-m3C-seq	10%(0.4)	Inh_NDNF	Exc_L6	0.333333
sn-m3C-seq	10%(0.4)	Inh_NDNF	Inh_B3GAT2	0
sn-m3C-seq	10%(0.4)	Inh_NDNF	Inh_CALB1	0.8
sn-m3C-seq	10%(0.4)	Inh_NDNF	Inh_CHST9	0
sn-m3C-seq	10%(0.4)	Inh_NDNF	Inh_LAMP5	1
sn-m3C-seq	10%(0.4)	Inh_NDNF	Inh_NDNF	0
sn-m3C-seq	10%(0.4)	Inh_NDNF	Inh_PVALB	0.333333
sn-m3C-seq	10%(0.4)	Inh_NDNF	Inh_UNC5B	1
sn-m3C-seq	10%(0.4)	Inh_NDNF	Inh_VIP	0.5
sn-m3C-seq	10%(0.4)	Inh_NDNF	Micro-Endo	0.5
sn-m3C-seq	10%(0.4)	Inh_PVALB	Astro	0.619565
sn-m3C-seq	10%(0.4)	Inh_PVALB	Oligo	0.577778
sn-m3C-seq	10%(0.4)	Inh_PVALB	Exc_L1-3	0.589552
sn-m3C-seq	10%(0.4)	Inh_PVALB	Exc_L2-4	0.55102
sn-m3C-seq	10%(0.4)	Inh_PVALB	Exc_L4	0.481481
sn-m3C-seq	10%(0.4)	Inh_PVALB	Exc_L4-5	0.548673
sn-m3C-seq	10%(0.4)	Inh_PVALB	Exc_L4-6	0.52
sn-m3C-seq	10%(0.4)	Inh_PVALB	Exc_L5-6	0.666667
sn-m3C-seq	10%(0.4)	Inh_PVALB	Exc_L6	0.285714
sn-m3C-seq	10%(0.4)	Inh_PVALB	Inh_B3GAT2	0.25
sn-m3C-seq	10%(0.4)	Inh_PVALB	Inh_CALB1	0.5
sn-m3C-seq	10%(0.4)	Inh_PVALB	Inh_CHST9	1
sn-m3C-seq	10%(0.4)	Inh_PVALB	Inh_LAMP5	0.473684
sn-m3C-seq	10%(0.4)	Inh_PVALB	Inh_NDNF	0.666667
sn-m3C-seq	10%(0.4)	Inh_PVALB	Inh_PVALB	0
sn-m3C-seq	10%(0.4)	Inh_PVALB	Inh_UNC5B	0
sn-m3C-seq	10%(0.4)	Inh_PVALB	Inh_VIP	0.618421
sn-m3C-seq	10%(0.4)	Inh_PVALB	Micro-Endo	0.555024
sn-m3C-seq	10%(0.4)	Inh_UNC5B	Astro	0.463415
sn-m3C-seq	10%(0.4)	Inh_UNC5B	Oligo	0.407407
sn-m3C-seq	10%(0.4)	Inh_UNC5B	Exc_L1-3	0.588235
sn-m3C-seq	10%(0.4)	Inh_UNC5B	Exc_L2-4	0
sn-m3C-seq	10%(0.4)	Inh_UNC5B	Exc_L4	1
sn-m3C-seq	10%(0.4)	Inh_UNC5B	Exc_L4-5	0.666667
sn-m3C-seq	10%(0.4)	Inh_UNC5B	Exc_L4-6	1
sn-m3C-seq	10%(0.4)	Inh_UNC5B	Exc_L5-6	1
sn-m3C-seq	10%(0.4)	Inh_UNC5B	Exc_L6	1
sn-m3C-seq	10%(0.4)	Inh_UNC5B	Inh_B3GAT2	0
sn-m3C-seq	10%(0.4)	Inh_UNC5B	Inh_CALB1	0.4
sn-m3C-seq	10%(0.4)	Inh_UNC5B	Inh_CHST9	1
sn-m3C-seq	10%(0.4)	Inh_UNC5B	Inh_LAMP5	1
sn-m3C-seq	10%(0.4)	Inh_UNC5B	Inh_NDNF	1
sn-m3C-seq	10%(0.4)	Inh_UNC5B	Inh_PVALB	0
sn-m3C-seq	10%(0.4)	Inh_UNC5B	Inh_UNC5B	0
sn-m3C-seq	10%(0.4)	Inh_UNC5B	Inh_VIP	0.375
sn-m3C-seq	10%(0.4)	Inh_UNC5B	Micro-Endo	0.235294
sn-m3C-seq	10%(0.4)	Inh_VIP	Astro	0.635977
sn-m3C-seq	10%(0.4)	Inh_VIP	Oligo	0.532895
sn-m3C-seq	10%(0.4)	Inh_VIP	Exc_L1-3	0.69788
sn-m3C-seq	10%(0.4)	Inh_VIP	Exc_L2-4	0.671329
sn-m3C-seq	10%(0.4)	Inh_VIP	Exc_L4	0.804878
sn-m3C-seq	10%(0.4)	Inh_VIP	Exc_L4-5	0.685841
sn-m3C-seq	10%(0.4)	Inh_VIP	Exc_L4-6	0.752941
sn-m3C-seq	10%(0.4)	Inh_VIP	Exc_L5-6	0.75
sn-m3C-seq	10%(0.4)	Inh_VIP	Exc_L6	0.733333
sn-m3C-seq	10%(0.4)	Inh_VIP	Inh_B3GAT2	0.76087
sn-m3C-seq	10%(0.4)	Inh_VIP	Inh_CALB1	0.757895
sn-m3C-seq	10%(0.4)	Inh_VIP	Inh_CHST9	1
sn-m3C-seq	10%(0.4)	Inh_VIP	Inh_LAMP5	0.5625
sn-m3C-seq	10%(0.4)	Inh_VIP	Inh_NDNF	0.375
sn-m3C-seq	10%(0.4)	Inh_VIP	Inh_PVALB	0.794872
sn-m3C-seq	10%(0.4)	Inh_VIP	Inh_UNC5B	0.5
sn-m3C-seq	10%(0.4)	Inh_VIP	Inh_VIP	0
sn-m3C-seq	10%(0.4)	Inh_VIP	Micro-Endo	0.680374
sn-m3C-seq	10%(0.4)	Micro-Endo	Astro	0.790429
sn-m3C-seq	10%(0.4)	Micro-Endo	Oligo	0.789409
sn-m3C-seq	10%(0.4)	Micro-Endo	Exc_L1-3	0.846154
sn-m3C-seq	10%(0.4)	Micro-Endo	Exc_L2-4	0.817568
sn-m3C-seq	10%(0.4)	Micro-Endo	Exc_L4	0.743243
sn-m3C-seq	10%(0.4)	Micro-Endo	Exc_L4-5	0.777333
sn-m3C-seq	10%(0.4)	Micro-Endo	Exc_L4-6	0.77193
sn-m3C-seq	10%(0.4)	Micro-Endo	Exc_L5-6	0.727273
sn-m3C-seq	10%(0.4)	Micro-Endo	Exc_L6	0.751773
sn-m3C-seq	10%(0.4)	Micro-Endo	Inh_B3GAT2	0.861702
sn-m3C-seq	10%(0.4)	Micro-Endo	Inh_CALB1	0.824281
sn-m3C-seq	10%(0.4)	Micro-Endo	Inh_CHST9	0.333333
sn-m3C-seq	10%(0.4)	Micro-Endo	Inh_LAMP5	0.821429
sn-m3C-seq	10%(0.4)	Micro-Endo	Inh_NDNF	0.780822
sn-m3C-seq	10%(0.4)	Micro-Endo	Inh_PVALB	0.813031
sn-m3C-seq	10%(0.4)	Micro-Endo	Inh_UNC5B	0.52381
sn-m3C-seq	10%(0.4)	Micro-Endo	Inh_VIP	0.844898
sn-m3C-seq	10%(0.4)	Micro-Endo	Micro-Endo	0
snmCAT-seq	100%(0.2)	Astro	Astro	0
snmCAT-seq	100%(0.2)	Astro	Oligo	0
snmCAT-seq	100%(0.2)	Astro	Exc_L1-3	0.428571
snmCAT-seq	100%(0.2)	Astro	Exc_L2-4	0.416667
snmCAT-seq	100%(0.2)	Astro	Exc_L4	0.666667
snmCAT-seq	100%(0.2)	Astro	Exc_L4-5	0.445652
snmCAT-seq	100%(0.2)	Astro	Exc_L4-6	0.4
snmCAT-seq	100%(0.2)	Astro	Exc_L5-6	0.5
snmCAT-seq	100%(0.2)	Astro	Exc_L6	0.5
snmCAT-seq	100%(0.2)	Astro	Inh_B3GAT2	0.272727
snmCAT-seq	100%(0.2)	Astro	Inh_CALB1	0.380952
snmCAT-seq	100%(0.2)	Astro	Inh_CHST9	1
snmCAT-seq	100%(0.2)	Astro	Inh_LAMP5	0.5
snmCAT-seq	100%(0.2)	Astro	Inh_NDNF	0
snmCAT-seq	100%(0.2)	Astro	Inh_PVALB	0.333333
snmCAT-seq	100%(0.2)	Astro	Inh_UNC5B	1
snmCAT-seq	100%(0.2)	Astro	Inh_VIP	0.625
snmCAT-seq	100%(0.2)	Astro	Micro-Endo	0.4
snmCAT-seq	100%(0.2)	Oligo	Astro	1
snmCAT-seq	100%(0.2)	Oligo	Oligo	0
snmCAT-seq	100%(0.2)	Oligo	Exc_L1-3	0.388773
snmCAT-seq	100%(0.2)	Oligo	Exc_L2-4	0.441011
snmCAT-seq	100%(0.2)	Oligo	Exc_L4	0.447059
snmCAT-seq	100%(0.2)	Oligo	Exc_L4-5	0.375706
snmCAT-seq	100%(0.2)	Oligo	Exc_L4-6	0.41358
snmCAT-seq	100%(0.2)	Oligo	Exc_L5-6	0.562874
snmCAT-seq	100%(0.2)	Oligo	Exc_L6	0.553299
snmCAT-seq	100%(0.2)	Oligo	Inh_B3GAT2	0.538462
snmCAT-seq	100%(0.2)	Oligo	Inh_CALB1	0.5
snmCAT-seq	100%(0.2)	Oligo	Inh_CHST9	0.354839
snmCAT-seq	100%(0.2)	Oligo	Inh_LAMP5	0.465753
snmCAT-seq	100%(0.2)	Oligo	Inh_NDNF	0.566667
snmCAT-seq	100%(0.2)	Oligo	Inh_PVALB	0.530086
snmCAT-seq	100%(0.2)	Oligo	Inh_UNC5B	1
snmCAT-seq	100%(0.2)	Oligo	Inh_VIP	0.477108
snmCAT-seq	100%(0.2)	Oligo	Micro-Endo	0.366667
snmCAT-seq	100%(0.2)	Exc_L1-3	Astro	0.75
snmCAT-seq	100%(0.2)	Exc_L1-3	Oligo	0.571429
snmCAT-seq	100%(0.2)	Exc_L1-3	Exc_L1-3	0
snmCAT-seq	100%(0.2)	Exc_L1-3	Exc_L2-4	0.153846
snmCAT-seq	100%(0.2)	Exc_L1-3	Exc_L4	0.354167
snmCAT-seq	100%(0.2)	Exc_L1-3	Exc_L4-5	0.341463
snmCAT-seq	100%(0.2)	Exc_L1-3	Exc_L4-6	0.431953
snmCAT-seq	100%(0.2)	Exc_L1-3	Exc_L5-6	0.333333
snmCAT-seq	100%(0.2)	Exc_L1-3	Exc_L6	0.511364
snmCAT-seq	100%(0.2)	Exc_L1-3	Inh_B3GAT2	0.625641
snmCAT-seq	100%(0.2)	Exc_L1-3	Inh_CALB1	0.62439
snmCAT-seq	100%(0.2)	Exc_L1-3	Inh_CHST9	0.617647
snmCAT-seq	100%(0.2)	Exc_L1-3	Inh_LAMP5	0.582011
snmCAT-seq	100%(0.2)	Exc_L1-3	Inh_NDNF	0.676806
snmCAT-seq	100%(0.2)	Exc_L1-3	Inh_PVALB	0.578283
snmCAT-seq	100%(0.2)	Exc_L1-3	Inh_UNC5B	0.392857
snmCAT-seq	100%(0.2)	Exc_L1-3	Inh_VIP	0.58042
snmCAT-seq	100%(0.2)	Exc_L1-3	Micro-Endo	0.599251
[truncated: 1,890 more rows]
