# Supplementary material for: Deep learning imputes DNA methylation states in single cells and enhances the detection of epigenetic alterations in schizophrenia
Source: Cell Genom. 2025 Feb 21;5(3):100774. doi: 10.1016/j.xgen.2025.100774 (PMC11960545; doi:10.1016/j.xgen.2025.100774)
Supplement: Table S9. Log-transformed count of cell-type-specific DMRs detected in sn-m3C-seq and snmCAT-seq datasets from raw and imputed data under varying downsampling and filtering conditions, related to Figures 3, 4, S6, and S7 — This table shows the natural log-transformed counts of cell type-specific DMRs detected in the sn-m3C-seq and snmCAT-seq datasets. DMRs were identified from raw data, as well as from imputed data based on either raw (100% coverage) or 10% downsampled data. For imputed data, three filtering score thresholds were applied (indicated in brackets) to assess the effect of filtering on DMR detection across different downsampling levels. [file mmc8.xlsx]

## Sheet: Sheet1
Table S9. Log-transformed count of cell type-specific DMRs detected in sn-m3C-seq and snmCAT-seq datasets from raw and imputed data under varying downsampling and filtering conditions, Related to Figures 3-4. This table shows the natural log-transformed counts of cell type-specific DMRs detected in the sn-m3C-seq and snmCAT-seq datasets. DMRs were identified from raw data, as well as from imputed…
Dataset	Downsampling Rate (filtering score threshold)	Cell type	reference cell type	ln(DMR Number)
sn-m3C-seq	Raw_data	Astro	Astro	0
sn-m3C-seq	Raw_data	Astro	Oligo	6.80461
sn-m3C-seq	Raw_data	Astro	Exc_L1-3	7.86327
sn-m3C-seq	Raw_data	Astro	Exc_L2-4	6.85857
sn-m3C-seq	Raw_data	Astro	Exc_L4	6.46303
sn-m3C-seq	Raw_data	Astro	Exc_L4-5	7.62413
sn-m3C-seq	Raw_data	Astro	Exc_L4-6	6.89061
sn-m3C-seq	Raw_data	Astro	Exc_L5-6	6.31173
sn-m3C-seq	Raw_data	Astro	Exc_L6	6.46614
sn-m3C-seq	Raw_data	Astro	Inh_B3GAT2	6.90875
sn-m3C-seq	Raw_data	Astro	Inh_CALB1	7.44425
sn-m3C-seq	Raw_data	Astro	Inh_CHST9	3.82864
sn-m3C-seq	Raw_data	Astro	Inh_LAMP5	6.90375
sn-m3C-seq	Raw_data	Astro	Inh_NDNF	6.22654
sn-m3C-seq	Raw_data	Astro	Inh_PVALB	7.34084
sn-m3C-seq	Raw_data	Astro	Inh_UNC5B	4.83628
sn-m3C-seq	Raw_data	Astro	Inh_VIP	7.92299
sn-m3C-seq	Raw_data	Astro	Micro-Endo	7.45298
sn-m3C-seq	Raw_data	Oligo	Astro	6.98472
sn-m3C-seq	Raw_data	Oligo	Oligo	0
sn-m3C-seq	Raw_data	Oligo	Exc_L1-3	7.25134
sn-m3C-seq	Raw_data	Oligo	Exc_L2-4	6.33328
sn-m3C-seq	Raw_data	Oligo	Exc_L4	5.87493
sn-m3C-seq	Raw_data	Oligo	Exc_L4-5	7.04403
sn-m3C-seq	Raw_data	Oligo	Exc_L4-6	6.1203
sn-m3C-seq	Raw_data	Oligo	Exc_L5-6	5.42935
sn-m3C-seq	Raw_data	Oligo	Exc_L6	5.97635
sn-m3C-seq	Raw_data	Oligo	Inh_B3GAT2	5.99146
sn-m3C-seq	Raw_data	Oligo	Inh_CALB1	6.98841
sn-m3C-seq	Raw_data	Oligo	Inh_CHST9	3.2581
sn-m3C-seq	Raw_data	Oligo	Inh_LAMP5	6.0845
sn-m3C-seq	Raw_data	Oligo	Inh_NDNF	5.54126
sn-m3C-seq	Raw_data	Oligo	Inh_PVALB	6.60259
sn-m3C-seq	Raw_data	Oligo	Inh_UNC5B	4.38203
sn-m3C-seq	Raw_data	Oligo	Inh_VIP	7.19218
sn-m3C-seq	Raw_data	Oligo	Micro-Endo	7.15929
sn-m3C-seq	Raw_data	Exc_L1-3	Astro	8.27027
sn-m3C-seq	Raw_data	Exc_L1-3	Oligo	7.59186
sn-m3C-seq	Raw_data	Exc_L1-3	Exc_L1-3	0
sn-m3C-seq	Raw_data	Exc_L1-3	Exc_L2-4	2.94444
sn-m3C-seq	Raw_data	Exc_L1-3	Exc_L4	4.09434
sn-m3C-seq	Raw_data	Exc_L1-3	Exc_L4-5	6.29711
sn-m3C-seq	Raw_data	Exc_L1-3	Exc_L4-6	4.83628
sn-m3C-seq	Raw_data	Exc_L1-3	Exc_L5-6	2.77259
sn-m3C-seq	Raw_data	Exc_L1-3	Exc_L6	4.48864
sn-m3C-seq	Raw_data	Exc_L1-3	Inh_B3GAT2	6.85961
sn-m3C-seq	Raw_data	Exc_L1-3	Inh_CALB1	7.3994
sn-m3C-seq	Raw_data	Exc_L1-3	Inh_CHST9	3.43399
sn-m3C-seq	Raw_data	Exc_L1-3	Inh_LAMP5	7.01481
sn-m3C-seq	Raw_data	Exc_L1-3	Inh_NDNF	6.40853
sn-m3C-seq	Raw_data	Exc_L1-3	Inh_PVALB	7.25418
sn-m3C-seq	Raw_data	Exc_L1-3	Inh_UNC5B	4.45435
sn-m3C-seq	Raw_data	Exc_L1-3	Inh_VIP	8.0861
sn-m3C-seq	Raw_data	Exc_L1-3	Micro-Endo	7.60986
sn-m3C-seq	Raw_data	Exc_L2-4	Astro	7.38895
sn-m3C-seq	Raw_data	Exc_L2-4	Oligo	6.85435
sn-m3C-seq	Raw_data	Exc_L2-4	Exc_L1-3	3.09104
sn-m3C-seq	Raw_data	Exc_L2-4	Exc_L2-4	0
sn-m3C-seq	Raw_data	Exc_L2-4	Exc_L4	2.63906
sn-m3C-seq	Raw_data	Exc_L2-4	Exc_L4-5	3.8712
sn-m3C-seq	Raw_data	Exc_L2-4	Exc_L4-6	3.52636
sn-m3C-seq	Raw_data	Exc_L2-4	Exc_L5-6	0.693147
sn-m3C-seq	Raw_data	Exc_L2-4	Exc_L6	3.3673
sn-m3C-seq	Raw_data	Exc_L2-4	Inh_B3GAT2	5.55296
sn-m3C-seq	Raw_data	Exc_L2-4	Inh_CALB1	6.55251
sn-m3C-seq	Raw_data	Exc_L2-4	Inh_CHST9	1.38629
sn-m3C-seq	Raw_data	Exc_L2-4	Inh_LAMP5	5.97635
sn-m3C-seq	Raw_data	Exc_L2-4	Inh_NDNF	4.98361
sn-m3C-seq	Raw_data	Exc_L2-4	Inh_PVALB	6.38519
sn-m3C-seq	Raw_data	Exc_L2-4	Inh_UNC5B	1.79176
sn-m3C-seq	Raw_data	Exc_L2-4	Inh_VIP	7.07496
sn-m3C-seq	Raw_data	Exc_L2-4	Micro-Endo	6.76273
sn-m3C-seq	Raw_data	Exc_L4	Astro	6.7093
sn-m3C-seq	Raw_data	Exc_L4	Oligo	6.03787
sn-m3C-seq	Raw_data	Exc_L4	Exc_L1-3	3.04452
sn-m3C-seq	Raw_data	Exc_L4	Exc_L2-4	1.94591
sn-m3C-seq	Raw_data	Exc_L4	Exc_L4	0
sn-m3C-seq	Raw_data	Exc_L4	Exc_L4-5	2.63906
sn-m3C-seq	Raw_data	Exc_L4	Exc_L4-6	2.48491
sn-m3C-seq	Raw_data	Exc_L4	Exc_L5-6	0.693147
sn-m3C-seq	Raw_data	Exc_L4	Exc_L6	2.19722
sn-m3C-seq	Raw_data	Exc_L4	Inh_B3GAT2	3.52636
sn-m3C-seq	Raw_data	Exc_L4	Inh_CALB1	5.46806
sn-m3C-seq	Raw_data	Exc_L4	Inh_CHST9	0
sn-m3C-seq	Raw_data	Exc_L4	Inh_LAMP5	3.93183
sn-m3C-seq	Raw_data	Exc_L4	Inh_NDNF	3.21888
sn-m3C-seq	Raw_data	Exc_L4	Inh_PVALB	5.22575
sn-m3C-seq	Raw_data	Exc_L4	Inh_UNC5B	1.09861
sn-m3C-seq	Raw_data	Exc_L4	Inh_VIP	5.88332
sn-m3C-seq	Raw_data	Exc_L4	Micro-Endo	5.43372
sn-m3C-seq	Raw_data	Exc_L4-5	Astro	7.84071
sn-m3C-seq	Raw_data	Exc_L4-5	Oligo	7.16007
sn-m3C-seq	Raw_data	Exc_L4-5	Exc_L1-3	5.47646
sn-m3C-seq	Raw_data	Exc_L4-5	Exc_L2-4	2.30259
sn-m3C-seq	Raw_data	Exc_L4-5	Exc_L4	1.94591
sn-m3C-seq	Raw_data	Exc_L4-5	Exc_L4-5	0
sn-m3C-seq	Raw_data	Exc_L4-5	Exc_L4-6	3.09104
sn-m3C-seq	Raw_data	Exc_L4-5	Exc_L5-6	2.19722
sn-m3C-seq	Raw_data	Exc_L4-5	Exc_L6	3.63759
sn-m3C-seq	Raw_data	Exc_L4-5	Inh_B3GAT2	6.06379
sn-m3C-seq	Raw_data	Exc_L4-5	Inh_CALB1	6.91771
sn-m3C-seq	Raw_data	Exc_L4-5	Inh_CHST9	2.3979
sn-m3C-seq	Raw_data	Exc_L4-5	Inh_LAMP5	6.60259
sn-m3C-seq	Raw_data	Exc_L4-5	Inh_NDNF	5.83773
sn-m3C-seq	Raw_data	Exc_L4-5	Inh_PVALB	6.65673
sn-m3C-seq	Raw_data	Exc_L4-5	Inh_UNC5B	3.49651
sn-m3C-seq	Raw_data	Exc_L4-5	Inh_VIP	7.63046
sn-m3C-seq	Raw_data	Exc_L4-5	Micro-Endo	7.02287
sn-m3C-seq	Raw_data	Exc_L4-6	Astro	6.82437
sn-m3C-seq	Raw_data	Exc_L4-6	Oligo	5.8861
sn-m3C-seq	Raw_data	Exc_L4-6	Exc_L1-3	3.3322
sn-m3C-seq	Raw_data	Exc_L4-6	Exc_L2-4	1.38629
sn-m3C-seq	Raw_data	Exc_L4-6	Exc_L4	1.79176
sn-m3C-seq	Raw_data	Exc_L4-6	Exc_L4-5	2.56495
sn-m3C-seq	Raw_data	Exc_L4-6	Exc_L4-6	0
sn-m3C-seq	Raw_data	Exc_L4-6	Exc_L5-6	0.693147
sn-m3C-seq	Raw_data	Exc_L4-6	Exc_L6	1.60944
sn-m3C-seq	Raw_data	Exc_L4-6	Inh_B3GAT2	3.78419
sn-m3C-seq	Raw_data	Exc_L4-6	Inh_CALB1	5.35659
sn-m3C-seq	Raw_data	Exc_L4-6	Inh_CHST9	0.693147
sn-m3C-seq	Raw_data	Exc_L4-6	Inh_LAMP5	4.17439
sn-m3C-seq	Raw_data	Exc_L4-6	Inh_NDNF	3.3322
sn-m3C-seq	Raw_data	Exc_L4-6	Inh_PVALB	5.20401
sn-m3C-seq	Raw_data	Exc_L4-6	Inh_UNC5B	1.94591
sn-m3C-seq	Raw_data	Exc_L4-6	Inh_VIP	6.14204
sn-m3C-seq	Raw_data	Exc_L4-6	Micro-Endo	5.86079
sn-m3C-seq	Raw_data	Exc_L5-6	Astro	6.64118
sn-m3C-seq	Raw_data	Exc_L5-6	Oligo	5.75257
sn-m3C-seq	Raw_data	Exc_L5-6	Exc_L1-3	2.30259
sn-m3C-seq	Raw_data	Exc_L5-6	Exc_L2-4	0
sn-m3C-seq	Raw_data	Exc_L5-6	Exc_L4	1.09861
sn-m3C-seq	Raw_data	Exc_L5-6	Exc_L4-5	1.79176
sn-m3C-seq	Raw_data	Exc_L5-6	Exc_L4-6	1.09861
sn-m3C-seq	Raw_data	Exc_L5-6	Exc_L5-6	0
sn-m3C-seq	Raw_data	Exc_L5-6	Exc_L6	0
sn-m3C-seq	Raw_data	Exc_L5-6	Inh_B3GAT2	2.94444
sn-m3C-seq	Raw_data	Exc_L5-6	Inh_CALB1	3.97029
sn-m3C-seq	Raw_data	Exc_L5-6	Inh_CHST9	0.693147
sn-m3C-seq	Raw_data	Exc_L5-6	Inh_LAMP5	2.89037
sn-m3C-seq	Raw_data	Exc_L5-6	Inh_NDNF	2.3979
sn-m3C-seq	Raw_data	Exc_L5-6	Inh_PVALB	3.61092
sn-m3C-seq	Raw_data	Exc_L5-6	Inh_UNC5B	0
sn-m3C-seq	Raw_data	Exc_L5-6	Inh_VIP	4.64439
sn-m3C-seq	Raw_data	Exc_L5-6	Micro-Endo	4.43082
sn-m3C-seq	Raw_data	Exc_L6	Astro	6.42487
sn-m3C-seq	Raw_data	Exc_L6	Oligo	5.94542
sn-m3C-seq	Raw_data	Exc_L6	Exc_L1-3	3.52636
sn-m3C-seq	Raw_data	Exc_L6	Exc_L2-4	2.30259
sn-m3C-seq	Raw_data	Exc_L6	Exc_L4	1.09861
sn-m3C-seq	Raw_data	Exc_L6	Exc_L4-5	3.43399
sn-m3C-seq	Raw_data	Exc_L6	Exc_L4-6	2.19722
sn-m3C-seq	Raw_data	Exc_L6	Exc_L5-6	0
sn-m3C-seq	Raw_data	Exc_L6	Exc_L6	0
sn-m3C-seq	Raw_data	Exc_L6	Inh_B3GAT2	3.3322
sn-m3C-seq	Raw_data	Exc_L6	Inh_CALB1	4.27667
sn-m3C-seq	Raw_data	Exc_L6	Inh_CHST9	0.693147
sn-m3C-seq	Raw_data	Exc_L6	Inh_LAMP5	3.2581
sn-m3C-seq	Raw_data	Exc_L6	Inh_NDNF	2.89037
sn-m3C-seq	Raw_data	Exc_L6	Inh_PVALB	3.58352
sn-m3C-seq	Raw_data	Exc_L6	Inh_UNC5B	1.60944
sn-m3C-seq	Raw_data	Exc_L6	Inh_VIP	5.83481
sn-m3C-seq	Raw_data	Exc_L6	Micro-Endo	5.56452
sn-m3C-seq	Raw_data	Inh_B3GAT2	Astro	5.32788
sn-m3C-seq	Raw_data	Inh_B3GAT2	Oligo	4.40672
sn-m3C-seq	Raw_data	Inh_B3GAT2	Exc_L1-3	4.27667
sn-m3C-seq	Raw_data	Inh_B3GAT2	Exc_L2-4	3.04452
sn-m3C-seq	Raw_data	Inh_B3GAT2	Exc_L4	0.693147
sn-m3C-seq	Raw_data	Inh_B3GAT2	Exc_L4-5	3.61092
sn-m3C-seq	Raw_data	Inh_B3GAT2	Exc_L4-6	1.38629
sn-m3C-seq	Raw_data	Inh_B3GAT2	Exc_L5-6	0.693147
sn-m3C-seq	Raw_data	Inh_B3GAT2	Exc_L6	1.79176
sn-m3C-seq	Raw_data	Inh_B3GAT2	Inh_B3GAT2	0
sn-m3C-seq	Raw_data	Inh_B3GAT2	Inh_CALB1	1.79176
sn-m3C-seq	Raw_data	Inh_B3GAT2	Inh_CHST9	0.693147
sn-m3C-seq	Raw_data	Inh_B3GAT2	Inh_LAMP5	2.56495
sn-m3C-seq	Raw_data	Inh_B3GAT2	Inh_NDNF	1.09861
sn-m3C-seq	Raw_data	Inh_B3GAT2	Inh_PVALB	1.79176
sn-m3C-seq	Raw_data	Inh_B3GAT2	Inh_UNC5B	0.693147
sn-m3C-seq	Raw_data	Inh_B3GAT2	Inh_VIP	3.29584
sn-m3C-seq	Raw_data	Inh_B3GAT2	Micro-Endo	3.82864
sn-m3C-seq	Raw_data	Inh_CALB1	Astro	6.15486
sn-m3C-seq	Raw_data	Inh_CALB1	Oligo	5.65249
sn-m3C-seq	Raw_data	Inh_CALB1	Exc_L1-3	5.1358
sn-m3C-seq	Raw_data	Inh_CALB1	Exc_L2-4	3.82864
sn-m3C-seq	Raw_data	Inh_CALB1	Exc_L4	3.3322
sn-m3C-seq	Raw_data	Inh_CALB1	Exc_L4-5	4.78749
sn-m3C-seq	Raw_data	Inh_CALB1	Exc_L4-6	3.43399
sn-m3C-seq	Raw_data	Inh_CALB1	Exc_L5-6	1.09861
sn-m3C-seq	Raw_data	Inh_CALB1	Exc_L6	2.07944
sn-m3C-seq	Raw_data	Inh_CALB1	Inh_B3GAT2	0.693147
sn-m3C-seq	Raw_data	Inh_CALB1	Inh_CALB1	0
sn-m3C-seq	Raw_data	Inh_CALB1	Inh_CHST9	0
sn-m3C-seq	Raw_data	Inh_CALB1	Inh_LAMP5	2.94444
sn-m3C-seq	Raw_data	Inh_CALB1	Inh_NDNF	2.63906
sn-m3C-seq	Raw_data	Inh_CALB1	Inh_PVALB	1.60944
sn-m3C-seq	Raw_data	Inh_CALB1	Inh_UNC5B	1.38629
sn-m3C-seq	Raw_data	Inh_CALB1	Inh_VIP	4.21951
sn-m3C-seq	Raw_data	Inh_CALB1	Micro-Endo	5.57973
sn-m3C-seq	Raw_data	Inh_CHST9	Astro	2.56495
sn-m3C-seq	Raw_data	Inh_CHST9	Oligo	2.3979
sn-m3C-seq	Raw_data	Inh_CHST9	Exc_L1-3	2.07944
sn-m3C-seq	Raw_data	Inh_CHST9	Exc_L2-4	0
sn-m3C-seq	Raw_data	Inh_CHST9	Exc_L4	0
sn-m3C-seq	Raw_data	Inh_CHST9	Exc_L4-5	0
sn-m3C-seq	Raw_data	Inh_CHST9	Exc_L4-6	0
sn-m3C-seq	Raw_data	Inh_CHST9	Exc_L5-6	0.693147
sn-m3C-seq	Raw_data	Inh_CHST9	Exc_L6	0
sn-m3C-seq	Raw_data	Inh_CHST9	Inh_B3GAT2	0
sn-m3C-seq	Raw_data	Inh_CHST9	Inh_CALB1	0
sn-m3C-seq	Raw_data	Inh_CHST9	Inh_CHST9	0
sn-m3C-seq	Raw_data	Inh_CHST9	Inh_LAMP5	0
sn-m3C-seq	Raw_data	Inh_CHST9	Inh_NDNF	0
sn-m3C-seq	Raw_data	Inh_CHST9	Inh_PVALB	1.09861
sn-m3C-seq	Raw_data	Inh_CHST9	Inh_UNC5B	0
sn-m3C-seq	Raw_data	Inh_CHST9	Inh_VIP	1.38629
sn-m3C-seq	Raw_data	Inh_CHST9	Micro-Endo	2.3979
sn-m3C-seq	Raw_data	Inh_LAMP5	Astro	5.92959
sn-m3C-seq	Raw_data	Inh_LAMP5	Oligo	5.16479
sn-m3C-seq	Raw_data	Inh_LAMP5	Exc_L1-3	5.56834
sn-m3C-seq	Raw_data	Inh_LAMP5	Exc_L2-4	4.30407
sn-m3C-seq	Raw_data	Inh_LAMP5	Exc_L4	2.07944
sn-m3C-seq	Raw_data	Inh_LAMP5	Exc_L4-5	5.71703
sn-m3C-seq	Raw_data	Inh_LAMP5	Exc_L4-6	3.04452
sn-m3C-seq	Raw_data	Inh_LAMP5	Exc_L5-6	1.09861
sn-m3C-seq	Raw_data	Inh_LAMP5	Exc_L6	2.30259
sn-m3C-seq	Raw_data	Inh_LAMP5	Inh_B3GAT2	2.77259
sn-m3C-seq	Raw_data	Inh_LAMP5	Inh_CALB1	3.82864
sn-m3C-seq	Raw_data	Inh_LAMP5	Inh_CHST9	0
sn-m3C-seq	Raw_data	Inh_LAMP5	Inh_LAMP5	0
sn-m3C-seq	Raw_data	Inh_LAMP5	Inh_NDNF	0.693147
sn-m3C-seq	Raw_data	Inh_LAMP5	Inh_PVALB	3.80666
sn-m3C-seq	Raw_data	Inh_LAMP5	Inh_UNC5B	1.38629
sn-m3C-seq	Raw_data	Inh_LAMP5	Inh_VIP	4.09434
sn-m3C-seq	Raw_data	Inh_LAMP5	Micro-Endo	5.62762
sn-m3C-seq	Raw_data	Inh_NDNF	Astro	4.58497
sn-m3C-seq	Raw_data	Inh_NDNF	Oligo	3.97029
sn-m3C-seq	Raw_data	Inh_NDNF	Exc_L1-3	4.04305
sn-m3C-seq	Raw_data	Inh_NDNF	Exc_L2-4	2.99573
sn-m3C-seq	Raw_data	Inh_NDNF	Exc_L4	1.79176
sn-m3C-seq	Raw_data	Inh_NDNF	Exc_L4-5	4.26268
sn-m3C-seq	Raw_data	Inh_NDNF	Exc_L4-6	1.94591
sn-m3C-seq	Raw_data	Inh_NDNF	Exc_L5-6	1.60944
sn-m3C-seq	Raw_data	Inh_NDNF	Exc_L6	1.38629
sn-m3C-seq	Raw_data	Inh_NDNF	Inh_B3GAT2	1.60944
sn-m3C-seq	Raw_data	Inh_NDNF	Inh_CALB1	2.3979
sn-m3C-seq	Raw_data	Inh_NDNF	Inh_CHST9	0.693147
sn-m3C-seq	Raw_data	Inh_NDNF	Inh_LAMP5	0
sn-m3C-seq	Raw_data	Inh_NDNF	Inh_NDNF	0
sn-m3C-seq	Raw_data	Inh_NDNF	Inh_PVALB	2.56495
sn-m3C-seq	Raw_data	Inh_NDNF	Inh_UNC5B	0
sn-m3C-seq	Raw_data	Inh_NDNF	Inh_VIP	1.09861
sn-m3C-seq	Raw_data	Inh_NDNF	Micro-Endo	3.93183
sn-m3C-seq	Raw_data	Inh_PVALB	Astro	6.1334
sn-m3C-seq	Raw_data	Inh_PVALB	Oligo	5.1985
sn-m3C-seq	Raw_data	Inh_PVALB	Exc_L1-3	4.90527
sn-m3C-seq	Raw_data	Inh_PVALB	Exc_L2-4	3.91202
sn-m3C-seq	Raw_data	Inh_PVALB	Exc_L4	3.3322
sn-m3C-seq	Raw_data	Inh_PVALB	Exc_L4-5	4.7362
sn-m3C-seq	Raw_data	Inh_PVALB	Exc_L4-6	3.2581
sn-m3C-seq	Raw_data	Inh_PVALB	Exc_L5-6	1.38629
sn-m3C-seq	Raw_data	Inh_PVALB	Exc_L6	2.07944
sn-m3C-seq	Raw_data	Inh_PVALB	Inh_B3GAT2	1.60944
sn-m3C-seq	Raw_data	Inh_PVALB	Inh_CALB1	1.09861
sn-m3C-seq	Raw_data	Inh_PVALB	Inh_CHST9	0
sn-m3C-seq	Raw_data	Inh_PVALB	Inh_LAMP5	2.99573
sn-m3C-seq	Raw_data	Inh_PVALB	Inh_NDNF	1.94591
sn-m3C-seq	Raw_data	Inh_PVALB	Inh_PVALB	0
sn-m3C-seq	Raw_data	Inh_PVALB	Inh_UNC5B	0.693147
sn-m3C-seq	Raw_data	Inh_PVALB	Inh_VIP	4.34381
sn-m3C-seq	Raw_data	Inh_PVALB	Micro-Endo	5.34711
sn-m3C-seq	Raw_data	Inh_UNC5B	Astro	3.73767
sn-m3C-seq	Raw_data	Inh_UNC5B	Oligo	3.3322
sn-m3C-seq	Raw_data	Inh_UNC5B	Exc_L1-3	2.89037
sn-m3C-seq	Raw_data	Inh_UNC5B	Exc_L2-4	1.38629
sn-m3C-seq	Raw_data	Inh_UNC5B	Exc_L4	0
sn-m3C-seq	Raw_data	Inh_UNC5B	Exc_L4-5	1.94591
sn-m3C-seq	Raw_data	Inh_UNC5B	Exc_L4-6	0
sn-m3C-seq	Raw_data	Inh_UNC5B	Exc_L5-6	0
sn-m3C-seq	Raw_data	Inh_UNC5B	Exc_L6	0
sn-m3C-seq	Raw_data	Inh_UNC5B	Inh_B3GAT2	0.693147
sn-m3C-seq	Raw_data	Inh_UNC5B	Inh_CALB1	1.79176
sn-m3C-seq	Raw_data	Inh_UNC5B	Inh_CHST9	0
sn-m3C-seq	Raw_data	Inh_UNC5B	Inh_LAMP5	1.09861
sn-m3C-seq	Raw_data	Inh_UNC5B	Inh_NDNF	0
sn-m3C-seq	Raw_data	Inh_UNC5B	Inh_PVALB	0.693147
sn-m3C-seq	Raw_data	Inh_UNC5B	Inh_UNC5B	0
sn-m3C-seq	Raw_data	Inh_UNC5B	Inh_VIP	2.19722
sn-m3C-seq	Raw_data	Inh_UNC5B	Micro-Endo	2.89037
sn-m3C-seq	Raw_data	Inh_VIP	Astro	6.56103
sn-m3C-seq	Raw_data	Inh_VIP	Oligo	5.72031
sn-m3C-seq	Raw_data	Inh_VIP	Exc_L1-3	6.34036
sn-m3C-seq	Raw_data	Inh_VIP	Exc_L2-4	4.96981
sn-m3C-seq	Raw_data	Inh_VIP	Exc_L4	3.73767
sn-m3C-seq	Raw_data	Inh_VIP	Exc_L4-5	6.11589
sn-m3C-seq	Raw_data	Inh_VIP	Exc_L4-6	4.45435
sn-m3C-seq	Raw_data	Inh_VIP	Exc_L5-6	1.60944
sn-m3C-seq	Raw_data	Inh_VIP	Exc_L6	4.11087
sn-m3C-seq	Raw_data	Inh_VIP	Inh_B3GAT2	3.85015
sn-m3C-seq	Raw_data	Inh_VIP	Inh_CALB1	4.56435
sn-m3C-seq	Raw_data	Inh_VIP	Inh_CHST9	0
sn-m3C-seq	Raw_data	Inh_VIP	Inh_LAMP5	2.83321
sn-m3C-seq	Raw_data	Inh_VIP	Inh_NDNF	2.19722
sn-m3C-seq	Raw_data	Inh_VIP	Inh_PVALB	4.36945
sn-m3C-seq	Raw_data	Inh_VIP	Inh_UNC5B	1.09861
sn-m3C-seq	Raw_data	Inh_VIP	Inh_VIP	0
sn-m3C-seq	Raw_data	Inh_VIP	Micro-Endo	6.28413
sn-m3C-seq	Raw_data	Micro-Endo	Astro	7.50604
sn-m3C-seq	Raw_data	Micro-Endo	Oligo	7.39326
sn-m3C-seq	Raw_data	Micro-Endo	Exc_L1-3	7.32778
sn-m3C-seq	Raw_data	Micro-Endo	Exc_L2-4	5.69373
sn-m3C-seq	Raw_data	Micro-Endo	Exc_L4	4.31749
sn-m3C-seq	Raw_data	Micro-Endo	Exc_L4-5	6.62141
sn-m3C-seq	Raw_data	Micro-Endo	Exc_L4-6	5.43372
sn-m3C-seq	Raw_data	Micro-Endo	Exc_L5-6	3.13549
sn-m3C-seq	Raw_data	Micro-Endo	Exc_L6	4.95583
sn-m3C-seq	Raw_data	Micro-Endo	Inh_B3GAT2	4.55388
sn-m3C-seq	Raw_data	Micro-Endo	Inh_CALB1	6.44095
sn-m3C-seq	Raw_data	Micro-Endo	Inh_CHST9	1.94591
sn-m3C-seq	Raw_data	Micro-Endo	Inh_LAMP5	5.73334
sn-m3C-seq	Raw_data	Micro-Endo	Inh_NDNF	4.30407
sn-m3C-seq	Raw_data	Micro-Endo	Inh_PVALB	5.8693
sn-m3C-seq	Raw_data	Micro-Endo	Inh_UNC5B	3.09104
sn-m3C-seq	Raw_data	Micro-Endo	Inh_VIP	7.11151
sn-m3C-seq	Raw_data	Micro-Endo	Micro-Endo	0
sn-m3C-seq	100%(0.2)	Astro	Astro	0
sn-m3C-seq	100%(0.2)	Astro	Oligo	9.83441
sn-m3C-seq	100%(0.2)	Astro	Exc_L1-3	10.5107
sn-m3C-seq	100%(0.2)	Astro	Exc_L2-4	10.62
sn-m3C-seq	100%(0.2)	Astro	Exc_L4	10.6337
sn-m3C-seq	100%(0.2)	Astro	Exc_L4-5	10.6752
sn-m3C-seq	100%(0.2)	Astro	Exc_L4-6	10.7547
sn-m3C-seq	100%(0.2)	Astro	Exc_L5-6	10.6715
sn-m3C-seq	100%(0.2)	Astro	Exc_L6	10.8937
sn-m3C-seq	100%(0.2)	Astro	Inh_B3GAT2	10.8246
sn-m3C-seq	100%(0.2)	Astro	Inh_CALB1	10.7997
sn-m3C-seq	100%(0.2)	Astro	Inh_CHST9	10.4831
sn-m3C-seq	100%(0.2)	Astro	Inh_LAMP5	10.4708
sn-m3C-seq	100%(0.2)	Astro	Inh_NDNF	10.6744
sn-m3C-seq	100%(0.2)	Astro	Inh_PVALB	10.7847
sn-m3C-seq	100%(0.2)	Astro	Inh_UNC5B	10.6654
sn-m3C-seq	100%(0.2)	Astro	Inh_VIP	10.7352
sn-m3C-seq	100%(0.2)	Astro	Micro-Endo	10.72
sn-m3C-seq	100%(0.2)	Oligo	Astro	10.0542
sn-m3C-seq	100%(0.2)	Oligo	Oligo	0
sn-m3C-seq	100%(0.2)	Oligo	Exc_L1-3	10.7143
sn-m3C-seq	100%(0.2)	Oligo	Exc_L2-4	10.8287
sn-m3C-seq	100%(0.2)	Oligo	Exc_L4	10.7481
sn-m3C-seq	100%(0.2)	Oligo	Exc_L4-5	10.7696
sn-m3C-seq	100%(0.2)	Oligo	Exc_L4-6	10.8752
sn-m3C-seq	100%(0.2)	Oligo	Exc_L5-6	10.7697
sn-m3C-seq	100%(0.2)	Oligo	Exc_L6	11.0182
sn-m3C-seq	100%(0.2)	Oligo	Inh_B3GAT2	10.9019
sn-m3C-seq	100%(0.2)	Oligo	Inh_CALB1	10.9668
sn-m3C-seq	100%(0.2)	Oligo	Inh_CHST9	10.5755
sn-m3C-seq	100%(0.2)	Oligo	Inh_LAMP5	10.6062
sn-m3C-seq	100%(0.2)	Oligo	Inh_NDNF	10.7824
sn-m3C-seq	100%(0.2)	Oligo	Inh_PVALB	10.8841
sn-m3C-seq	100%(0.2)	Oligo	Inh_UNC5B	10.738
sn-m3C-seq	100%(0.2)	Oligo	Inh_VIP	10.8776
sn-m3C-seq	100%(0.2)	Oligo	Micro-Endo	11.1299
sn-m3C-seq	100%(0.2)	Exc_L1-3	Astro	11.023
sn-m3C-seq	100%(0.2)	Exc_L1-3	Oligo	11.0562
sn-m3C-seq	100%(0.2)	Exc_L1-3	Exc_L1-3	0
sn-m3C-seq	100%(0.2)	Exc_L1-3	Exc_L2-4	8.96137
sn-m3C-seq	100%(0.2)	Exc_L1-3	Exc_L4	9.90334
sn-m3C-seq	100%(0.2)	Exc_L1-3	Exc_L4-5	9.99789
sn-m3C-seq	100%(0.2)	Exc_L1-3	Exc_L4-6	10.2454
sn-m3C-seq	100%(0.2)	Exc_L1-3	Exc_L5-6	9.35876
sn-m3C-seq	100%(0.2)	Exc_L1-3	Exc_L6	10.7357
sn-m3C-seq	100%(0.2)	Exc_L1-3	Inh_B3GAT2	11.1608
sn-m3C-seq	100%(0.2)	Exc_L1-3	Inh_CALB1	11.1722
sn-m3C-seq	100%(0.2)	Exc_L1-3	Inh_CHST9	10.9252
sn-m3C-seq	100%(0.2)	Exc_L1-3	Inh_LAMP5	10.9944
sn-m3C-seq	100%(0.2)	Exc_L1-3	Inh_NDNF	11.1123
sn-m3C-seq	100%(0.2)	Exc_L1-3	Inh_PVALB	11.1516
sn-m3C-seq	100%(0.2)	Exc_L1-3	Inh_UNC5B	11.0257
sn-m3C-seq	100%(0.2)	Exc_L1-3	Inh_VIP	11.2078
sn-m3C-seq	100%(0.2)	Exc_L1-3	Micro-Endo	11.2558
sn-m3C-seq	100%(0.2)	Exc_L2-4	Astro	11.0783
sn-m3C-seq	100%(0.2)	Exc_L2-4	Oligo	11.1084
sn-m3C-seq	100%(0.2)	Exc_L2-4	Exc_L1-3	9.03884
sn-m3C-seq	100%(0.2)	Exc_L2-4	Exc_L2-4	0
sn-m3C-seq	100%(0.2)	Exc_L2-4	Exc_L4	9.57686
sn-m3C-seq	100%(0.2)	Exc_L2-4	Exc_L4-5	9.68197
sn-m3C-seq	100%(0.2)	Exc_L2-4	Exc_L4-6	10.0686
sn-m3C-seq	100%(0.2)	Exc_L2-4	Exc_L5-6	8.94364
sn-m3C-seq	100%(0.2)	Exc_L2-4	Exc_L6	10.5832
sn-m3C-seq	100%(0.2)	Exc_L2-4	Inh_B3GAT2	11.1589
sn-m3C-seq	100%(0.2)	Exc_L2-4	Inh_CALB1	11.1471
sn-m3C-seq	100%(0.2)	Exc_L2-4	Inh_CHST9	10.9576
sn-m3C-seq	100%(0.2)	Exc_L2-4	Inh_LAMP5	11.0106
sn-m3C-seq	100%(0.2)	Exc_L2-4	Inh_NDNF	11.1041
sn-m3C-seq	100%(0.2)	Exc_L2-4	Inh_PVALB	11.1438
sn-m3C-seq	100%(0.2)	Exc_L2-4	Inh_UNC5B	11.0314
sn-m3C-seq	100%(0.2)	Exc_L2-4	Inh_VIP	11.1948
sn-m3C-seq	100%(0.2)	Exc_L2-4	Micro-Endo	11.2667
sn-m3C-seq	100%(0.2)	Exc_L4	Astro	10.7945
sn-m3C-seq	100%(0.2)	Exc_L4	Oligo	10.801
sn-m3C-seq	100%(0.2)	Exc_L4	Exc_L1-3	9.13519
sn-m3C-seq	100%(0.2)	Exc_L4	Exc_L2-4	8.51799
sn-m3C-seq	100%(0.2)	Exc_L4	Exc_L4	0
sn-m3C-seq	100%(0.2)	Exc_L4	Exc_L4-5	8.78951
sn-m3C-seq	100%(0.2)	Exc_L4	Exc_L4-6	9.28443
sn-m3C-seq	100%(0.2)	Exc_L4	Exc_L5-6	8.98369
sn-m3C-seq	100%(0.2)	Exc_L4	Exc_L6	10.0882
sn-m3C-seq	100%(0.2)	Exc_L4	Inh_B3GAT2	10.9851
sn-m3C-seq	100%(0.2)	Exc_L4	Inh_CALB1	10.9136
sn-m3C-seq	100%(0.2)	Exc_L4	Inh_CHST9	10.8059
sn-m3C-seq	100%(0.2)	Exc_L4	Inh_LAMP5	10.8107
sn-m3C-seq	100%(0.2)	Exc_L4	Inh_NDNF	10.8969
sn-m3C-seq	100%(0.2)	Exc_L4	Inh_PVALB	10.9378
sn-m3C-seq	100%(0.2)	Exc_L4	Inh_UNC5B	10.8551
sn-m3C-seq	100%(0.2)	Exc_L4	Inh_VIP	10.9528
sn-m3C-seq	100%(0.2)	Exc_L4	Micro-Endo	11.075
sn-m3C-seq	100%(0.2)	Exc_L4-5	Astro	10.8817
sn-m3C-seq	100%(0.2)	Exc_L4-5	Oligo	10.877
sn-m3C-seq	100%(0.2)	Exc_L4-5	Exc_L1-3	9.34111
sn-m3C-seq	100%(0.2)	Exc_L4-5	Exc_L2-4	8.81403
sn-m3C-seq	100%(0.2)	Exc_L4-5	Exc_L4	8.90991
sn-m3C-seq	100%(0.2)	Exc_L4-5	Exc_L4-5	0
sn-m3C-seq	100%(0.2)	Exc_L4-5	Exc_L4-6	9.1544
sn-m3C-seq	100%(0.2)	Exc_L4-5	Exc_L5-6	9.11581
sn-m3C-seq	100%(0.2)	Exc_L4-5	Exc_L6	10.2206
sn-m3C-seq	100%(0.2)	Exc_L4-5	Inh_B3GAT2	10.9769
sn-m3C-seq	100%(0.2)	Exc_L4-5	Inh_CALB1	10.9506
sn-m3C-seq	100%(0.2)	Exc_L4-5	Inh_CHST9	10.8327
sn-m3C-seq	100%(0.2)	Exc_L4-5	Inh_LAMP5	10.8481
sn-m3C-seq	100%(0.2)	Exc_L4-5	Inh_NDNF	10.9502
sn-m3C-seq	100%(0.2)	Exc_L4-5	Inh_PVALB	10.9487
sn-m3C-seq	100%(0.2)	Exc_L4-5	Inh_UNC5B	10.8664
sn-m3C-seq	100%(0.2)	Exc_L4-5	Inh_VIP	11.0195
sn-m3C-seq	100%(0.2)	Exc_L4-5	Micro-Endo	11.072
sn-m3C-seq	100%(0.2)	Exc_L4-6	Astro	10.792
sn-m3C-seq	100%(0.2)	Exc_L4-6	Oligo	10.7968
sn-m3C-seq	100%(0.2)	Exc_L4-6	Exc_L1-3	9.11306
sn-m3C-seq	100%(0.2)	Exc_L4-6	Exc_L2-4	8.67488
sn-m3C-seq	100%(0.2)	Exc_L4-6	Exc_L4	8.63586
sn-m3C-seq	100%(0.2)	Exc_L4-6	Exc_L4-5	8.34498
sn-m3C-seq	100%(0.2)	Exc_L4-6	Exc_L4-6	0
sn-m3C-seq	100%(0.2)	Exc_L4-6	Exc_L5-6	9.29293
sn-m3C-seq	100%(0.2)	Exc_L4-6	Exc_L6	9.5359
sn-m3C-seq	100%(0.2)	Exc_L4-6	Inh_B3GAT2	10.9043
sn-m3C-seq	100%(0.2)	Exc_L4-6	Inh_CALB1	10.8373
sn-m3C-seq	100%(0.2)	Exc_L4-6	Inh_CHST9	10.7098
sn-m3C-seq	100%(0.2)	Exc_L4-6	Inh_LAMP5	10.7471
sn-m3C-seq	100%(0.2)	Exc_L4-6	Inh_NDNF	10.8434
sn-m3C-seq	100%(0.2)	Exc_L4-6	Inh_PVALB	10.8734
sn-m3C-seq	100%(0.2)	Exc_L4-6	Inh_UNC5B	10.7713
sn-m3C-seq	100%(0.2)	Exc_L4-6	Inh_VIP	10.9254
sn-m3C-seq	100%(0.2)	Exc_L4-6	Micro-Endo	10.997
sn-m3C-seq	100%(0.2)	Exc_L5-6	Astro	10.8772
sn-m3C-seq	100%(0.2)	Exc_L5-6	Oligo	10.9014
sn-m3C-seq	100%(0.2)	Exc_L5-6	Exc_L1-3	9.08182
sn-m3C-seq	100%(0.2)	Exc_L5-6	Exc_L2-4	8.63782
sn-m3C-seq	100%(0.2)	Exc_L5-6	Exc_L4	9.11019
sn-m3C-seq	100%(0.2)	Exc_L5-6	Exc_L4-5	9.24155
sn-m3C-seq	100%(0.2)	Exc_L5-6	Exc_L4-6	9.63835
sn-m3C-seq	100%(0.2)	Exc_L5-6	Exc_L5-6	0
sn-m3C-seq	100%(0.2)	Exc_L5-6	Exc_L6	10.0341
sn-m3C-seq	100%(0.2)	Exc_L5-6	Inh_B3GAT2	11.0966
sn-m3C-seq	100%(0.2)	Exc_L5-6	Inh_CALB1	11.004
sn-m3C-seq	100%(0.2)	Exc_L5-6	Inh_CHST9	10.9628
sn-m3C-seq	100%(0.2)	Exc_L5-6	Inh_LAMP5	10.9506
sn-m3C-seq	100%(0.2)	Exc_L5-6	Inh_NDNF	11.0205
sn-m3C-seq	100%(0.2)	Exc_L5-6	Inh_PVALB	11.0305
sn-m3C-seq	100%(0.2)	Exc_L5-6	Inh_UNC5B	11.0189
sn-m3C-seq	100%(0.2)	Exc_L5-6	Inh_VIP	11.0464
sn-m3C-seq	100%(0.2)	Exc_L5-6	Micro-Endo	11.216
sn-m3C-seq	100%(0.2)	Exc_L6	Astro	10.9394
sn-m3C-seq	100%(0.2)	Exc_L6	Oligo	10.932
sn-m3C-seq	100%(0.2)	Exc_L6	Exc_L1-3	9.87308
sn-m3C-seq	100%(0.2)	Exc_L6	Exc_L2-4	9.66173
sn-m3C-seq	100%(0.2)	Exc_L6	Exc_L4	9.76014
sn-m3C-seq	100%(0.2)	Exc_L6	Exc_L4-5	9.90653
sn-m3C-seq	100%(0.2)	Exc_L6	Exc_L4-6	9.60171
sn-m3C-seq	100%(0.2)	Exc_L6	Exc_L5-6	9.23024
sn-m3C-seq	100%(0.2)	Exc_L6	Exc_L6	0
sn-m3C-seq	100%(0.2)	Exc_L6	Inh_B3GAT2	11.0869
sn-m3C-seq	100%(0.2)	Exc_L6	Inh_CALB1	11.0416
sn-m3C-seq	100%(0.2)	Exc_L6	Inh_CHST9	10.708
sn-m3C-seq	100%(0.2)	Exc_L6	Inh_LAMP5	10.9165
sn-m3C-seq	100%(0.2)	Exc_L6	Inh_NDNF	10.9979
sn-m3C-seq	100%(0.2)	Exc_L6	Inh_PVALB	11.0866
sn-m3C-seq	100%(0.2)	Exc_L6	Inh_UNC5B	10.8977
sn-m3C-seq	100%(0.2)	Exc_L6	Inh_VIP	11.1114
sn-m3C-seq	100%(0.2)	Exc_L6	Micro-Endo	11.1338
sn-m3C-seq	100%(0.2)	Inh_B3GAT2	Astro	9.32295
sn-m3C-seq	100%(0.2)	Inh_B3GAT2	Oligo	9.25235
sn-m3C-seq	100%(0.2)	Inh_B3GAT2	Exc_L1-3	8.80418
sn-m3C-seq	100%(0.2)	Inh_B3GAT2	Exc_L2-4	8.83797
sn-m3C-seq	100%(0.2)	Inh_B3GAT2	Exc_L4	9.18687
sn-m3C-seq	100%(0.2)	Inh_B3GAT2	Exc_L4-5	9.05064
sn-m3C-seq	100%(0.2)	Inh_B3GAT2	Exc_L4-6	9.23834
sn-m3C-seq	100%(0.2)	Inh_B3GAT2	Exc_L5-6	9.22474
sn-m3C-seq	100%(0.2)	Inh_B3GAT2	Exc_L6	9.46219
sn-m3C-seq	100%(0.2)	Inh_B3GAT2	Inh_B3GAT2	0
sn-m3C-seq	100%(0.2)	Inh_B3GAT2	Inh_CALB1	7.58883
sn-m3C-seq	100%(0.2)	Inh_B3GAT2	Inh_CHST9	9.2577
sn-m3C-seq	100%(0.2)	Inh_B3GAT2	Inh_LAMP5	9.00172
sn-m3C-seq	100%(0.2)	Inh_B3GAT2	Inh_NDNF	9.16398
sn-m3C-seq	100%(0.2)	Inh_B3GAT2	Inh_PVALB	8.36381
sn-m3C-seq	100%(0.2)	Inh_B3GAT2	Inh_UNC5B	8.86813
sn-m3C-seq	100%(0.2)	Inh_B3GAT2	Inh_VIP	9.25503
sn-m3C-seq	100%(0.2)	Inh_B3GAT2	Micro-Endo	10.1734
sn-m3C-seq	100%(0.2)	Inh_CALB1	Astro	9.66878
sn-m3C-seq	100%(0.2)	Inh_CALB1	Oligo	9.65752
sn-m3C-seq	100%(0.2)	Inh_CALB1	Exc_L1-3	9.23024
sn-m3C-seq	100%(0.2)	Inh_CALB1	Exc_L2-4	9.22621
sn-m3C-seq	100%(0.2)	Inh_CALB1	Exc_L4	9.57762
sn-m3C-seq	100%(0.2)	Inh_CALB1	Exc_L4-5	9.43732
sn-m3C-seq	100%(0.2)	Inh_CALB1	Exc_L4-6	9.62846
sn-m3C-seq	100%(0.2)	Inh_CALB1	Exc_L5-6	9.60454
sn-m3C-seq	100%(0.2)	Inh_CALB1	Exc_L6	9.88959
sn-m3C-seq	100%(0.2)	Inh_CALB1	Inh_B3GAT2	8.4502
sn-m3C-seq	100%(0.2)	Inh_CALB1	Inh_CALB1	0
sn-m3C-seq	100%(0.2)	Inh_CALB1	Inh_CHST9	9.1313
sn-m3C-seq	100%(0.2)	Inh_CALB1	Inh_LAMP5	9.10587
sn-m3C-seq	100%(0.2)	Inh_CALB1	Inh_NDNF	9.43436
sn-m3C-seq	100%(0.2)	Inh_CALB1	Inh_PVALB	8.61269
sn-m3C-seq	100%(0.2)	Inh_CALB1	Inh_UNC5B	8.62927
sn-m3C-seq	100%(0.2)	Inh_CALB1	Inh_VIP	9.72502
sn-m3C-seq	100%(0.2)	Inh_CALB1	Micro-Endo	10.2873
sn-m3C-seq	100%(0.2)	Inh_CHST9	Astro	9.00196
sn-m3C-seq	100%(0.2)	Inh_CHST9	Oligo	9.12227
sn-m3C-seq	100%(0.2)	Inh_CHST9	Exc_L1-3	8.8959
sn-m3C-seq	100%(0.2)	Inh_CHST9	Exc_L2-4	8.9579
sn-m3C-seq	100%(0.2)	Inh_CHST9	Exc_L4	9.11361
sn-m3C-seq	100%(0.2)	Inh_CHST9	Exc_L4-5	9.17129
sn-m3C-seq	100%(0.2)	Inh_CHST9	Exc_L4-6	9.14356
sn-m3C-seq	100%(0.2)	Inh_CHST9	Exc_L5-6	9.08795
sn-m3C-seq	100%(0.2)	Inh_CHST9	Exc_L6	9.03241
sn-m3C-seq	100%(0.2)	Inh_CHST9	Inh_B3GAT2	9.25999
sn-m3C-seq	100%(0.2)	Inh_CHST9	Inh_CALB1	9.05228
sn-m3C-seq	100%(0.2)	Inh_CHST9	Inh_CHST9	0
sn-m3C-seq	100%(0.2)	Inh_CHST9	Inh_LAMP5	5.8693
sn-m3C-seq	100%(0.2)	Inh_CHST9	Inh_NDNF	7.20712
sn-m3C-seq	100%(0.2)	Inh_CHST9	Inh_PVALB	9.47116
sn-m3C-seq	100%(0.2)	Inh_CHST9	Inh_UNC5B	9.39939
sn-m3C-seq	100%(0.2)	Inh_CHST9	Inh_VIP	9.2458
sn-m3C-seq	100%(0.2)	Inh_CHST9	Micro-Endo	10.891
sn-m3C-seq	100%(0.2)	Inh_LAMP5	Astro	9.48083
sn-m3C-seq	100%(0.2)	Inh_LAMP5	Oligo	9.53655
sn-m3C-seq	100%(0.2)	Inh_LAMP5	Exc_L1-3	9.44825
sn-m3C-seq	100%(0.2)	Inh_LAMP5	Exc_L2-4	9.52384
sn-m3C-seq	100%(0.2)	Inh_LAMP5	Exc_L4	9.71926
sn-m3C-seq	100%(0.2)	Inh_LAMP5	Exc_L4-5	9.74794
sn-m3C-seq	100%(0.2)	Inh_LAMP5	Exc_L4-6	9.8265
sn-m3C-seq	100%(0.2)	Inh_LAMP5	Exc_L5-6	9.73234
sn-m3C-seq	100%(0.2)	Inh_LAMP5	Exc_L6	9.98368
sn-m3C-seq	100%(0.2)	Inh_LAMP5	Inh_B3GAT2	9.94444
sn-m3C-seq	100%(0.2)	Inh_LAMP5	Inh_CALB1	9.79071
sn-m3C-seq	100%(0.2)	Inh_LAMP5	Inh_CHST9	5.82008
sn-m3C-seq	100%(0.2)	Inh_LAMP5	Inh_LAMP5	0
sn-m3C-seq	100%(0.2)	Inh_LAMP5	Inh_NDNF	8.464
sn-m3C-seq	100%(0.2)	Inh_LAMP5	Inh_PVALB	9.87761
sn-m3C-seq	100%(0.2)	Inh_LAMP5	Inh_UNC5B	9.69825
sn-m3C-seq	100%(0.2)	Inh_LAMP5	Inh_VIP	9.65381
sn-m3C-seq	100%(0.2)	Inh_LAMP5	Micro-Endo	10.5015
sn-m3C-seq	100%(0.2)	Inh_NDNF	Astro	9.60784
sn-m3C-seq	100%(0.2)	Inh_NDNF	Oligo	9.6065
sn-m3C-seq	100%(0.2)	Inh_NDNF	Exc_L1-3	9.56605
sn-m3C-seq	100%(0.2)	Inh_NDNF	Exc_L2-4	9.58452
sn-m3C-seq	100%(0.2)	Inh_NDNF	Exc_L4	9.73098
sn-m3C-seq	100%(0.2)	Inh_NDNF	Exc_L4-5	9.8307
sn-m3C-seq	100%(0.2)	Inh_NDNF	Exc_L4-6	9.89621
sn-m3C-seq	100%(0.2)	Inh_NDNF	Exc_L5-6	9.76192
sn-m3C-seq	100%(0.2)	Inh_NDNF	Exc_L6	9.98755
sn-m3C-seq	100%(0.2)	Inh_NDNF	Inh_B3GAT2	9.9311
sn-m3C-seq	100%(0.2)	Inh_NDNF	Inh_CALB1	9.84262
sn-m3C-seq	100%(0.2)	Inh_NDNF	Inh_CHST9	6.60665
sn-m3C-seq	100%(0.2)	Inh_NDNF	Inh_LAMP5	7.84031
sn-m3C-seq	100%(0.2)	Inh_NDNF	Inh_NDNF	0
sn-m3C-seq	100%(0.2)	Inh_NDNF	Inh_PVALB	9.91111
sn-m3C-seq	100%(0.2)	Inh_NDNF	Inh_UNC5B	9.52237
sn-m3C-seq	100%(0.2)	Inh_NDNF	Inh_VIP	9.43771
sn-m3C-seq	100%(0.2)	Inh_NDNF	Micro-Endo	10.5037
sn-m3C-seq	100%(0.2)	Inh_PVALB	Astro	9.44494
sn-m3C-seq	100%(0.2)	Inh_PVALB	Oligo	9.39416
sn-m3C-seq	100%(0.2)	Inh_PVALB	Exc_L1-3	9.01189
sn-m3C-seq	100%(0.2)	Inh_PVALB	Exc_L2-4	9.04026
sn-m3C-seq	100%(0.2)	Inh_PVALB	Exc_L4	9.37865
sn-m3C-seq	100%(0.2)	Inh_PVALB	Exc_L4-5	9.21104
sn-m3C-seq	100%(0.2)	Inh_PVALB	Exc_L4-6	9.467
sn-m3C-seq	100%(0.2)	Inh_PVALB	Exc_L5-6	9.45806
sn-m3C-seq	100%(0.2)	Inh_PVALB	Exc_L6	9.78166
sn-m3C-seq	100%(0.2)	Inh_PVALB	Inh_B3GAT2	8.78232
sn-m3C-seq	100%(0.2)	Inh_PVALB	Inh_CALB1	8.31041
sn-m3C-seq	100%(0.2)	Inh_PVALB	Inh_CHST9	8.67556
sn-m3C-seq	100%(0.2)	Inh_PVALB	Inh_LAMP5	8.91905
sn-m3C-seq	100%(0.2)	Inh_PVALB	Inh_NDNF	9.20231
sn-m3C-seq	100%(0.2)	Inh_PVALB	Inh_PVALB	0
sn-m3C-seq	100%(0.2)	Inh_PVALB	Inh_UNC5B	7.96276
sn-m3C-seq	100%(0.2)	Inh_PVALB	Inh_VIP	9.4405
sn-m3C-seq	100%(0.2)	Inh_PVALB	Micro-Endo	10.1851
sn-m3C-seq	100%(0.2)	Inh_UNC5B	Astro	9.12326
sn-m3C-seq	100%(0.2)	Inh_UNC5B	Oligo	9.15863
sn-m3C-seq	100%(0.2)	Inh_UNC5B	Exc_L1-3	8.83971
sn-m3C-seq	100%(0.2)	Inh_UNC5B	Exc_L2-4	8.77848
sn-m3C-seq	100%(0.2)	Inh_UNC5B	Exc_L4	8.98055
sn-m3C-seq	100%(0.2)	Inh_UNC5B	Exc_L4-5	8.93801
sn-m3C-seq	100%(0.2)	Inh_UNC5B	Exc_L4-6	9.01966
sn-m3C-seq	100%(0.2)	Inh_UNC5B	Exc_L5-6	9.01833
sn-m3C-seq	100%(0.2)	Inh_UNC5B	Exc_L6	9.12794
sn-m3C-seq	100%(0.2)	Inh_UNC5B	Inh_B3GAT2	8.69668
sn-m3C-seq	100%(0.2)	Inh_UNC5B	Inh_CALB1	8.20248
sn-m3C-seq	100%(0.2)	Inh_UNC5B	Inh_CHST9	7.90323
sn-m3C-seq	100%(0.2)	Inh_UNC5B	Inh_LAMP5	8.34332
sn-m3C-seq	100%(0.2)	Inh_UNC5B	Inh_NDNF	8.39503
sn-m3C-seq	100%(0.2)	Inh_UNC5B	Inh_PVALB	7.64012
sn-m3C-seq	100%(0.2)	Inh_UNC5B	Inh_UNC5B	0
sn-m3C-seq	100%(0.2)	Inh_UNC5B	Inh_VIP	8.95014
sn-m3C-seq	100%(0.2)	Inh_UNC5B	Micro-Endo	10.5978
sn-m3C-seq	100%(0.2)	Inh_VIP	Astro	9.72059
sn-m3C-seq	100%(0.2)	Inh_VIP	Oligo	9.67546
sn-m3C-seq	100%(0.2)	Inh_VIP	Exc_L1-3	9.82666
sn-m3C-seq	100%(0.2)	Inh_VIP	Exc_L2-4	9.84182
sn-m3C-seq	100%(0.2)	Inh_VIP	Exc_L4	9.92319
sn-m3C-seq	100%(0.2)	Inh_VIP	Exc_L4-5	10.005
sn-m3C-seq	100%(0.2)	Inh_VIP	Exc_L4-6	10.1105
sn-m3C-seq	100%(0.2)	Inh_VIP	Exc_L5-6	10.0113
sn-m3C-seq	100%(0.2)	Inh_VIP	Exc_L6	10.2721
sn-m3C-seq	100%(0.2)	Inh_VIP	Inh_B3GAT2	10.0878
sn-m3C-seq	100%(0.2)	Inh_VIP	Inh_CALB1	10.0472
sn-m3C-seq	100%(0.2)	Inh_VIP	Inh_CHST9	9.2012
sn-m3C-seq	100%(0.2)	Inh_VIP	Inh_LAMP5	9.4294
sn-m3C-seq	100%(0.2)	Inh_VIP	Inh_NDNF	9.45376
sn-m3C-seq	100%(0.2)	Inh_VIP	Inh_PVALB	10.0056
sn-m3C-seq	100%(0.2)	Inh_VIP	Inh_UNC5B	9.53921
sn-m3C-seq	100%(0.2)	Inh_VIP	Inh_VIP	0
sn-m3C-seq	100%(0.2)	Inh_VIP	Micro-Endo	10.449
sn-m3C-seq	100%(0.2)	Micro-Endo	Astro	12.864
sn-m3C-seq	100%(0.2)	Micro-Endo	Oligo	13.0782
sn-m3C-seq	100%(0.2)	Micro-Endo	Exc_L1-3	12.8953
sn-m3C-seq	100%(0.2)	Micro-Endo	Exc_L2-4	12.6691
sn-m3C-seq	100%(0.2)	Micro-Endo	Exc_L4	12.5367
sn-m3C-seq	100%(0.2)	Micro-Endo	Exc_L4-5	12.761
sn-m3C-seq	100%(0.2)	Micro-Endo	Exc_L4-6	12.6263
sn-m3C-seq	100%(0.2)	Micro-Endo	Exc_L5-6	12.2882
sn-m3C-seq	100%(0.2)	Micro-Endo	Exc_L6	12.5943
sn-m3C-seq	100%(0.2)	Micro-Endo	Inh_B3GAT2	12.5686
sn-m3C-seq	100%(0.2)	Micro-Endo	Inh_CALB1	12.8244
sn-m3C-seq	100%(0.2)	Micro-Endo	Inh_CHST9	11.8393
sn-m3C-seq	100%(0.2)	Micro-Endo	Inh_LAMP5	12.5518
sn-m3C-seq	100%(0.2)	Micro-Endo	Inh_NDNF	12.5711
sn-m3C-seq	100%(0.2)	Micro-Endo	Inh_PVALB	12.7358
sn-m3C-seq	100%(0.2)	Micro-Endo	Inh_UNC5B	12.1422
sn-m3C-seq	100%(0.2)	Micro-Endo	Inh_VIP	12.826
sn-m3C-seq	100%(0.2)	Micro-Endo	Micro-Endo	0
sn-m3C-seq	10%(0.2)	Astro	Astro	0
sn-m3C-seq	10%(0.2)	Astro	Oligo	9.41849
sn-m3C-seq	10%(0.2)	Astro	Exc_L1-3	10.3169
sn-m3C-seq	10%(0.2)	Astro	Exc_L2-4	10.6085
sn-m3C-seq	10%(0.2)	Astro	Exc_L4	10.612
sn-m3C-seq	10%(0.2)	Astro	Exc_L4-5	10.4704
sn-m3C-seq	10%(0.2)	Astro	Exc_L4-6	10.6963
sn-m3C-seq	10%(0.2)	Astro	Exc_L5-6	10.7563
sn-m3C-seq	10%(0.2)	Astro	Exc_L6	10.9094
sn-m3C-seq	10%(0.2)	Astro	Inh_B3GAT2	10.5705
sn-m3C-seq	10%(0.2)	Astro	Inh_CALB1	10.4735
sn-m3C-seq	10%(0.2)	Astro	Inh_CHST9	10.188
sn-m3C-seq	10%(0.2)	Astro	Inh_LAMP5	10.2116
sn-m3C-seq	10%(0.2)	Astro	Inh_NDNF	10.426
sn-m3C-seq	10%(0.2)	Astro	Inh_PVALB	10.4844
sn-m3C-seq	10%(0.2)	Astro	Inh_UNC5B	10.365
sn-m3C-seq	10%(0.2)	Astro	Inh_VIP	10.4402
sn-m3C-seq	10%(0.2)	Astro	Micro-Endo	11.5574
sn-m3C-seq	10%(0.2)	Oligo	Astro	9.70583
sn-m3C-seq	10%(0.2)	Oligo	Oligo	0
sn-m3C-seq	10%(0.2)	Oligo	Exc_L1-3	10.6271
sn-m3C-seq	10%(0.2)	Oligo	Exc_L2-4	10.8266
sn-m3C-seq	10%(0.2)	Oligo	Exc_L4	10.7831
sn-m3C-seq	10%(0.2)	Oligo	Exc_L4-5	10.6726
sn-m3C-seq	10%(0.2)	Oligo	Exc_L4-6	10.8735
sn-m3C-seq	10%(0.2)	Oligo	Exc_L5-6	10.9012
sn-m3C-seq	10%(0.2)	Oligo	Exc_L6	11.0481
sn-m3C-seq	10%(0.2)	Oligo	Inh_B3GAT2	10.7496
sn-m3C-seq	10%(0.2)	Oligo	Inh_CALB1	10.7333
sn-m3C-seq	10%(0.2)	Oligo	Inh_CHST9	10.4051
sn-m3C-seq	10%(0.2)	Oligo	Inh_LAMP5	10.4703
sn-m3C-seq	10%(0.2)	Oligo	Inh_NDNF	10.6324
sn-m3C-seq	10%(0.2)	Oligo	Inh_PVALB	10.7041
sn-m3C-seq	10%(0.2)	Oligo	Inh_UNC5B	10.5667
sn-m3C-seq	10%(0.2)	Oligo	Inh_VIP	10.6709
sn-m3C-seq	10%(0.2)	Oligo	Micro-Endo	11.7257
sn-m3C-seq	10%(0.2)	Exc_L1-3	Astro	10.7062
sn-m3C-seq	10%(0.2)	Exc_L1-3	Oligo	10.7428
sn-m3C-seq	10%(0.2)	Exc_L1-3	Exc_L1-3	0
sn-m3C-seq	10%(0.2)	Exc_L1-3	Exc_L2-4	8.99913
sn-m3C-seq	10%(0.2)	Exc_L1-3	Exc_L4	9.78583
sn-m3C-seq	10%(0.2)	Exc_L1-3	Exc_L4-5	9.78583
sn-m3C-seq	10%(0.2)	Exc_L1-3	Exc_L4-6	10.1393
sn-m3C-seq	10%(0.2)	Exc_L1-3	Exc_L5-6	9.31794
sn-m3C-seq	10%(0.2)	Exc_L1-3	Exc_L6	10.6506
sn-m3C-seq	10%(0.2)	Exc_L1-3	Inh_B3GAT2	10.9898
sn-m3C-seq	10%(0.2)	Exc_L1-3	Inh_CALB1	10.945
sn-m3C-seq	10%(0.2)	Exc_L1-3	Inh_CHST9	10.7209
sn-m3C-seq	10%(0.2)	Exc_L1-3	Inh_LAMP5	10.8131
sn-m3C-seq	10%(0.2)	Exc_L1-3	Inh_NDNF	10.94
sn-m3C-seq	10%(0.2)	Exc_L1-3	Inh_PVALB	10.9593
sn-m3C-seq	10%(0.2)	Exc_L1-3	Inh_UNC5B	10.8269
sn-m3C-seq	10%(0.2)	Exc_L1-3	Inh_VIP	10.9896
sn-m3C-seq	10%(0.2)	Exc_L1-3	Micro-Endo	11.7306
sn-m3C-seq	10%(0.2)	Exc_L2-4	Astro	10.6155
sn-m3C-seq	10%(0.2)	Exc_L2-4	Oligo	10.6576
sn-m3C-seq	10%(0.2)	Exc_L2-4	Exc_L1-3	8.31923
sn-m3C-seq	10%(0.2)	Exc_L2-4	Exc_L2-4	0
sn-m3C-seq	10%(0.2)	Exc_L2-4	Exc_L4	9.4306
sn-m3C-seq	10%(0.2)	Exc_L2-4	Exc_L4-5	9.49807
sn-m3C-seq	10%(0.2)	Exc_L2-4	Exc_L4-6	10.0005
sn-m3C-seq	10%(0.2)	Exc_L2-4	Exc_L5-6	8.90259
sn-m3C-seq	10%(0.2)	Exc_L2-4	Exc_L6	10.5258
sn-m3C-seq	10%(0.2)	Exc_L2-4	Inh_B3GAT2	11.0044
sn-m3C-seq	10%(0.2)	Exc_L2-4	Inh_CALB1	10.9479
sn-m3C-seq	10%(0.2)	Exc_L2-4	Inh_CHST9	10.7539
sn-m3C-seq	10%(0.2)	Exc_L2-4	Inh_LAMP5	10.8496
sn-m3C-seq	10%(0.2)	Exc_L2-4	Inh_NDNF	10.9509
sn-m3C-seq	10%(0.2)	Exc_L2-4	Inh_PVALB	10.9675
sn-m3C-seq	10%(0.2)	Exc_L2-4	Inh_UNC5B	10.8343
sn-m3C-seq	10%(0.2)	Exc_L2-4	Inh_VIP	11.0005
sn-m3C-seq	10%(0.2)	Exc_L2-4	Micro-Endo	11.7141
sn-m3C-seq	10%(0.2)	Exc_L4	Astro	10.1153
sn-m3C-seq	10%(0.2)	Exc_L4	Oligo	10.167
sn-m3C-seq	10%(0.2)	Exc_L4	Exc_L1-3	8.3299
sn-m3C-seq	10%(0.2)	Exc_L4	Exc_L2-4	7.62217
sn-m3C-seq	10%(0.2)	Exc_L4	Exc_L4	0
sn-m3C-seq	10%(0.2)	Exc_L4	Exc_L4-5	8.51939
sn-m3C-seq	10%(0.2)	Exc_L4	Exc_L4-6	9.05462
sn-m3C-seq	10%(0.2)	Exc_L4	Exc_L5-6	8.75116
sn-m3C-seq	10%(0.2)	Exc_L4	Exc_L6	10.0427
sn-m3C-seq	10%(0.2)	Exc_L4	Inh_B3GAT2	10.8159
sn-m3C-seq	10%(0.2)	Exc_L4	Inh_CALB1	10.7014
sn-m3C-seq	10%(0.2)	Exc_L4	Inh_CHST9	10.5805
sn-m3C-seq	10%(0.2)	Exc_L4	Inh_LAMP5	10.6453
sn-m3C-seq	10%(0.2)	Exc_L4	Inh_NDNF	10.7285
sn-m3C-seq	10%(0.2)	Exc_L4	Inh_PVALB	10.7413
sn-m3C-seq	10%(0.2)	Exc_L4	Inh_UNC5B	10.6352
sn-m3C-seq	10%(0.2)	Exc_L4	Inh_VIP	10.7396
sn-m3C-seq	10%(0.2)	Exc_L4	Micro-Endo	11.7334
sn-m3C-seq	10%(0.2)	Exc_L4-5	Astro	10.4214
sn-m3C-seq	10%(0.2)	Exc_L4-5	Oligo	10.4485
sn-m3C-seq	10%(0.2)	Exc_L4-5	Exc_L1-3	8.80087
sn-m3C-seq	10%(0.2)	Exc_L4-5	Exc_L2-4	8.23907
sn-m3C-seq	10%(0.2)	Exc_L4-5	Exc_L4	7.71155
sn-m3C-seq	10%(0.2)	Exc_L4-5	Exc_L4-5	0
sn-m3C-seq	10%(0.2)	Exc_L4-5	Exc_L4-6	9.07669
sn-m3C-seq	10%(0.2)	Exc_L4-5	Exc_L5-6	8.89604
sn-m3C-seq	10%(0.2)	Exc_L4-5	Exc_L6	10.2569
sn-m3C-seq	10%(0.2)	Exc_L4-5	Inh_B3GAT2	10.7859
sn-m3C-seq	10%(0.2)	Exc_L4-5	Inh_CALB1	10.7014
sn-m3C-seq	10%(0.2)	Exc_L4-5	Inh_CHST9	10.6048
sn-m3C-seq	10%(0.2)	Exc_L4-5	Inh_LAMP5	10.6468
sn-m3C-seq	10%(0.2)	Exc_L4-5	Inh_NDNF	10.7668
sn-m3C-seq	10%(0.2)	Exc_L4-5	Inh_PVALB	10.7243
sn-m3C-seq	10%(0.2)	Exc_L4-5	Inh_UNC5B	10.6347
sn-m3C-seq	10%(0.2)	Exc_L4-5	Inh_VIP	10.7756
sn-m3C-seq	10%(0.2)	Exc_L4-5	Micro-Endo	11.5934
sn-m3C-seq	10%(0.2)	Exc_L4-6	Astro	10.1258
sn-m3C-seq	10%(0.2)	Exc_L4-6	Oligo	10.1736
sn-m3C-seq	10%(0.2)	Exc_L4-6	Exc_L1-3	8.52278
sn-m3C-seq	10%(0.2)	Exc_L4-6	Exc_L2-4	8.14439
sn-m3C-seq	10%(0.2)	Exc_L4-6	Exc_L4	7.28482
sn-m3C-seq	10%(0.2)	Exc_L4-6	Exc_L4-5	7.54908
sn-m3C-seq	10%(0.2)	Exc_L4-6	Exc_L4-6	0
sn-m3C-seq	10%(0.2)	Exc_L4-6	Exc_L5-6	9.33229
sn-m3C-seq	10%(0.2)	Exc_L4-6	Exc_L6	9.69011
sn-m3C-seq	10%(0.2)	Exc_L4-6	Inh_B3GAT2	10.7688
sn-m3C-seq	10%(0.2)	Exc_L4-6	Inh_CALB1	10.6484
sn-m3C-seq	10%(0.2)	Exc_L4-6	Inh_CHST9	10.5301
sn-m3C-seq	10%(0.2)	Exc_L4-6	Inh_LAMP5	10.6271
sn-m3C-seq	10%(0.2)	Exc_L4-6	Inh_NDNF	10.7315
sn-m3C-seq	10%(0.2)	Exc_L4-6	Inh_PVALB	10.699
sn-m3C-seq	10%(0.2)	Exc_L4-6	Inh_UNC5B	10.6004
sn-m3C-seq	10%(0.2)	Exc_L4-6	Inh_VIP	10.7386
sn-m3C-seq	10%(0.2)	Exc_L4-6	Micro-Endo	11.7116
sn-m3C-seq	10%(0.2)	Exc_L5-6	Astro	9.90703
sn-m3C-seq	10%(0.2)	Exc_L5-6	Oligo	9.95674
sn-m3C-seq	10%(0.2)	Exc_L5-6	Exc_L1-3	7.56372
sn-m3C-seq	10%(0.2)	Exc_L5-6	Exc_L2-4	7.0076
sn-m3C-seq	10%(0.2)	Exc_L5-6	Exc_L4	7.11721
sn-m3C-seq	10%(0.2)	Exc_L5-6	Exc_L4-5	7.39756
sn-m3C-seq	10%(0.2)	Exc_L5-6	Exc_L4-6	7.90692
sn-m3C-seq	10%(0.2)	Exc_L5-6	Exc_L5-6	0
sn-m3C-seq	10%(0.2)	Exc_L5-6	Exc_L6	9.76784
sn-m3C-seq	10%(0.2)	Exc_L5-6	Inh_B3GAT2	10.8604
sn-m3C-seq	10%(0.2)	Exc_L5-6	Inh_CALB1	10.7443
sn-m3C-seq	10%(0.2)	Exc_L5-6	Inh_CHST9	10.6745
sn-m3C-seq	10%(0.2)	Exc_L5-6	Inh_LAMP5	10.7298
sn-m3C-seq	10%(0.2)	Exc_L5-6	Inh_NDNF	10.8045
sn-m3C-seq	10%(0.2)	Exc_L5-6	Inh_PVALB	10.7793
sn-m3C-seq	10%(0.2)	Exc_L5-6	Inh_UNC5B	10.7451
sn-m3C-seq	10%(0.2)	Exc_L5-6	Inh_VIP	10.8186
sn-m3C-seq	10%(0.2)	Exc_L5-6	Micro-Endo	11.8491
sn-m3C-seq	10%(0.2)	Exc_L6	Astro	10.2242
sn-m3C-seq	10%(0.2)	Exc_L6	Oligo	10.2666
sn-m3C-seq	10%(0.2)	Exc_L6	Exc_L1-3	9.24494
sn-m3C-seq	10%(0.2)	Exc_L6	Exc_L2-4	8.93722
sn-m3C-seq	10%(0.2)	Exc_L6	Exc_L4	8.62999
sn-m3C-seq	10%(0.2)	Exc_L6	Exc_L4-5	9.02546
sn-m3C-seq	10%(0.2)	Exc_L6	Exc_L4-6	8.44548
sn-m3C-seq	10%(0.2)	Exc_L6	Exc_L5-6	7.77905
sn-m3C-seq	10%(0.2)	Exc_L6	Exc_L6	0
sn-m3C-seq	10%(0.2)	Exc_L6	Inh_B3GAT2	10.9396
sn-m3C-seq	10%(0.2)	Exc_L6	Inh_CALB1	10.8605
sn-m3C-seq	10%(0.2)	Exc_L6	Inh_CHST9	10.4763
sn-m3C-seq	10%(0.2)	Exc_L6	Inh_LAMP5	10.7769
sn-m3C-seq	10%(0.2)	Exc_L6	Inh_NDNF	10.8645
sn-m3C-seq	10%(0.2)	Exc_L6	Inh_PVALB	10.9159
sn-m3C-seq	10%(0.2)	Exc_L6	Inh_UNC5B	10.6979
sn-m3C-seq	10%(0.2)	Exc_L6	Inh_VIP	10.9329
sn-m3C-seq	10%(0.2)	Exc_L6	Micro-Endo	11.76
sn-m3C-seq	10%(0.2)	Inh_B3GAT2	Astro	8.56617
sn-m3C-seq	10%(0.2)	Inh_B3GAT2	Oligo	8.70533
sn-m3C-seq	10%(0.2)	Inh_B3GAT2	Exc_L1-3	8.40916
sn-m3C-seq	10%(0.2)	Inh_B3GAT2	Exc_L2-4	8.28803
sn-m3C-seq	10%(0.2)	Inh_B3GAT2	Exc_L4	8.24407
sn-m3C-seq	10%(0.2)	Inh_B3GAT2	Exc_L4-5	8.30425
sn-m3C-seq	10%(0.2)	Inh_B3GAT2	Exc_L4-6	8.33207
sn-m3C-seq	10%(0.2)	Inh_B3GAT2	Exc_L5-6	7.99901
sn-m3C-seq	10%(0.2)	Inh_B3GAT2	Exc_L6	8.55024
sn-m3C-seq	10%(0.2)	Inh_B3GAT2	Inh_B3GAT2	0
sn-m3C-seq	10%(0.2)	Inh_B3GAT2	Inh_CALB1	8.1778
sn-m3C-seq	10%(0.2)	Inh_B3GAT2	Inh_CHST9	9.19146
sn-m3C-seq	10%(0.2)	Inh_B3GAT2	Inh_LAMP5	9.34671
sn-m3C-seq	10%(0.2)	Inh_B3GAT2	Inh_NDNF	9.47892
sn-m3C-seq	10%(0.2)	Inh_B3GAT2	Inh_PVALB	8.39615
sn-m3C-seq	10%(0.2)	Inh_B3GAT2	Inh_UNC5B	8.70699
sn-m3C-seq	10%(0.2)	Inh_B3GAT2	Inh_VIP	9.36999
sn-m3C-seq	10%(0.2)	Inh_B3GAT2	Micro-Endo	11.6228
sn-m3C-seq	10%(0.2)	Inh_CALB1	Astro	9.13777
sn-m3C-seq	10%(0.2)	Inh_CALB1	Oligo	9.2398
sn-m3C-seq	10%(0.2)	Inh_CALB1	Exc_L1-3	8.98055
sn-m3C-seq	10%(0.2)	Inh_CALB1	Exc_L2-4	8.99962
sn-m3C-seq	10%(0.2)	Inh_CALB1	Exc_L4	8.98482
sn-m3C-seq	10%(0.2)	Inh_CALB1	Exc_L4-5	8.93696
sn-m3C-seq	10%(0.2)	Inh_CALB1	Exc_L4-6	9.05684
sn-m3C-seq	10%(0.2)	Inh_CALB1	Exc_L5-6	8.75463
sn-m3C-seq	10%(0.2)	Inh_CALB1	Exc_L6	9.3283
sn-m3C-seq	10%(0.2)	Inh_CALB1	Inh_B3GAT2	7.79811
sn-m3C-seq	10%(0.2)	Inh_CALB1	Inh_CALB1	0
sn-m3C-seq	10%(0.2)	Inh_CALB1	Inh_CHST9	9.00541
sn-m3C-seq	10%(0.2)	Inh_CALB1	Inh_LAMP5	9.16314
sn-m3C-seq	10%(0.2)	Inh_CALB1	Inh_NDNF	9.48782
sn-m3C-seq	10%(0.2)	Inh_CALB1	Inh_PVALB	8.51399
sn-m3C-seq	10%(0.2)	Inh_CALB1	Inh_UNC5B	8.53739
sn-m3C-seq	10%(0.2)	Inh_CALB1	Inh_VIP	9.5372
sn-m3C-seq	10%(0.2)	Inh_CALB1	Micro-Endo	11.3811
sn-m3C-seq	10%(0.2)	Inh_CHST9	Astro	7.52078
sn-m3C-seq	10%(0.2)	Inh_CHST9	Oligo	7.74803
sn-m3C-seq	10%(0.2)	Inh_CHST9	Exc_L1-3	7.46221
sn-m3C-seq	10%(0.2)	Inh_CHST9	Exc_L2-4	7.39695
sn-m3C-seq	10%(0.2)	Inh_CHST9	Exc_L4	7.32515
sn-m3C-seq	10%(0.2)	Inh_CHST9	Exc_L4-5	7.57968
sn-m3C-seq	10%(0.2)	Inh_CHST9	Exc_L4-6	7.43662
sn-m3C-seq	10%(0.2)	Inh_CHST9	Exc_L5-6	7.11477
sn-m3C-seq	10%(0.2)	Inh_CHST9	Exc_L6	7.30653
sn-m3C-seq	10%(0.2)	Inh_CHST9	Inh_B3GAT2	7.5148
sn-m3C-seq	10%(0.2)	Inh_CHST9	Inh_CALB1	7.37086
sn-m3C-seq	10%(0.2)	Inh_CHST9	Inh_CHST9	0
sn-m3C-seq	10%(0.2)	Inh_CHST9	Inh_LAMP5	5.98896
sn-m3C-seq	10%(0.2)	Inh_CHST9	Inh_NDNF	6.35784
sn-m3C-seq	10%(0.2)	Inh_CHST9	Inh_PVALB	9.15726
sn-m3C-seq	10%(0.2)	Inh_CHST9	Inh_UNC5B	8.98143
sn-m3C-seq	10%(0.2)	Inh_CHST9	Inh_VIP	9.16031
sn-m3C-seq	10%(0.2)	Inh_CHST9	Micro-Endo	11.6596
sn-m3C-seq	10%(0.2)	Inh_LAMP5	Astro	8.72794
sn-m3C-seq	10%(0.2)	Inh_LAMP5	Oligo	8.93393
sn-m3C-seq	10%(0.2)	Inh_LAMP5	Exc_L1-3	8.73841
sn-m3C-seq	10%(0.2)	Inh_LAMP5	Exc_L2-4	8.71899
sn-m3C-seq	10%(0.2)	Inh_LAMP5	Exc_L4	8.6491
sn-m3C-seq	10%(0.2)	Inh_LAMP5	Exc_L4-5	8.84029
sn-m3C-seq	10%(0.2)	Inh_LAMP5	Exc_L4-6	8.83637
sn-m3C-seq	10%(0.2)	Inh_LAMP5	Exc_L5-6	8.45084
sn-m3C-seq	10%(0.2)	Inh_LAMP5	Exc_L6	8.98795
sn-m3C-seq	10%(0.2)	Inh_LAMP5	Inh_B3GAT2	8.93906
sn-m3C-seq	10%(0.2)	Inh_LAMP5	Inh_CALB1	8.87459
sn-m3C-seq	10%(0.2)	Inh_LAMP5	Inh_CHST9	3.78419
sn-m3C-seq	10%(0.2)	Inh_LAMP5	Inh_LAMP5	0
sn-m3C-seq	10%(0.2)	Inh_LAMP5	Inh_NDNF	7.90912
sn-m3C-seq	10%(0.2)	Inh_LAMP5	Inh_PVALB	9.55514
sn-m3C-seq	10%(0.2)	Inh_LAMP5	Inh_UNC5B	9.28961
sn-m3C-seq	10%(0.2)	Inh_LAMP5	Inh_VIP	9.40968
sn-m3C-seq	10%(0.2)	Inh_LAMP5	Micro-Endo	11.5551
sn-m3C-seq	10%(0.2)	Inh_NDNF	Astro	8.83536
sn-m3C-seq	10%(0.2)	Inh_NDNF	Oligo	8.99937
sn-m3C-seq	10%(0.2)	Inh_NDNF	Exc_L1-3	8.86078
sn-m3C-seq	10%(0.2)	Inh_NDNF	Exc_L2-4	8.77786
sn-m3C-seq	10%(0.2)	Inh_NDNF	Exc_L4	8.68288
sn-m3C-seq	10%(0.2)	Inh_NDNF	Exc_L4-5	8.92279
sn-m3C-seq	10%(0.2)	Inh_NDNF	Exc_L4-6	8.89
sn-m3C-seq	10%(0.2)	Inh_NDNF	Exc_L5-6	8.47928
sn-m3C-seq	10%(0.2)	Inh_NDNF	Exc_L6	8.98369
sn-m3C-seq	10%(0.2)	Inh_NDNF	Inh_B3GAT2	8.89302
sn-m3C-seq	10%(0.2)	Inh_NDNF	Inh_CALB1	8.91959
sn-m3C-seq	10%(0.2)	Inh_NDNF	Inh_CHST9	3.89182
sn-m3C-seq	10%(0.2)	Inh_NDNF	Inh_LAMP5	6.21461
sn-m3C-seq	10%(0.2)	Inh_NDNF	Inh_NDNF	0
sn-m3C-seq	10%(0.2)	Inh_NDNF	Inh_PVALB	9.65714
sn-m3C-seq	10%(0.2)	Inh_NDNF	Inh_UNC5B	9.21592
sn-m3C-seq	10%(0.2)	Inh_NDNF	Inh_VIP	9.32527
sn-m3C-seq	10%(0.2)	Inh_NDNF	Micro-Endo	11.6022
sn-m3C-seq	10%(0.2)	Inh_PVALB	Astro	8.88281
sn-m3C-seq	10%(0.2)	Inh_PVALB	Oligo	9.00393
sn-m3C-seq	10%(0.2)	Inh_PVALB	Exc_L1-3	8.72907
sn-m3C-seq	10%(0.2)	Inh_PVALB	Exc_L2-4	8.69785
sn-m3C-seq	10%(0.2)	Inh_PVALB	Exc_L4	8.65556
sn-m3C-seq	10%(0.2)	Inh_PVALB	Exc_L4-5	8.65207
sn-m3C-seq	10%(0.2)	Inh_PVALB	Exc_L4-6	8.75967
sn-m3C-seq	10%(0.2)	Inh_PVALB	Exc_L5-6	8.43098
sn-m3C-seq	10%(0.2)	Inh_PVALB	Exc_L6	9.06647
sn-m3C-seq	10%(0.2)	Inh_PVALB	Inh_B3GAT2	7.80588
sn-m3C-seq	10%(0.2)	Inh_PVALB	Inh_CALB1	7.5868
sn-m3C-seq	10%(0.2)	Inh_PVALB	Inh_CHST9	6.6695
sn-m3C-seq	10%(0.2)	Inh_PVALB	Inh_LAMP5	7.88908
sn-m3C-seq	10%(0.2)	Inh_PVALB	Inh_NDNF	8.24276
sn-m3C-seq	10%(0.2)	Inh_PVALB	Inh_PVALB	0
sn-m3C-seq	10%(0.2)	Inh_PVALB	Inh_UNC5B	7.69257
sn-m3C-seq	10%(0.2)	Inh_PVALB	Inh_VIP	9.34801
sn-m3C-seq	10%(0.2)	Inh_PVALB	Micro-Endo	11.4201
sn-m3C-seq	10%(0.2)	Inh_UNC5B	Astro	7.90323
sn-m3C-seq	10%(0.2)	Inh_UNC5B	Oligo	8.13094
sn-m3C-seq	10%(0.2)	Inh_UNC5B	Exc_L1-3	7.79359
sn-m3C-seq	10%(0.2)	Inh_UNC5B	Exc_L2-4	7.61678
sn-m3C-seq	10%(0.2)	Inh_UNC5B	Exc_L4	7.47477
sn-m3C-seq	10%(0.2)	Inh_UNC5B	Exc_L4-5	7.67369
sn-m3C-seq	10%(0.2)	Inh_UNC5B	Exc_L4-6	7.64731
sn-m3C-seq	10%(0.2)	Inh_UNC5B	Exc_L5-6	7.37023
sn-m3C-seq	10%(0.2)	Inh_UNC5B	Exc_L6	7.74544
sn-m3C-seq	10%(0.2)	Inh_UNC5B	Inh_B3GAT2	7.1325
sn-m3C-seq	10%(0.2)	Inh_UNC5B	Inh_CALB1	6.85013
sn-m3C-seq	10%(0.2)	Inh_UNC5B	Inh_CHST9	5.6204
sn-m3C-seq	10%(0.2)	Inh_UNC5B	Inh_LAMP5	6.7093
sn-m3C-seq	10%(0.2)	Inh_UNC5B	Inh_NDNF	6.81344
sn-m3C-seq	10%(0.2)	Inh_UNC5B	Inh_PVALB	5.94017
sn-m3C-seq	10%(0.2)	Inh_UNC5B	Inh_UNC5B	0
sn-m3C-seq	10%(0.2)	Inh_UNC5B	Inh_VIP	9.0965
sn-m3C-seq	10%(0.2)	Inh_UNC5B	Micro-Endo	11.7633
sn-m3C-seq	10%(0.2)	Inh_VIP	Astro	9.18287
sn-m3C-seq	10%(0.2)	Inh_VIP	Oligo	9.25081
sn-m3C-seq	10%(0.2)	Inh_VIP	Exc_L1-3	9.34435
sn-m3C-seq	10%(0.2)	Inh_VIP	Exc_L2-4	9.35097
sn-m3C-seq	10%(0.2)	Inh_VIP	Exc_L4	9.20854
sn-m3C-seq	10%(0.2)	Inh_VIP	Exc_L4-5	9.37084
sn-m3C-seq	10%(0.2)	Inh_VIP	Exc_L4-6	9.42044
sn-m3C-seq	10%(0.2)	Inh_VIP	Exc_L5-6	9.05952
sn-m3C-seq	10%(0.2)	Inh_VIP	Exc_L6	9.61394
sn-m3C-seq	10%(0.2)	Inh_VIP	Inh_B3GAT2	9.26851
sn-m3C-seq	10%(0.2)	Inh_VIP	Inh_CALB1	9.38815
sn-m3C-seq	10%(0.2)	Inh_VIP	Inh_CHST9	7.60738
sn-m3C-seq	10%(0.2)	Inh_VIP	Inh_LAMP5	8.62659
sn-m3C-seq	10%(0.2)	Inh_VIP	Inh_NDNF	8.68896
sn-m3C-seq	10%(0.2)	Inh_VIP	Inh_PVALB	9.27706
sn-m3C-seq	10%(0.2)	Inh_VIP	Inh_UNC5B	8.10742
sn-m3C-seq	10%(0.2)	Inh_VIP	Inh_VIP	0
sn-m3C-seq	10%(0.2)	Inh_VIP	Micro-Endo	11.3684
sn-m3C-seq	10%(0.2)	Micro-Endo	Astro	12.725
sn-m3C-seq	10%(0.2)	Micro-Endo	Oligo	12.7869
sn-m3C-seq	10%(0.2)	Micro-Endo	Exc_L1-3	12.7281
sn-m3C-seq	10%(0.2)	Micro-Endo	Exc_L2-4	12.3814
sn-m3C-seq	10%(0.2)	Micro-Endo	Exc_L4	12.0511
sn-m3C-seq	10%(0.2)	Micro-Endo	Exc_L4-5	12.5187
sn-m3C-seq	10%(0.2)	Micro-Endo	Exc_L4-6	12.2147
sn-m3C-seq	10%(0.2)	Micro-Endo	Exc_L5-6	11.4886
sn-m3C-seq	10%(0.2)	Micro-Endo	Exc_L6	12.1599
sn-m3C-seq	10%(0.2)	Micro-Endo	Inh_B3GAT2	12.0929
sn-m3C-seq	10%(0.2)	Micro-Endo	Inh_CALB1	12.617
sn-m3C-seq	10%(0.2)	Micro-Endo	Inh_CHST9	10.5672
sn-m3C-seq	10%(0.2)	Micro-Endo	Inh_LAMP5	12.1221
sn-m3C-seq	10%(0.2)	Micro-Endo	Inh_NDNF	12.1527
sn-m3C-seq	10%(0.2)	Micro-Endo	Inh_PVALB	12.4588
sn-m3C-seq	10%(0.2)	Micro-Endo	Inh_UNC5B	11.1376
sn-m3C-seq	10%(0.2)	Micro-Endo	Inh_VIP	12.6093
sn-m3C-seq	10%(0.2)	Micro-Endo	Micro-Endo	0
sn-m3C-seq	1%(0.2)	Astro	Astro	0
sn-m3C-seq	1%(0.2)	Astro	Oligo	10.4675
sn-m3C-seq	1%(0.2)	Astro	Exc_L1-3	11.6407
sn-m3C-seq	1%(0.2)	Astro	Exc_L2-4	11.7538
sn-m3C-seq	1%(0.2)	Astro	Exc_L4	11.6742
sn-m3C-seq	1%(0.2)	Astro	Exc_L4-5	11.7082
sn-m3C-seq	1%(0.2)	Astro	Exc_L4-6	11.7645
sn-m3C-seq	1%(0.2)	Astro	Exc_L5-6	11.6779
sn-m3C-seq	1%(0.2)	Astro	Exc_L6	11.7606
sn-m3C-seq	1%(0.2)	Astro	Inh_B3GAT2	11.5665
sn-m3C-seq	1%(0.2)	Astro	Inh_CALB1	11.528
sn-m3C-seq	1%(0.2)	Astro	Inh_CHST9	11.0256
sn-m3C-seq	1%(0.2)	Astro	Inh_LAMP5	11.2922
sn-m3C-seq	1%(0.2)	Astro	Inh_NDNF	11.5101
sn-m3C-seq	1%(0.2)	Astro	Inh_PVALB	11.5472
sn-m3C-seq	1%(0.2)	Astro	Inh_UNC5B	11.3821
sn-m3C-seq	1%(0.2)	Astro	Inh_VIP	11.4817
sn-m3C-seq	1%(0.2)	Astro	Micro-Endo	12.9401
sn-m3C-seq	1%(0.2)	Oligo	Astro	9.91245
sn-m3C-seq	1%(0.2)	Oligo	Oligo	0
sn-m3C-seq	1%(0.2)	Oligo	Exc_L1-3	11.5838
sn-m3C-seq	1%(0.2)	Oligo	Exc_L2-4	11.7202
sn-m3C-seq	1%(0.2)	Oligo	Exc_L4	11.6393
sn-m3C-seq	1%(0.2)	Oligo	Exc_L4-5	11.677
sn-m3C-seq	1%(0.2)	Oligo	Exc_L4-6	11.735
sn-m3C-seq	1%(0.2)	Oligo	Exc_L5-6	11.6309
sn-m3C-seq	1%(0.2)	Oligo	Exc_L6	11.7396
sn-m3C-seq	1%(0.2)	Oligo	Inh_B3GAT2	11.5707
sn-m3C-seq	1%(0.2)	Oligo	Inh_CALB1	11.5325
sn-m3C-seq	1%(0.2)	Oligo	Inh_CHST9	10.9996
sn-m3C-seq	1%(0.2)	Oligo	Inh_LAMP5	11.3287
sn-m3C-seq	1%(0.2)	Oligo	Inh_NDNF	11.5264
sn-m3C-seq	1%(0.2)	Oligo	Inh_PVALB	11.5496
sn-m3C-seq	1%(0.2)	Oligo	Inh_UNC5B	11.3705
sn-m3C-seq	1%(0.2)	Oligo	Inh_VIP	11.524
sn-m3C-seq	1%(0.2)	Oligo	Micro-Endo	12.9174
sn-m3C-seq	1%(0.2)	Exc_L1-3	Astro	10.5135
sn-m3C-seq	1%(0.2)	Exc_L1-3	Oligo	10.6387
sn-m3C-seq	1%(0.2)	Exc_L1-3	Exc_L1-3	0
sn-m3C-seq	1%(0.2)	Exc_L1-3	Exc_L2-4	8.69885
sn-m3C-seq	1%(0.2)	Exc_L1-3	Exc_L4	10.9263
sn-m3C-seq	1%(0.2)	Exc_L1-3	Exc_L4-5	11.1296
sn-m3C-seq	1%(0.2)	Exc_L1-3	Exc_L4-6	11.3905
sn-m3C-seq	1%(0.2)	Exc_L1-3	Exc_L5-6	9.0287
sn-m3C-seq	1%(0.2)	Exc_L1-3	Exc_L6	11.4326
sn-m3C-seq	1%(0.2)	Exc_L1-3	Inh_B3GAT2	11.6912
sn-m3C-seq	1%(0.2)	Exc_L1-3	Inh_CALB1	11.6442
sn-m3C-seq	1%(0.2)	Exc_L1-3	Inh_CHST9	11.2241
sn-m3C-seq	1%(0.2)	Exc_L1-3	Inh_LAMP5	11.5248
sn-m3C-seq	1%(0.2)	Exc_L1-3	Inh_NDNF	11.6918
sn-m3C-seq	1%(0.2)	Exc_L1-3	Inh_PVALB	11.6807
sn-m3C-seq	1%(0.2)	Exc_L1-3	Inh_UNC5B	11.459
sn-m3C-seq	1%(0.2)	Exc_L1-3	Inh_VIP	11.7218
sn-m3C-seq	1%(0.2)	Exc_L1-3	Micro-Endo	13.0156
sn-m3C-seq	1%(0.2)	Exc_L2-4	Astro	9.86511
sn-m3C-seq	1%(0.2)	Exc_L2-4	Oligo	9.98049
sn-m3C-seq	1%(0.2)	Exc_L2-4	Exc_L1-3	5.77765
sn-m3C-seq	1%(0.2)	Exc_L2-4	Exc_L2-4	0
sn-m3C-seq	1%(0.2)	Exc_L2-4	Exc_L4	10.6464
sn-m3C-seq	1%(0.2)	Exc_L2-4	Exc_L4-5	10.965
sn-m3C-seq	1%(0.2)	Exc_L2-4	Exc_L4-6	11.235
sn-m3C-seq	1%(0.2)	Exc_L2-4	Exc_L5-6	5.15906
sn-m3C-seq	1%(0.2)	Exc_L2-4	Exc_L6	11.2513
sn-m3C-seq	1%(0.2)	Exc_L2-4	Inh_B3GAT2	11.6329
sn-m3C-seq	1%(0.2)	Exc_L2-4	Inh_CALB1	11.5615
sn-m3C-seq	1%(0.2)	Exc_L2-4	Inh_CHST9	11.2029
sn-m3C-seq	1%(0.2)	Exc_L2-4	Inh_LAMP5	11.4718
sn-m3C-seq	1%(0.2)	Exc_L2-4	Inh_NDNF	11.5762
sn-m3C-seq	1%(0.2)	Exc_L2-4	Inh_PVALB	11.6183
sn-m3C-seq	1%(0.2)	Exc_L2-4	Inh_UNC5B	11.3884
sn-m3C-seq	1%(0.2)	Exc_L2-4	Inh_VIP	11.6737
sn-m3C-seq	1%(0.2)	Exc_L2-4	Micro-Endo	12.9506
sn-m3C-seq	1%(0.2)	Exc_L4	Astro	9.12609
sn-m3C-seq	1%(0.2)	Exc_L4	Oligo	9.20352
sn-m3C-seq	1%(0.2)	Exc_L4	Exc_L1-3	7.57199
sn-m3C-seq	1%(0.2)	Exc_L4	Exc_L2-4	6.45362
sn-m3C-seq	1%(0.2)	Exc_L4	Exc_L4	0
sn-m3C-seq	1%(0.2)	Exc_L4	Exc_L4-5	9.04829
sn-m3C-seq	1%(0.2)	Exc_L4	Exc_L4-6	8.80478
sn-m3C-seq	1%(0.2)	Exc_L4	Exc_L5-6	9.07669
sn-m3C-seq	1%(0.2)	Exc_L4	Exc_L6	7.93916
sn-m3C-seq	1%(0.2)	Exc_L4	Inh_B3GAT2	11.3085
sn-m3C-seq	1%(0.2)	Exc_L4	Inh_CALB1	11.2228
sn-m3C-seq	1%(0.2)	Exc_L4	Inh_CHST9	10.8466
sn-m3C-seq	1%(0.2)	Exc_L4	Inh_LAMP5	11.1279
sn-m3C-seq	1%(0.2)	Exc_L4	Inh_NDNF	11.2182
sn-m3C-seq	1%(0.2)	Exc_L4	Inh_PVALB	11.2928
sn-m3C-seq	1%(0.2)	Exc_L4	Inh_UNC5B	10.9713
sn-m3C-seq	1%(0.2)	Exc_L4	Inh_VIP	11.3652
sn-m3C-seq	1%(0.2)	Exc_L4	Micro-Endo	12.9033
sn-m3C-seq	1%(0.2)	Exc_L4-5	Astro	9.8952
sn-m3C-seq	1%(0.2)	Exc_L4-5	Oligo	10.0111
sn-m3C-seq	1%(0.2)	Exc_L4-5	Exc_L1-3	8.63355
sn-m3C-seq	1%(0.2)	Exc_L4-5	Exc_L2-4	7.8462
sn-m3C-seq	1%(0.2)	Exc_L4-5	Exc_L4	5.46806
sn-m3C-seq	1%(0.2)	Exc_L4-5	Exc_L4-5	0
sn-m3C-seq	1%(0.2)	Exc_L4-5	Exc_L4-6	9.19157
sn-m3C-seq	1%(0.2)	Exc_L4-5	Exc_L5-6	10.0713
sn-m3C-seq	1%(0.2)	Exc_L4-5	Exc_L6	10.4937
sn-m3C-seq	1%(0.2)	Exc_L4-5	Inh_B3GAT2	11.2402
sn-m3C-seq	1%(0.2)	Exc_L4-5	Inh_CALB1	11.2328
sn-m3C-seq	1%(0.2)	Exc_L4-5	Inh_CHST9	10.9814
sn-m3C-seq	1%(0.2)	Exc_L4-5	Inh_LAMP5	11.276
sn-m3C-seq	1%(0.2)	Exc_L4-5	Inh_NDNF	11.3481
sn-m3C-seq	1%(0.2)	Exc_L4-5	Inh_PVALB	11.2367
sn-m3C-seq	1%(0.2)	Exc_L4-5	Inh_UNC5B	11.0404
sn-m3C-seq	1%(0.2)	Exc_L4-5	Inh_VIP	11.4345
sn-m3C-seq	1%(0.2)	Exc_L4-5	Micro-Endo	13.018
sn-m3C-seq	1%(0.2)	Exc_L4-6	Astro	9.21483
sn-m3C-seq	1%(0.2)	Exc_L4-6	Oligo	9.31542
sn-m3C-seq	1%(0.2)	Exc_L4-6	Exc_L1-3	8.26359
sn-m3C-seq	1%(0.2)	Exc_L4-6	Exc_L2-4	7.48099
sn-m3C-seq	1%(0.2)	Exc_L4-6	Exc_L4	4.39445
sn-m3C-seq	1%(0.2)	Exc_L4-6	Exc_L4-5	5.20401
sn-m3C-seq	1%(0.2)	Exc_L4-6	Exc_L4-6	0
sn-m3C-seq	1%(0.2)	Exc_L4-6	Exc_L5-6	10.4644
sn-m3C-seq	1%(0.2)	Exc_L4-6	Exc_L6	7.1285
sn-m3C-seq	1%(0.2)	Exc_L4-6	Inh_B3GAT2	11.1622
sn-m3C-seq	1%(0.2)	Exc_L4-6	Inh_CALB1	11.1266
sn-m3C-seq	1%(0.2)	Exc_L4-6	Inh_CHST9	10.8127
sn-m3C-seq	1%(0.2)	Exc_L4-6	Inh_LAMP5	11.157
sn-m3C-seq	1%(0.2)	Exc_L4-6	Inh_NDNF	11.2295
sn-m3C-seq	1%(0.2)	Exc_L4-6	Inh_PVALB	11.1541
sn-m3C-seq	1%(0.2)	Exc_L4-6	Inh_UNC5B	10.858
sn-m3C-seq	1%(0.2)	Exc_L4-6	Inh_VIP	11.3707
sn-m3C-seq	1%(0.2)	Exc_L4-6	Micro-Endo	12.9598
sn-m3C-seq	1%(0.2)	Exc_L5-6	Astro	8.55929
sn-m3C-seq	1%(0.2)	Exc_L5-6	Oligo	8.62641
sn-m3C-seq	1%(0.2)	Exc_L5-6	Exc_L1-3	4.67283
sn-m3C-seq	1%(0.2)	Exc_L5-6	Exc_L2-4	0.693147
sn-m3C-seq	1%(0.2)	Exc_L5-6	Exc_L4	4.14313
sn-m3C-seq	1%(0.2)	Exc_L5-6	Exc_L4-5	6.02828
sn-m3C-seq	1%(0.2)	Exc_L5-6	Exc_L4-6	6.10925
sn-m3C-seq	1%(0.2)	Exc_L5-6	Exc_L5-6	0
sn-m3C-seq	1%(0.2)	Exc_L5-6	Exc_L6	10.4532
sn-m3C-seq	1%(0.2)	Exc_L5-6	Inh_B3GAT2	11.4221
sn-m3C-seq	1%(0.2)	Exc_L5-6	Inh_CALB1	11.3072
sn-m3C-seq	1%(0.2)	Exc_L5-6	Inh_CHST9	10.993
sn-m3C-seq	1%(0.2)	Exc_L5-6	Inh_LAMP5	11.2383
sn-m3C-seq	1%(0.2)	Exc_L5-6	Inh_NDNF	11.3104
sn-m3C-seq	1%(0.2)	Exc_L5-6	Inh_PVALB	11.3932
sn-m3C-seq	1%(0.2)	Exc_L5-6	Inh_UNC5B	11.1432
sn-m3C-seq	1%(0.2)	Exc_L5-6	Inh_VIP	11.432
sn-m3C-seq	1%(0.2)	Exc_L5-6	Micro-Endo	12.6664
sn-m3C-seq	1%(0.2)	Exc_L6	Astro	9.18697
sn-m3C-seq	1%(0.2)	Exc_L6	Oligo	9.30592
sn-m3C-seq	1%(0.2)	Exc_L6	Exc_L1-3	8.4401
sn-m3C-seq	1%(0.2)	Exc_L6	Exc_L2-4	7.54856
sn-m3C-seq	1%(0.2)	Exc_L6	Exc_L4	3.04452
sn-m3C-seq	1%(0.2)	Exc_L6	Exc_L4-5	7.05012
sn-m3C-seq	1%(0.2)	Exc_L6	Exc_L4-6	2.99573
sn-m3C-seq	1%(0.2)	Exc_L6	Exc_L5-6	5.63479
sn-m3C-seq	1%(0.2)	Exc_L6	Exc_L6	0
sn-m3C-seq	1%(0.2)	Exc_L6	Inh_B3GAT2	11.2362
sn-m3C-seq	1%(0.2)	Exc_L6	Inh_CALB1	11.141
sn-m3C-seq	1%(0.2)	Exc_L6	Inh_CHST9	10.5751
sn-m3C-seq	1%(0.2)	Exc_L6	Inh_LAMP5	11.0613
sn-m3C-seq	1%(0.2)	Exc_L6	Inh_NDNF	11.1409
sn-m3C-seq	1%(0.2)	Exc_L6	Inh_PVALB	11.2127
sn-m3C-seq	1%(0.2)	Exc_L6	Inh_UNC5B	10.7341
sn-m3C-seq	1%(0.2)	Exc_L6	Inh_VIP	11.3639
sn-m3C-seq	1%(0.2)	Exc_L6	Micro-Endo	12.9339
sn-m3C-seq	1%(0.2)	Inh_B3GAT2	Astro	8.12296
sn-m3C-seq	1%(0.2)	Inh_B3GAT2	Oligo	8.28753
sn-m3C-seq	1%(0.2)	Inh_B3GAT2	Exc_L1-3	8.02191
sn-m3C-seq	1%(0.2)	Inh_B3GAT2	Exc_L2-4	7.38337
sn-m3C-seq	1%(0.2)	Inh_B3GAT2	Exc_L4	6.70564
sn-m3C-seq	1%(0.2)	Inh_B3GAT2	Exc_L4-5	7.19143
sn-m3C-seq	1%(0.2)	Inh_B3GAT2	Exc_L4-6	6.66568
sn-m3C-seq	1%(0.2)	Inh_B3GAT2	Exc_L5-6	6.37502
sn-m3C-seq	1%(0.2)	Inh_B3GAT2	Exc_L6	6.71659
sn-m3C-seq	1%(0.2)	Inh_B3GAT2	Inh_B3GAT2	0
sn-m3C-seq	1%(0.2)	Inh_B3GAT2	Inh_CALB1	10.2837
sn-m3C-seq	1%(0.2)	Inh_B3GAT2	Inh_CHST9	9.79484
sn-m3C-seq	1%(0.2)	Inh_B3GAT2	Inh_LAMP5	10.5568
sn-m3C-seq	1%(0.2)	Inh_B3GAT2	Inh_NDNF	10.437
sn-m3C-seq	1%(0.2)	Inh_B3GAT2	Inh_PVALB	7.93916
sn-m3C-seq	1%(0.2)	Inh_B3GAT2	Inh_UNC5B	9.20623
sn-m3C-seq	1%(0.2)	Inh_B3GAT2	Inh_VIP	10.5966
sn-m3C-seq	1%(0.2)	Inh_B3GAT2	Micro-Endo	12.8919
sn-m3C-seq	1%(0.2)	Inh_CALB1	Astro	9.09167
sn-m3C-seq	1%(0.2)	Inh_CALB1	Oligo	9.24474
sn-m3C-seq	1%(0.2)	Inh_CALB1	Exc_L1-3	8.85723
sn-m3C-seq	1%(0.2)	Inh_CALB1	Exc_L2-4	8.2204
sn-m3C-seq	1%(0.2)	Inh_CALB1	Exc_L4	7.55695
sn-m3C-seq	1%(0.2)	Inh_CALB1	Exc_L4-5	8.17301
sn-m3C-seq	1%(0.2)	Inh_CALB1	Exc_L4-6	7.59488
sn-m3C-seq	1%(0.2)	Inh_CALB1	Exc_L5-6	7.1025
sn-m3C-seq	1%(0.2)	Inh_CALB1	Exc_L6	7.55329
sn-m3C-seq	1%(0.2)	Inh_CALB1	Inh_B3GAT2	7.25205
sn-m3C-seq	1%(0.2)	Inh_CALB1	Inh_CALB1	0
sn-m3C-seq	1%(0.2)	Inh_CALB1	Inh_CHST9	9.43068
sn-m3C-seq	1%(0.2)	Inh_CALB1	Inh_LAMP5	10.3834
sn-m3C-seq	1%(0.2)	Inh_CALB1	Inh_NDNF	10.4836
sn-m3C-seq	1%(0.2)	Inh_CALB1	Inh_PVALB	8.17498
sn-m3C-seq	1%(0.2)	Inh_CALB1	Inh_UNC5B	7.12528
sn-m3C-seq	1%(0.2)	Inh_CALB1	Inh_VIP	10.7992
sn-m3C-seq	1%(0.2)	Inh_CALB1	Micro-Endo	12.982
sn-m3C-seq	1%(0.2)	Inh_CHST9	Astro	6.24804
sn-m3C-seq	1%(0.2)	Inh_CHST9	Oligo	6.35611
sn-m3C-seq	1%(0.2)	Inh_CHST9	Exc_L1-3	6.19848
sn-m3C-seq	1%(0.2)	Inh_CHST9	Exc_L2-4	5.65599
sn-m3C-seq	1%(0.2)	Inh_CHST9	Exc_L4	4.97673
sn-m3C-seq	1%(0.2)	Inh_CHST9	Exc_L4-5	5.83481
sn-m3C-seq	1%(0.2)	Inh_CHST9	Exc_L4-6	5.19296
sn-m3C-seq	1%(0.2)	Inh_CHST9	Exc_L5-6	4.57471
sn-m3C-seq	1%(0.2)	Inh_CHST9	Exc_L6	4.86753
sn-m3C-seq	1%(0.2)	Inh_CHST9	Inh_B3GAT2	4.89784
sn-m3C-seq	1%(0.2)	Inh_CHST9	Inh_CALB1	4.84419
sn-m3C-seq	1%(0.2)	Inh_CHST9	Inh_CHST9	0
sn-m3C-seq	1%(0.2)	Inh_CHST9	Inh_LAMP5	1.94591
sn-m3C-seq	1%(0.2)	Inh_CHST9	Inh_NDNF	2.30259
sn-m3C-seq	1%(0.2)	Inh_CHST9	Inh_PVALB	9.62483
sn-m3C-seq	1%(0.2)	Inh_CHST9	Inh_UNC5B	6.62007
sn-m3C-seq	1%(0.2)	Inh_CHST9	Inh_VIP	5.57215
sn-m3C-seq	1%(0.2)	Inh_CHST9	Micro-Endo	12.2737
sn-m3C-seq	1%(0.2)	Inh_LAMP5	Astro	8.24433
sn-m3C-seq	1%(0.2)	Inh_LAMP5	Oligo	8.37977
sn-m3C-seq	1%(0.2)	Inh_LAMP5	Exc_L1-3	8.18172
sn-m3C-seq	1%(0.2)	Inh_LAMP5	Exc_L2-4	7.6516
sn-m3C-seq	1%(0.2)	Inh_LAMP5	Exc_L4	7.02287
sn-m3C-seq	1%(0.2)	Inh_LAMP5	Exc_L4-5	7.98888
sn-m3C-seq	1%(0.2)	Inh_LAMP5	Exc_L4-6	7.38088
sn-m3C-seq	1%(0.2)	Inh_LAMP5	Exc_L5-6	6.56386
sn-m3C-seq	1%(0.2)	Inh_LAMP5	Exc_L6	7.10579
sn-m3C-seq	1%(0.2)	Inh_LAMP5	Inh_B3GAT2	7.41337
sn-m3C-seq	1%(0.2)	Inh_LAMP5	Inh_CALB1	7.78614
sn-m3C-seq	1%(0.2)	Inh_LAMP5	Inh_CHST9	0
sn-m3C-seq	1%(0.2)	Inh_LAMP5	Inh_LAMP5	0
sn-m3C-seq	1%(0.2)	Inh_LAMP5	Inh_NDNF	6.90475
sn-m3C-seq	1%(0.2)	Inh_LAMP5	Inh_PVALB	10.5154
sn-m3C-seq	1%(0.2)	Inh_LAMP5	Inh_UNC5B	9.52522
sn-m3C-seq	1%(0.2)	Inh_LAMP5	Inh_VIP	9.90369
sn-m3C-seq	1%(0.2)	Inh_LAMP5	Micro-Endo	12.8458
sn-m3C-seq	1%(0.2)	Inh_NDNF	Astro	8.56941
sn-m3C-seq	1%(0.2)	Inh_NDNF	Oligo	8.77987
sn-m3C-seq	1%(0.2)	Inh_NDNF	Exc_L1-3	8.45127
sn-m3C-seq	1%(0.2)	Inh_NDNF	Exc_L2-4	7.7111
sn-m3C-seq	1%(0.2)	Inh_NDNF	Exc_L4	7.04665
sn-m3C-seq	1%(0.2)	Inh_NDNF	Exc_L4-5	7.93416
sn-m3C-seq	1%(0.2)	Inh_NDNF	Exc_L4-6	7.41818
sn-m3C-seq	1%(0.2)	Inh_NDNF	Exc_L5-6	6.62672
sn-m3C-seq	1%(0.2)	Inh_NDNF	Exc_L6	7.06219
sn-m3C-seq	1%(0.2)	Inh_NDNF	Inh_B3GAT2	7.19669
sn-m3C-seq	1%(0.2)	Inh_NDNF	Inh_CALB1	7.71913
sn-m3C-seq	1%(0.2)	Inh_NDNF	Inh_CHST9	0
sn-m3C-seq	1%(0.2)	Inh_NDNF	Inh_LAMP5	1.94591
sn-m3C-seq	1%(0.2)	Inh_NDNF	Inh_NDNF	0
sn-m3C-seq	1%(0.2)	Inh_NDNF	Inh_PVALB	10.4784
sn-m3C-seq	1%(0.2)	Inh_NDNF	Inh_UNC5B	7.8411
sn-m3C-seq	1%(0.2)	Inh_NDNF	Inh_VIP	8.4253
sn-m3C-seq	1%(0.2)	Inh_NDNF	Micro-Endo	12.8917
sn-m3C-seq	1%(0.2)	Inh_PVALB	Astro	8.79057
sn-m3C-seq	1%(0.2)	Inh_PVALB	Oligo	8.93801
sn-m3C-seq	1%(0.2)	Inh_PVALB	Exc_L1-3	8.56064
sn-m3C-seq	1%(0.2)	Inh_PVALB	Exc_L2-4	7.94165
sn-m3C-seq	1%(0.2)	Inh_PVALB	Exc_L4	7.26473
sn-m3C-seq	1%(0.2)	Inh_PVALB	Exc_L4-5	7.79893
sn-m3C-seq	1%(0.2)	Inh_PVALB	Exc_L4-6	7.21964
sn-m3C-seq	1%(0.2)	Inh_PVALB	Exc_L5-6	6.91374
sn-m3C-seq	1%(0.2)	Inh_PVALB	Exc_L6	7.31854
sn-m3C-seq	1%(0.2)	Inh_PVALB	Inh_B3GAT2	4.2485
sn-m3C-seq	1%(0.2)	Inh_PVALB	Inh_CALB1	4.47734
sn-m3C-seq	1%(0.2)	Inh_PVALB	Inh_CHST9	4.2485
sn-m3C-seq	1%(0.2)	Inh_PVALB	Inh_LAMP5	6.73578
sn-m3C-seq	1%(0.2)	Inh_PVALB	Inh_NDNF	6.99942
sn-m3C-seq	1%(0.2)	Inh_PVALB	Inh_PVALB	0
sn-m3C-seq	1%(0.2)	Inh_PVALB	Inh_UNC5B	7.32844
sn-m3C-seq	1%(0.2)	Inh_PVALB	Inh_VIP	10.7085
sn-m3C-seq	1%(0.2)	Inh_PVALB	Micro-Endo	12.9675
sn-m3C-seq	1%(0.2)	Inh_UNC5B	Astro	7.09506
sn-m3C-seq	1%(0.2)	Inh_UNC5B	Oligo	7.19519
sn-m3C-seq	1%(0.2)	Inh_UNC5B	Exc_L1-3	6.81235
sn-m3C-seq	1%(0.2)	Inh_UNC5B	Exc_L2-4	6.10032
sn-m3C-seq	1%(0.2)	Inh_UNC5B	Exc_L4	5.36129
sn-m3C-seq	1%(0.2)	Inh_UNC5B	Exc_L4-5	6.06611
sn-m3C-seq	1%(0.2)	Inh_UNC5B	Exc_L4-6	5.40717
sn-m3C-seq	1%(0.2)	Inh_UNC5B	Exc_L5-6	4.8828
sn-m3C-seq	1%(0.2)	Inh_UNC5B	Exc_L6	5.1299
sn-m3C-seq	1%(0.2)	Inh_UNC5B	Inh_B3GAT2	4.54329
sn-m3C-seq	1%(0.2)	Inh_UNC5B	Inh_CALB1	2.56495
sn-m3C-seq	1%(0.2)	Inh_UNC5B	Inh_CHST9	0
sn-m3C-seq	1%(0.2)	Inh_UNC5B	Inh_LAMP5	3.61092
sn-m3C-seq	1%(0.2)	Inh_UNC5B	Inh_NDNF	2.19722
sn-m3C-seq	1%(0.2)	Inh_UNC5B	Inh_PVALB	2.48491
sn-m3C-seq	1%(0.2)	Inh_UNC5B	Inh_UNC5B	0
sn-m3C-seq	1%(0.2)	Inh_UNC5B	Inh_VIP	9.77098
sn-m3C-seq	1%(0.2)	Inh_UNC5B	Micro-Endo	12.6378
sn-m3C-seq	1%(0.2)	Inh_VIP	Astro	9.08682
sn-m3C-seq	1%(0.2)	Inh_VIP	Oligo	9.32
sn-m3C-seq	1%(0.2)	Inh_VIP	Exc_L1-3	9.06277
sn-m3C-seq	1%(0.2)	Inh_VIP	Exc_L2-4	8.54189
sn-m3C-seq	1%(0.2)	Inh_VIP	Exc_L4	7.99328
sn-m3C-seq	1%(0.2)	Inh_VIP	Exc_L4-5	8.75179
sn-m3C-seq	1%(0.2)	Inh_VIP	Exc_L4-6	8.28299
sn-m3C-seq	1%(0.2)	Inh_VIP	Exc_L5-6	7.5353
sn-m3C-seq	1%(0.2)	Inh_VIP	Exc_L6	8.16849
sn-m3C-seq	1%(0.2)	Inh_VIP	Inh_B3GAT2	8.07184
sn-m3C-seq	1%(0.2)	Inh_VIP	Inh_CALB1	8.72534
sn-m3C-seq	1%(0.2)	Inh_VIP	Inh_CHST9	0.693147
sn-m3C-seq	1%(0.2)	Inh_VIP	Inh_LAMP5	6.43133
sn-m3C-seq	1%(0.2)	Inh_VIP	Inh_NDNF	5.04343
sn-m3C-seq	1%(0.2)	Inh_VIP	Inh_PVALB	8.47157
sn-m3C-seq	1%(0.2)	Inh_VIP	Inh_UNC5B	5.97635
sn-m3C-seq	1%(0.2)	Inh_VIP	Inh_VIP	0
sn-m3C-seq	1%(0.2)	Inh_VIP	Micro-Endo	12.9967
sn-m3C-seq	1%(0.2)	Micro-Endo	Astro	11.9411
sn-m3C-seq	1%(0.2)	Micro-Endo	Oligo	12.1905
sn-m3C-seq	1%(0.2)	Micro-Endo	Exc_L1-3	11.9249
sn-m3C-seq	1%(0.2)	Micro-Endo	Exc_L2-4	11.2086
sn-m3C-seq	1%(0.2)	Micro-Endo	Exc_L4	10.7251
sn-m3C-seq	1%(0.2)	Micro-Endo	Exc_L4-5	11.5154
sn-m3C-seq	1%(0.2)	Micro-Endo	Exc_L4-6	10.944
sn-m3C-seq	1%(0.2)	Micro-Endo	Exc_L5-6	9.90967
sn-m3C-seq	1%(0.2)	Micro-Endo	Exc_L6	10.8672
sn-m3C-seq	1%(0.2)	Micro-Endo	Inh_B3GAT2	10.7923
sn-m3C-seq	1%(0.2)	Micro-Endo	Inh_CALB1	11.6535
sn-m3C-seq	1%(0.2)	Micro-Endo	Inh_CHST9	8.82453
sn-m3C-seq	1%(0.2)	Micro-Endo	Inh_LAMP5	10.818
sn-m3C-seq	1%(0.2)	Micro-Endo	Inh_NDNF	10.8894
sn-m3C-seq	1%(0.2)	Micro-Endo	Inh_PVALB	11.3592
sn-m3C-seq	1%(0.2)	Micro-Endo	Inh_UNC5B	9.59974
sn-m3C-seq	1%(0.2)	Micro-Endo	Inh_VIP	11.6575
sn-m3C-seq	1%(0.2)	Micro-Endo	Micro-Endo	0
sn-m3C-seq	100%(0.3)	Astro	Astro	0
sn-m3C-seq	100%(0.3)	Astro	Oligo	10.4597
sn-m3C-seq	100%(0.3)	Astro	Exc_L1-3	11.0831
sn-m3C-seq	100%(0.3)	Astro	Exc_L2-4	11.1692
sn-m3C-seq	100%(0.3)	Astro	Exc_L4	11.1992
sn-m3C-seq	100%(0.3)	Astro	Exc_L4-5	11.242
sn-m3C-seq	100%(0.3)	Astro	Exc_L4-6	11.3328
sn-m3C-seq	100%(0.3)	Astro	Exc_L5-6	11.2474
sn-m3C-seq	100%(0.3)	Astro	Exc_L6	11.477
sn-m3C-seq	100%(0.3)	Astro	Inh_B3GAT2	11.3555
sn-m3C-seq	100%(0.3)	Astro	Inh_CALB1	11.327
sn-m3C-seq	100%(0.3)	Astro	Inh_CHST9	11.0428
sn-m3C-seq	100%(0.3)	Astro	Inh_LAMP5	11.0493
sn-m3C-seq	100%(0.3)	Astro	Inh_NDNF	11.2481
sn-m3C-seq	100%(0.3)	Astro	Inh_PVALB	11.3166
sn-m3C-seq	100%(0.3)	Astro	Inh_UNC5B	11.217
sn-m3C-seq	100%(0.3)	Astro	Inh_VIP	11.2978
sn-m3C-seq	100%(0.3)	Astro	Micro-Endo	0
sn-m3C-seq	100%(0.3)	Oligo	Astro	10.7779
sn-m3C-seq	100%(0.3)	Oligo	Oligo	0
sn-m3C-seq	100%(0.3)	Oligo	Exc_L1-3	11.3507
sn-m3C-seq	100%(0.3)	Oligo	Exc_L2-4	11.4701
sn-m3C-seq	100%(0.3)	Oligo	Exc_L4	11.353
sn-m3C-seq	100%(0.3)	Oligo	Exc_L4-5	11.3854
sn-m3C-seq	100%(0.3)	Oligo	Exc_L4-6	11.4907
sn-m3C-seq	100%(0.3)	Oligo	Exc_L5-6	11.3794
sn-m3C-seq	100%(0.3)	Oligo	Exc_L6	11.6345
sn-m3C-seq	100%(0.3)	Oligo	Inh_B3GAT2	11.4601
sn-m3C-seq	100%(0.3)	Oligo	Inh_CALB1	11.5409
sn-m3C-seq	100%(0.3)	Oligo	Inh_CHST9	11.149
sn-m3C-seq	100%(0.3)	Oligo	Inh_LAMP5	11.2136
sn-m3C-seq	100%(0.3)	Oligo	Inh_NDNF	11.385
sn-m3C-seq	100%(0.3)	Oligo	Inh_PVALB	11.4497
sn-m3C-seq	100%(0.3)	Oligo	Inh_UNC5B	11.3127
sn-m3C-seq	100%(0.3)	Oligo	Inh_VIP	11.483
sn-m3C-seq	100%(0.3)	Oligo	Micro-Endo	0
sn-m3C-seq	100%(0.3)	Exc_L1-3	Astro	11.5815
sn-m3C-seq	100%(0.3)	Exc_L1-3	Oligo	11.6055
sn-m3C-seq	100%(0.3)	Exc_L1-3	Exc_L1-3	0
sn-m3C-seq	100%(0.3)	Exc_L1-3	Exc_L2-4	9.88746
sn-m3C-seq	100%(0.3)	Exc_L1-3	Exc_L4	10.7022
sn-m3C-seq	100%(0.3)	Exc_L1-3	Exc_L4-5	10.8236
sn-m3C-seq	100%(0.3)	Exc_L1-3	Exc_L4-6	11.0243
sn-m3C-seq	100%(0.3)	Exc_L1-3	Exc_L5-6	10.2125
sn-m3C-seq	100%(0.3)	Exc_L1-3	Exc_L6	11.4108
sn-m3C-seq	100%(0.3)	Exc_L1-3	Inh_B3GAT2	11.6972
sn-m3C-seq	100%(0.3)	Exc_L1-3	Inh_CALB1	11.7049
sn-m3C-seq	100%(0.3)	Exc_L1-3	Inh_CHST9	11.4727
sn-m3C-seq	100%(0.3)	Exc_L1-3	Inh_LAMP5	11.557
sn-m3C-seq	100%(0.3)	Exc_L1-3	Inh_NDNF	11.675
sn-m3C-seq	100%(0.3)	Exc_L1-3	Inh_PVALB	11.6828
sn-m3C-seq	100%(0.3)	Exc_L1-3	Inh_UNC5B	11.5696
sn-m3C-seq	100%(0.3)	Exc_L1-3	Inh_VIP	11.7598
sn-m3C-seq	100%(0.3)	Exc_L1-3	Micro-Endo	11.7847
sn-m3C-seq	100%(0.3)	Exc_L2-4	Astro	11.6323
sn-m3C-seq	100%(0.3)	Exc_L2-4	Oligo	11.659
sn-m3C-seq	100%(0.3)	Exc_L2-4	Exc_L1-3	9.93905
sn-m3C-seq	100%(0.3)	Exc_L2-4	Exc_L2-4	0
sn-m3C-seq	100%(0.3)	Exc_L2-4	Exc_L4	10.4581
sn-m3C-seq	100%(0.3)	Exc_L2-4	Exc_L4-5	10.5793
sn-m3C-seq	100%(0.3)	Exc_L2-4	Exc_L4-6	10.8941
sn-m3C-seq	100%(0.3)	Exc_L2-4	Exc_L5-6	9.86921
sn-m3C-seq	100%(0.3)	Exc_L2-4	Exc_L6	11.2749
sn-m3C-seq	100%(0.3)	Exc_L2-4	Inh_B3GAT2	11.6969
sn-m3C-seq	100%(0.3)	Exc_L2-4	Inh_CALB1	11.6832
sn-m3C-seq	100%(0.3)	Exc_L2-4	Inh_CHST9	11.504
sn-m3C-seq	100%(0.3)	Exc_L2-4	Inh_LAMP5	11.5704
sn-m3C-seq	100%(0.3)	Exc_L2-4	Inh_NDNF	11.6607
sn-m3C-seq	100%(0.3)	Exc_L2-4	Inh_PVALB	11.6804
sn-m3C-seq	100%(0.3)	Exc_L2-4	Inh_UNC5B	11.5744
sn-m3C-seq	100%(0.3)	Exc_L2-4	Inh_VIP	11.7485
sn-m3C-seq	100%(0.3)	Exc_L2-4	Micro-Endo	11.7996
sn-m3C-seq	100%(0.3)	Exc_L4	Astro	11.3059
sn-m3C-seq	100%(0.3)	Exc_L4	Oligo	11.2932
sn-m3C-seq	100%(0.3)	Exc_L4	Exc_L1-3	9.92432
sn-m3C-seq	100%(0.3)	Exc_L4	Exc_L2-4	9.43396
sn-m3C-seq	100%(0.3)	Exc_L4	Exc_L4	0
sn-m3C-seq	100%(0.3)	Exc_L4	Exc_L4-5	9.65046
sn-m3C-seq	100%(0.3)	Exc_L4	Exc_L4-6	10.1041
sn-m3C-seq	100%(0.3)	Exc_L4	Exc_L5-6	9.83135
sn-m3C-seq	100%(0.3)	Exc_L4	Exc_L6	10.7587
sn-m3C-seq	100%(0.3)	Exc_L4	Inh_B3GAT2	11.4768
sn-m3C-seq	100%(0.3)	Exc_L4	Inh_CALB1	11.3988
sn-m3C-seq	100%(0.3)	Exc_L4	Inh_CHST9	11.3129
sn-m3C-seq	100%(0.3)	Exc_L4	Inh_LAMP5	11.3283
sn-m3C-seq	100%(0.3)	Exc_L4	Inh_NDNF	11.4108
sn-m3C-seq	100%(0.3)	Exc_L4	Inh_PVALB	11.4206
sn-m3C-seq	100%(0.3)	Exc_L4	Inh_UNC5B	11.3518
sn-m3C-seq	100%(0.3)	Exc_L4	Inh_VIP	11.4626
sn-m3C-seq	100%(0.3)	Exc_L4	Micro-Endo	0
sn-m3C-seq	100%(0.3)	Exc_L4-5	Astro	11.3846
sn-m3C-seq	100%(0.3)	Exc_L4-5	Oligo	11.36
sn-m3C-seq	100%(0.3)	Exc_L4-5	Exc_L1-3	10.1073
sn-m3C-seq	100%(0.3)	Exc_L4-5	Exc_L2-4	9.64995
sn-m3C-seq	100%(0.3)	Exc_L4-5	Exc_L4	9.70796
sn-m3C-seq	100%(0.3)	Exc_L4-5	Exc_L4-5	0
sn-m3C-seq	100%(0.3)	Exc_L4-5	Exc_L4-6	10.0036
sn-m3C-seq	100%(0.3)	Exc_L4-5	Exc_L5-6	9.99173
sn-m3C-seq	100%(0.3)	Exc_L4-5	Exc_L6	10.9272
sn-m3C-seq	100%(0.3)	Exc_L4-5	Inh_B3GAT2	11.4614
sn-m3C-seq	100%(0.3)	Exc_L4-5	Inh_CALB1	11.426
sn-m3C-seq	100%(0.3)	Exc_L4-5	Inh_CHST9	11.3306
sn-m3C-seq	100%(0.3)	Exc_L4-5	Inh_LAMP5	11.3537
sn-m3C-seq	100%(0.3)	Exc_L4-5	Inh_NDNF	11.4544
sn-m3C-seq	100%(0.3)	Exc_L4-5	Inh_PVALB	11.4256
sn-m3C-seq	100%(0.3)	Exc_L4-5	Inh_UNC5B	11.3522
sn-m3C-seq	100%(0.3)	Exc_L4-5	Inh_VIP	11.5192
sn-m3C-seq	100%(0.3)	Exc_L4-5	Micro-Endo	11.5541
sn-m3C-seq	100%(0.3)	Exc_L4-6	Astro	11.3078
sn-m3C-seq	100%(0.3)	Exc_L4-6	Oligo	11.2906
sn-m3C-seq	100%(0.3)	Exc_L4-6	Exc_L1-3	9.88675
sn-m3C-seq	100%(0.3)	Exc_L4-6	Exc_L2-4	9.50599
sn-m3C-seq	100%(0.3)	Exc_L4-6	Exc_L4	9.46024
sn-m3C-seq	100%(0.3)	Exc_L4-6	Exc_L4-5	9.25522
sn-m3C-seq	100%(0.3)	Exc_L4-6	Exc_L4-6	0
sn-m3C-seq	100%(0.3)	Exc_L4-6	Exc_L5-6	10.1107
sn-m3C-seq	100%(0.3)	Exc_L4-6	Exc_L6	10.2669
sn-m3C-seq	100%(0.3)	Exc_L4-6	Inh_B3GAT2	11.386
sn-m3C-seq	100%(0.3)	Exc_L4-6	Inh_CALB1	11.3134
sn-m3C-seq	100%(0.3)	Exc_L4-6	Inh_CHST9	11.1951
sn-m3C-seq	100%(0.3)	Exc_L4-6	Inh_LAMP5	11.2473
sn-m3C-seq	100%(0.3)	Exc_L4-6	Inh_NDNF	11.3425
sn-m3C-seq	100%(0.3)	Exc_L4-6	Inh_PVALB	11.3469
sn-m3C-seq	100%(0.3)	Exc_L4-6	Inh_UNC5B	11.2456
sn-m3C-seq	100%(0.3)	Exc_L4-6	Inh_VIP	11.4264
sn-m3C-seq	100%(0.3)	Exc_L4-6	Micro-Endo	11.4638
sn-m3C-seq	100%(0.3)	Exc_L5-6	Astro	11.414
sn-m3C-seq	100%(0.3)	Exc_L5-6	Oligo	11.4208
sn-m3C-seq	100%(0.3)	Exc_L5-6	Exc_L1-3	9.87164
sn-m3C-seq	100%(0.3)	Exc_L5-6	Exc_L2-4	9.46862
sn-m3C-seq	100%(0.3)	Exc_L5-6	Exc_L4	9.9487
sn-m3C-seq	100%(0.3)	Exc_L5-6	Exc_L4-5	10.119
sn-m3C-seq	100%(0.3)	Exc_L5-6	Exc_L4-6	10.4646
sn-m3C-seq	100%(0.3)	Exc_L5-6	Exc_L5-6	0
sn-m3C-seq	100%(0.3)	Exc_L5-6	Exc_L6	10.6821
sn-m3C-seq	100%(0.3)	Exc_L5-6	Inh_B3GAT2	11.6292
sn-m3C-seq	100%(0.3)	Exc_L5-6	Inh_CALB1	11.5261
sn-m3C-seq	100%(0.3)	Exc_L5-6	Inh_CHST9	11.5045
sn-m3C-seq	100%(0.3)	Exc_L5-6	Inh_LAMP5	11.502
sn-m3C-seq	100%(0.3)	Exc_L5-6	Inh_NDNF	11.566
sn-m3C-seq	100%(0.3)	Exc_L5-6	Inh_PVALB	11.5588
sn-m3C-seq	100%(0.3)	Exc_L5-6	Inh_UNC5B	11.5549
sn-m3C-seq	100%(0.3)	Exc_L5-6	Inh_VIP	11.5873
sn-m3C-seq	100%(0.3)	Exc_L5-6	Micro-Endo	11.7097
sn-m3C-seq	100%(0.3)	Exc_L6	Astro	11.5139
sn-m3C-seq	100%(0.3)	Exc_L6	Oligo	11.4876
sn-m3C-seq	100%(0.3)	Exc_L6	Exc_L1-3	10.6302
sn-m3C-seq	100%(0.3)	Exc_L6	Exc_L2-4	10.4155
sn-m3C-seq	100%(0.3)	Exc_L6	Exc_L4	10.4781
sn-m3C-seq	100%(0.3)	Exc_L6	Exc_L4-5	10.6943
sn-m3C-seq	100%(0.3)	Exc_L6	Exc_L4-6	10.3797
sn-m3C-seq	100%(0.3)	Exc_L6	Exc_L5-6	9.9329
sn-m3C-seq	100%(0.3)	Exc_L6	Exc_L6	0
sn-m3C-seq	100%(0.3)	Exc_L6	Inh_B3GAT2	11.6181
sn-m3C-seq	100%(0.3)	Exc_L6	Inh_CALB1	11.5867
sn-m3C-seq	100%(0.3)	Exc_L6	Inh_CHST9	11.2157
sn-m3C-seq	100%(0.3)	Exc_L6	Inh_LAMP5	11.4701
sn-m3C-seq	100%(0.3)	Exc_L6	Inh_NDNF	11.5435
sn-m3C-seq	100%(0.3)	Exc_L6	Inh_PVALB	11.6297
sn-m3C-seq	100%(0.3)	Exc_L6	Inh_UNC5B	11.3941
sn-m3C-seq	100%(0.3)	Exc_L6	Inh_VIP	11.6759
sn-m3C-seq	100%(0.3)	Exc_L6	Micro-Endo	11.6396
sn-m3C-seq	100%(0.3)	Inh_B3GAT2	Astro	9.96829
sn-m3C-seq	100%(0.3)	Inh_B3GAT2	Oligo	9.84337
sn-m3C-seq	100%(0.3)	Inh_B3GAT2	Exc_L1-3	9.54738
sn-m3C-seq	100%(0.3)	Inh_B3GAT2	Exc_L2-4	9.57748
sn-m3C-seq	100%(0.3)	Inh_B3GAT2	Exc_L4	9.84342
sn-m3C-seq	100%(0.3)	Inh_B3GAT2	Exc_L4-5	9.7449
sn-m3C-seq	100%(0.3)	Inh_B3GAT2	Exc_L4-6	9.91071
sn-m3C-seq	100%(0.3)	Inh_B3GAT2	Exc_L5-6	9.94078
sn-m3C-seq	100%(0.3)	Inh_B3GAT2	Exc_L6	10.1119
sn-m3C-seq	100%(0.3)	Inh_B3GAT2	Inh_B3GAT2	0
sn-m3C-seq	100%(0.3)	Inh_B3GAT2	Inh_CALB1	8.51479
sn-m3C-seq	100%(0.3)	Inh_B3GAT2	Inh_CHST9	9.91857
sn-m3C-seq	100%(0.3)	Inh_B3GAT2	Inh_LAMP5	9.75388
sn-m3C-seq	100%(0.3)	Inh_B3GAT2	Inh_NDNF	9.88614
sn-m3C-seq	100%(0.3)	Inh_B3GAT2	Inh_PVALB	9.14238
sn-m3C-seq	100%(0.3)	Inh_B3GAT2	Inh_UNC5B	9.61707
sn-m3C-seq	100%(0.3)	Inh_B3GAT2	Inh_VIP	9.93842
sn-m3C-seq	100%(0.3)	Inh_B3GAT2	Micro-Endo	0
sn-m3C-seq	100%(0.3)	Inh_CALB1	Astro	10.3224
sn-m3C-seq	100%(0.3)	Inh_CALB1	Oligo	10.2894
sn-m3C-seq	100%(0.3)	Inh_CALB1	Exc_L1-3	9.96289
sn-m3C-seq	100%(0.3)	Inh_CALB1	Exc_L2-4	9.95982
sn-m3C-seq	100%(0.3)	Inh_CALB1	Exc_L4	10.2336
sn-m3C-seq	100%(0.3)	Inh_CALB1	Exc_L4-5	10.1498
sn-m3C-seq	100%(0.3)	Inh_CALB1	Exc_L4-6	10.3207
sn-m3C-seq	100%(0.3)	Inh_CALB1	Exc_L5-6	10.3019
sn-m3C-seq	100%(0.3)	Inh_CALB1	Exc_L6	10.5903
sn-m3C-seq	100%(0.3)	Inh_CALB1	Inh_B3GAT2	9.33917
sn-m3C-seq	100%(0.3)	Inh_CALB1	Inh_CALB1	0
sn-m3C-seq	100%(0.3)	Inh_CALB1	Inh_CHST9	9.81291
sn-m3C-seq	100%(0.3)	Inh_CALB1	Inh_LAMP5	9.89172
sn-m3C-seq	100%(0.3)	Inh_CALB1	Inh_NDNF	10.1896
sn-m3C-seq	100%(0.3)	Inh_CALB1	Inh_PVALB	9.47792
sn-m3C-seq	100%(0.3)	Inh_CALB1	Inh_UNC5B	9.49122
sn-m3C-seq	100%(0.3)	Inh_CALB1	Inh_VIP	10.4144
sn-m3C-seq	100%(0.3)	Inh_CALB1	Micro-Endo	0
sn-m3C-seq	100%(0.3)	Inh_CHST9	Astro	9.64717
sn-m3C-seq	100%(0.3)	Inh_CHST9	Oligo	9.71523
sn-m3C-seq	100%(0.3)	Inh_CHST9	Exc_L1-3	9.57478
sn-m3C-seq	100%(0.3)	Inh_CHST9	Exc_L2-4	9.62714
sn-m3C-seq	100%(0.3)	Inh_CHST9	Exc_L4	9.74724
sn-m3C-seq	100%(0.3)	Inh_CHST9	Exc_L4-5	9.81351
sn-m3C-seq	100%(0.3)	Inh_CHST9	Exc_L4-6	9.78408
sn-m3C-seq	100%(0.3)	Inh_CHST9	Exc_L5-6	9.74173
sn-m3C-seq	100%(0.3)	Inh_CHST9	Exc_L6	9.6522
sn-m3C-seq	100%(0.3)	Inh_CHST9	Inh_B3GAT2	9.84723
sn-m3C-seq	100%(0.3)	Inh_CHST9	Inh_CALB1	9.64069
sn-m3C-seq	100%(0.3)	Inh_CHST9	Inh_CHST9	0
sn-m3C-seq	100%(0.3)	Inh_CHST9	Inh_LAMP5	6.93049
sn-m3C-seq	100%(0.3)	Inh_CHST9	Inh_NDNF	8.22497
sn-m3C-seq	100%(0.3)	Inh_CHST9	Inh_PVALB	10.0747
sn-m3C-seq	100%(0.3)	Inh_CHST9	Inh_UNC5B	10.0792
sn-m3C-seq	100%(0.3)	Inh_CHST9	Inh_VIP	9.92393
sn-m3C-seq	100%(0.3)	Inh_CHST9	Micro-Endo	11.3046
sn-m3C-seq	100%(0.3)	Inh_LAMP5	Astro	10.153
sn-m3C-seq	100%(0.3)	Inh_LAMP5	Oligo	10.1511
sn-m3C-seq	100%(0.3)	Inh_LAMP5	Exc_L1-3	10.157
sn-m3C-seq	100%(0.3)	Inh_LAMP5	Exc_L2-4	10.2185
sn-m3C-seq	100%(0.3)	Inh_LAMP5	Exc_L4	10.3818
sn-m3C-seq	100%(0.3)	Inh_LAMP5	Exc_L4-5	10.4142
sn-m3C-seq	100%(0.3)	Inh_LAMP5	Exc_L4-6	10.4893
sn-m3C-seq	100%(0.3)	Inh_LAMP5	Exc_L5-6	10.4255
sn-m3C-seq	100%(0.3)	Inh_LAMP5	Exc_L6	10.6375
sn-m3C-seq	100%(0.3)	Inh_LAMP5	Inh_B3GAT2	10.564
sn-m3C-seq	100%(0.3)	Inh_LAMP5	Inh_CALB1	10.4041
sn-m3C-seq	100%(0.3)	Inh_LAMP5	Inh_CHST9	6.89163
sn-m3C-seq	100%(0.3)	Inh_LAMP5	Inh_LAMP5	0
sn-m3C-seq	100%(0.3)	Inh_LAMP5	Inh_NDNF	9.4017
sn-m3C-seq	100%(0.3)	Inh_LAMP5	Inh_PVALB	10.5012
sn-m3C-seq	100%(0.3)	Inh_LAMP5	Inh_UNC5B	10.3822
sn-m3C-seq	100%(0.3)	Inh_LAMP5	Inh_VIP	10.3661
sn-m3C-seq	100%(0.3)	Inh_LAMP5	Micro-Endo	11.0176
sn-m3C-seq	100%(0.3)	Inh_NDNF	Astro	10.2881
sn-m3C-seq	100%(0.3)	Inh_NDNF	Oligo	10.2324
sn-m3C-seq	100%(0.3)	Inh_NDNF	Exc_L1-3	10.2554
sn-m3C-seq	100%(0.3)	Inh_NDNF	Exc_L2-4	10.2668
sn-m3C-seq	100%(0.3)	Inh_NDNF	Exc_L4	10.3735
sn-m3C-seq	100%(0.3)	Inh_NDNF	Exc_L4-5	10.4902
sn-m3C-seq	100%(0.3)	Inh_NDNF	Exc_L4-6	10.5301
sn-m3C-seq	100%(0.3)	Inh_NDNF	Exc_L5-6	10.4198
sn-m3C-seq	100%(0.3)	Inh_NDNF	Exc_L6	10.6113
sn-m3C-seq	100%(0.3)	Inh_NDNF	Inh_B3GAT2	10.5316
sn-m3C-seq	100%(0.3)	Inh_NDNF	Inh_CALB1	10.4552
sn-m3C-seq	100%(0.3)	Inh_NDNF	Inh_CHST9	7.6034
sn-m3C-seq	100%(0.3)	Inh_NDNF	Inh_LAMP5	8.85224
sn-m3C-seq	100%(0.3)	Inh_NDNF	Inh_NDNF	0
sn-m3C-seq	100%(0.3)	Inh_NDNF	Inh_PVALB	10.5262
sn-m3C-seq	100%(0.3)	Inh_NDNF	Inh_UNC5B	10.1819
sn-m3C-seq	100%(0.3)	Inh_NDNF	Inh_VIP	10.1421
sn-m3C-seq	100%(0.3)	Inh_NDNF	Micro-Endo	11.013
sn-m3C-seq	100%(0.3)	Inh_PVALB	Astro	10.0953
sn-m3C-seq	100%(0.3)	Inh_PVALB	Oligo	9.99099
sn-m3C-seq	100%(0.3)	Inh_PVALB	Exc_L1-3	9.72502
sn-m3C-seq	100%(0.3)	Inh_PVALB	Exc_L2-4	9.74824
sn-m3C-seq	100%(0.3)	Inh_PVALB	Exc_L4	10.0212
sn-m3C-seq	100%(0.3)	Inh_PVALB	Exc_L4-5	9.90219
sn-m3C-seq	100%(0.3)	Inh_PVALB	Exc_L4-6	10.1381
sn-m3C-seq	100%(0.3)	Inh_PVALB	Exc_L5-6	10.1401
sn-m3C-seq	100%(0.3)	Inh_PVALB	Exc_L6	10.443
sn-m3C-seq	100%(0.3)	Inh_PVALB	Inh_B3GAT2	9.54603
sn-m3C-seq	100%(0.3)	Inh_PVALB	Inh_CALB1	9.14516
sn-m3C-seq	100%(0.3)	Inh_PVALB	Inh_CHST9	9.37416
sn-m3C-seq	100%(0.3)	Inh_PVALB	Inh_LAMP5	9.70382
sn-m3C-seq	100%(0.3)	Inh_PVALB	Inh_NDNF	9.95218
sn-m3C-seq	100%(0.3)	Inh_PVALB	Inh_PVALB	0
sn-m3C-seq	100%(0.3)	Inh_PVALB	Inh_UNC5B	8.81937
sn-m3C-seq	100%(0.3)	Inh_PVALB	Inh_VIP	10.141
sn-m3C-seq	100%(0.3)	Inh_PVALB	Micro-Endo	0
sn-m3C-seq	100%(0.3)	Inh_UNC5B	Astro	9.75979
sn-m3C-seq	100%(0.3)	Inh_UNC5B	Oligo	9.75441
sn-m3C-seq	100%(0.3)	Inh_UNC5B	Exc_L1-3	9.53864
sn-m3C-seq	100%(0.3)	Inh_UNC5B	Exc_L2-4	9.48357
sn-m3C-seq	100%(0.3)	Inh_UNC5B	Exc_L4	9.61039
sn-m3C-seq	100%(0.3)	Inh_UNC5B	Exc_L4-5	9.59574
sn-m3C-seq	100%(0.3)	Inh_UNC5B	Exc_L4-6	9.6473
sn-m3C-seq	100%(0.3)	Inh_UNC5B	Exc_L5-6	9.69382
sn-m3C-seq	100%(0.3)	Inh_UNC5B	Exc_L6	9.74894
sn-m3C-seq	100%(0.3)	Inh_UNC5B	Inh_B3GAT2	9.41369
sn-m3C-seq	100%(0.3)	Inh_UNC5B	Inh_CALB1	8.99665
sn-m3C-seq	100%(0.3)	Inh_UNC5B	Inh_CHST9	8.68389
sn-m3C-seq	100%(0.3)	Inh_UNC5B	Inh_LAMP5	9.15335
sn-m3C-seq	100%(0.3)	Inh_UNC5B	Inh_NDNF	9.18081
sn-m3C-seq	100%(0.3)	Inh_UNC5B	Inh_PVALB	8.45829
sn-m3C-seq	100%(0.3)	Inh_UNC5B	Inh_UNC5B	0
sn-m3C-seq	100%(0.3)	Inh_UNC5B	Inh_VIP	9.66326
sn-m3C-seq	100%(0.3)	Inh_UNC5B	Micro-Endo	11.0368
sn-m3C-seq	100%(0.3)	Inh_VIP	Astro	10.3477
sn-m3C-seq	100%(0.3)	Inh_VIP	Oligo	10.2723
sn-m3C-seq	100%(0.3)	Inh_VIP	Exc_L1-3	10.4336
sn-m3C-seq	100%(0.3)	Inh_VIP	Exc_L2-4	10.4449
sn-m3C-seq	100%(0.3)	Inh_VIP	Exc_L4	10.5204
sn-m3C-seq	100%(0.3)	Inh_VIP	Exc_L4-5	10.6051
sn-m3C-seq	100%(0.3)	Inh_VIP	Exc_L4-6	10.7096
sn-m3C-seq	100%(0.3)	Inh_VIP	Exc_L5-6	10.6271
sn-m3C-seq	100%(0.3)	Inh_VIP	Exc_L6	10.8797
sn-m3C-seq	100%(0.3)	Inh_VIP	Inh_B3GAT2	10.64
sn-m3C-seq	100%(0.3)	Inh_VIP	Inh_CALB1	10.6046
sn-m3C-seq	100%(0.3)	Inh_VIP	Inh_CHST9	9.8431
sn-m3C-seq	100%(0.3)	Inh_VIP	Inh_LAMP5	10.0958
sn-m3C-seq	100%(0.3)	Inh_VIP	Inh_NDNF	10.1153
sn-m3C-seq	100%(0.3)	Inh_VIP	Inh_PVALB	10.5691
sn-m3C-seq	100%(0.3)	Inh_VIP	Inh_UNC5B	10.1506
sn-m3C-seq	100%(0.3)	Inh_VIP	Inh_VIP	0
sn-m3C-seq	100%(0.3)	Inh_VIP	Micro-Endo	10.9587
sn-m3C-seq	100%(0.3)	Micro-Endo	Astro	0
sn-m3C-seq	100%(0.3)	Micro-Endo	Oligo	0
sn-m3C-seq	100%(0.3)	Micro-Endo	Exc_L1-3	13.3266
sn-m3C-seq	100%(0.3)	Micro-Endo	Exc_L2-4	13.1211
sn-m3C-seq	100%(0.3)	Micro-Endo	Exc_L4	0
sn-m3C-seq	100%(0.3)	Micro-Endo	Exc_L4-5	13.1972
sn-m3C-seq	100%(0.3)	Micro-Endo	Exc_L4-6	13.0612
sn-m3C-seq	100%(0.3)	Micro-Endo	Exc_L5-6	12.7372
sn-m3C-seq	100%(0.3)	Micro-Endo	Exc_L6	13.037
sn-m3C-seq	100%(0.3)	Micro-Endo	Inh_B3GAT2	0
sn-m3C-seq	100%(0.3)	Micro-Endo	Inh_CALB1	0
sn-m3C-seq	100%(0.3)	Micro-Endo	Inh_CHST9	12.2307
sn-m3C-seq	100%(0.3)	Micro-Endo	Inh_LAMP5	12.9932
sn-m3C-seq	100%(0.3)	Micro-Endo	Inh_NDNF	13.0071
sn-m3C-seq	100%(0.3)	Micro-Endo	Inh_PVALB	0
sn-m3C-seq	100%(0.3)	Micro-Endo	Inh_UNC5B	12.5623
sn-m3C-seq	100%(0.3)	Micro-Endo	Inh_VIP	13.2612
sn-m3C-seq	100%(0.3)	Micro-Endo	Micro-Endo	0
sn-m3C-seq	10%(0.3)	Astro	Astro	0
sn-m3C-seq	10%(0.3)	Astro	Oligo	10.3927
sn-m3C-seq	10%(0.3)	Astro	Exc_L1-3	11.1864
sn-m3C-seq	10%(0.3)	Astro	Exc_L2-4	11.3591
sn-m3C-seq	10%(0.3)	Astro	Exc_L4	11.4582
sn-m3C-seq	10%(0.3)	Astro	Exc_L4-5	11.3919
sn-m3C-seq	10%(0.3)	Astro	Exc_L4-6	11.5456
sn-m3C-seq	10%(0.3)	Astro	Exc_L5-6	11.6189
sn-m3C-seq	10%(0.3)	Astro	Exc_L6	11.7078
sn-m3C-seq	10%(0.3)	Astro	Inh_B3GAT2	11.4645
sn-m3C-seq	10%(0.3)	Astro	Inh_CALB1	11.3787
sn-m3C-seq	10%(0.3)	Astro	Inh_CHST9	11.1799
sn-m3C-seq	10%(0.3)	Astro	Inh_LAMP5	11.1981
sn-m3C-seq	10%(0.3)	Astro	Inh_NDNF	11.3401
sn-m3C-seq	10%(0.3)	Astro	Inh_PVALB	11.3973
sn-m3C-seq	10%(0.3)	Astro	Inh_UNC5B	11.356
sn-m3C-seq	10%(0.3)	Astro	Inh_VIP	11.3489
sn-m3C-seq	10%(0.3)	Astro	Micro-Endo	11.9453
sn-m3C-seq	10%(0.3)	Oligo	Astro	10.8645
sn-m3C-seq	10%(0.3)	Oligo	Oligo	0
sn-m3C-seq	10%(0.3)	Oligo	Exc_L1-3	11.5207
sn-m3C-seq	10%(0.3)	Oligo	Exc_L2-4	11.6161
sn-m3C-seq	10%(0.3)	Oligo	Exc_L4	11.6534
sn-m3C-seq	10%(0.3)	Oligo	Exc_L4-5	11.6186
sn-m3C-seq	10%(0.3)	Oligo	Exc_L4-6	11.7299
sn-m3C-seq	10%(0.3)	Oligo	Exc_L5-6	11.7766
sn-m3C-seq	10%(0.3)	Oligo	Exc_L6	11.8746
sn-m3C-seq	10%(0.3)	Oligo	Inh_B3GAT2	11.6472
sn-m3C-seq	10%(0.3)	Oligo	Inh_CALB1	11.632
sn-m3C-seq	10%(0.3)	Oligo	Inh_CHST9	11.403
sn-m3C-seq	10%(0.3)	Oligo	Inh_LAMP5	11.4481
sn-m3C-seq	10%(0.3)	Oligo	Inh_NDNF	11.5595
sn-m3C-seq	10%(0.3)	Oligo	Inh_PVALB	11.6189
sn-m3C-seq	10%(0.3)	Oligo	Inh_UNC5B	11.5539
sn-m3C-seq	10%(0.3)	Oligo	Inh_VIP	11.6061
sn-m3C-seq	10%(0.3)	Oligo	Micro-Endo	12.208
sn-m3C-seq	10%(0.3)	Exc_L1-3	Astro	11.4081
sn-m3C-seq	10%(0.3)	Exc_L1-3	Oligo	11.4356
sn-m3C-seq	10%(0.3)	Exc_L1-3	Exc_L1-3	0
sn-m3C-seq	10%(0.3)	Exc_L1-3	Exc_L2-4	9.75939
sn-m3C-seq	10%(0.3)	Exc_L1-3	Exc_L4	10.4676
sn-m3C-seq	10%(0.3)	Exc_L1-3	Exc_L4-5	10.6065
sn-m3C-seq	10%(0.3)	Exc_L1-3	Exc_L4-6	10.7801
sn-m3C-seq	10%(0.3)	Exc_L1-3	Exc_L5-6	10.1262
sn-m3C-seq	10%(0.3)	Exc_L1-3	Exc_L6	11.2216
sn-m3C-seq	10%(0.3)	Exc_L1-3	Inh_B3GAT2	11.646
sn-m3C-seq	10%(0.3)	Exc_L1-3	Inh_CALB1	11.5988
sn-m3C-seq	10%(0.3)	Exc_L1-3	Inh_CHST9	11.4626
sn-m3C-seq	10%(0.3)	Exc_L1-3	Inh_LAMP5	11.5239
sn-m3C-seq	10%(0.3)	Exc_L1-3	Inh_NDNF	11.6486
sn-m3C-seq	10%(0.3)	Exc_L1-3	Inh_PVALB	11.5785
sn-m3C-seq	10%(0.3)	Exc_L1-3	Inh_UNC5B	11.4899
sn-m3C-seq	10%(0.3)	Exc_L1-3	Inh_VIP	11.6752
sn-m3C-seq	10%(0.3)	Exc_L1-3	Micro-Endo	12.1356
sn-m3C-seq	10%(0.3)	Exc_L2-4	Astro	11.2896
sn-m3C-seq	10%(0.3)	Exc_L2-4	Oligo	11.3213
sn-m3C-seq	10%(0.3)	Exc_L2-4	Exc_L1-3	9.23445
sn-m3C-seq	10%(0.3)	Exc_L2-4	Exc_L2-4	0
sn-m3C-seq	10%(0.3)	Exc_L2-4	Exc_L4	10.1833
sn-m3C-seq	10%(0.3)	Exc_L2-4	Exc_L4-5	10.2295
sn-m3C-seq	10%(0.3)	Exc_L2-4	Exc_L4-6	10.5625
sn-m3C-seq	10%(0.3)	Exc_L2-4	Exc_L5-6	9.75371
sn-m3C-seq	10%(0.3)	Exc_L2-4	Exc_L6	11.0802
sn-m3C-seq	10%(0.3)	Exc_L2-4	Inh_B3GAT2	11.6718
sn-m3C-seq	10%(0.3)	Exc_L2-4	Inh_CALB1	11.5976
sn-m3C-seq	10%(0.3)	Exc_L2-4	Inh_CHST9	11.5182
sn-m3C-seq	10%(0.3)	Exc_L2-4	Inh_LAMP5	11.575
sn-m3C-seq	10%(0.3)	Exc_L2-4	Inh_NDNF	11.6718
sn-m3C-seq	10%(0.3)	Exc_L2-4	Inh_PVALB	11.5977
sn-m3C-seq	10%(0.3)	Exc_L2-4	Inh_UNC5B	11.5095
sn-m3C-seq	10%(0.3)	Exc_L2-4	Inh_VIP	11.6803
sn-m3C-seq	10%(0.3)	Exc_L2-4	Micro-Endo	12.159
sn-m3C-seq	10%(0.3)	Exc_L4	Astro	10.838
sn-m3C-seq	10%(0.3)	Exc_L4	Oligo	10.8705
sn-m3C-seq	10%(0.3)	Exc_L4	Exc_L1-3	9.18379
sn-m3C-seq	10%(0.3)	Exc_L4	Exc_L2-4	8.50714
sn-m3C-seq	10%(0.3)	Exc_L4	Exc_L4	0
sn-m3C-seq	10%(0.3)	Exc_L4	Exc_L4-5	9.49145
sn-m3C-seq	10%(0.3)	Exc_L4	Exc_L4-6	9.80565
sn-m3C-seq	10%(0.3)	Exc_L4	Exc_L5-6	9.66555
sn-m3C-seq	10%(0.3)	Exc_L4	Exc_L6	10.6217
sn-m3C-seq	10%(0.3)	Exc_L4	Inh_B3GAT2	11.5249
sn-m3C-seq	10%(0.3)	Exc_L4	Inh_CALB1	11.4014
sn-m3C-seq	10%(0.3)	Exc_L4	Inh_CHST9	11.4114
sn-m3C-seq	10%(0.3)	Exc_L4	Inh_LAMP5	11.4362
sn-m3C-seq	10%(0.3)	Exc_L4	Inh_NDNF	11.5009
sn-m3C-seq	10%(0.3)	Exc_L4	Inh_PVALB	11.4241
sn-m3C-seq	10%(0.3)	Exc_L4	Inh_UNC5B	11.3512
sn-m3C-seq	10%(0.3)	Exc_L4	Inh_VIP	11.4776
sn-m3C-seq	10%(0.3)	Exc_L4	Micro-Endo	12.1616
sn-m3C-seq	10%(0.3)	Exc_L4-5	Astro	11.1693
sn-m3C-seq	10%(0.3)	Exc_L4-5	Oligo	11.1735
sn-m3C-seq	10%(0.3)	Exc_L4-5	Exc_L1-3	9.79702
sn-m3C-seq	10%(0.3)	Exc_L4-5	Exc_L2-4	9.085
sn-m3C-seq	10%(0.3)	Exc_L4-5	Exc_L4	8.6771
sn-m3C-seq	10%(0.3)	Exc_L4-5	Exc_L4-5	0
sn-m3C-seq	10%(0.3)	Exc_L4-5	Exc_L4-6	9.86952
sn-m3C-seq	10%(0.3)	Exc_L4-5	Exc_L5-6	9.86345
sn-m3C-seq	10%(0.3)	Exc_L4-5	Exc_L6	10.9509
sn-m3C-seq	10%(0.3)	Exc_L4-5	Inh_B3GAT2	11.5501
sn-m3C-seq	10%(0.3)	Exc_L4-5	Inh_CALB1	11.463
sn-m3C-seq	10%(0.3)	Exc_L4-5	Inh_CHST9	11.4731
sn-m3C-seq	10%(0.3)	Exc_L4-5	Inh_LAMP5	11.4943
sn-m3C-seq	10%(0.3)	Exc_L4-5	Inh_NDNF	11.5863
sn-m3C-seq	10%(0.3)	Exc_L4-5	Inh_PVALB	11.4654
sn-m3C-seq	10%(0.3)	Exc_L4-5	Inh_UNC5B	11.4162
sn-m3C-seq	10%(0.3)	Exc_L4-5	Inh_VIP	11.5606
sn-m3C-seq	10%(0.3)	Exc_L4-5	Micro-Endo	12.0054
sn-m3C-seq	10%(0.3)	Exc_L4-6	Astro	10.8367
sn-m3C-seq	10%(0.3)	Exc_L4-6	Oligo	10.8561
sn-m3C-seq	10%(0.3)	Exc_L4-6	Exc_L1-3	9.29578
sn-m3C-seq	10%(0.3)	Exc_L4-6	Exc_L2-4	8.75416
sn-m3C-seq	10%(0.3)	Exc_L4-6	Exc_L4	8.14555
sn-m3C-seq	10%(0.3)	Exc_L4-6	Exc_L4-5	8.32797
sn-m3C-seq	10%(0.3)	Exc_L4-6	Exc_L4-6	0
sn-m3C-seq	10%(0.3)	Exc_L4-6	Exc_L5-6	9.89722
sn-m3C-seq	10%(0.3)	Exc_L4-6	Exc_L6	10.237
sn-m3C-seq	10%(0.3)	Exc_L4-6	Inh_B3GAT2	11.5042
sn-m3C-seq	10%(0.3)	Exc_L4-6	Inh_CALB1	11.3656
sn-m3C-seq	10%(0.3)	Exc_L4-6	Inh_CHST9	11.3981
sn-m3C-seq	10%(0.3)	Exc_L4-6	Inh_LAMP5	11.4367
sn-m3C-seq	10%(0.3)	Exc_L4-6	Inh_NDNF	11.5198
sn-m3C-seq	10%(0.3)	Exc_L4-6	Inh_PVALB	11.4024
sn-m3C-seq	10%(0.3)	Exc_L4-6	Inh_UNC5B	11.358
sn-m3C-seq	10%(0.3)	Exc_L4-6	Inh_VIP	11.4778
sn-m3C-seq	10%(0.3)	Exc_L4-6	Micro-Endo	12.1123
sn-m3C-seq	10%(0.3)	Exc_L5-6	Astro	10.6467
sn-m3C-seq	10%(0.3)	Exc_L5-6	Oligo	10.6828
sn-m3C-seq	10%(0.3)	Exc_L5-6	Exc_L1-3	8.53346
sn-m3C-seq	10%(0.3)	Exc_L5-6	Exc_L2-4	7.91754
sn-m3C-seq	10%(0.3)	Exc_L5-6	Exc_L4	7.94414
sn-m3C-seq	10%(0.3)	Exc_L5-6	Exc_L4-5	8.26462
sn-m3C-seq	10%(0.3)	Exc_L5-6	Exc_L4-6	8.36707
sn-m3C-seq	10%(0.3)	Exc_L5-6	Exc_L5-6	0
sn-m3C-seq	10%(0.3)	Exc_L5-6	Exc_L6	10.2353
sn-m3C-seq	10%(0.3)	Exc_L5-6	Inh_B3GAT2	11.5948
sn-m3C-seq	10%(0.3)	Exc_L5-6	Inh_CALB1	11.474
sn-m3C-seq	10%(0.3)	Exc_L5-6	Inh_CHST9	11.4826
sn-m3C-seq	10%(0.3)	Exc_L5-6	Inh_LAMP5	11.5424
sn-m3C-seq	10%(0.3)	Exc_L5-6	Inh_NDNF	11.5822
sn-m3C-seq	10%(0.3)	Exc_L5-6	Inh_PVALB	11.4962
sn-m3C-seq	10%(0.3)	Exc_L5-6	Inh_UNC5B	11.4518
sn-m3C-seq	10%(0.3)	Exc_L5-6	Inh_VIP	11.5746
sn-m3C-seq	10%(0.3)	Exc_L5-6	Micro-Endo	12.3075
sn-m3C-seq	10%(0.3)	Exc_L6	Astro	10.9679
sn-m3C-seq	10%(0.3)	Exc_L6	Oligo	11.0019
sn-m3C-seq	10%(0.3)	Exc_L6	Exc_L1-3	9.91951
sn-m3C-seq	10%(0.3)	Exc_L6	Exc_L2-4	9.60656
sn-m3C-seq	10%(0.3)	Exc_L6	Exc_L4	9.27912
sn-m3C-seq	10%(0.3)	Exc_L6	Exc_L4-5	9.79457
sn-m3C-seq	10%(0.3)	Exc_L6	Exc_L4-6	9.03837
sn-m3C-seq	10%(0.3)	Exc_L6	Exc_L5-6	8.34546
sn-m3C-seq	10%(0.3)	Exc_L6	Exc_L6	0
sn-m3C-seq	10%(0.3)	Exc_L6	Inh_B3GAT2	11.6423
sn-m3C-seq	10%(0.3)	Exc_L6	Inh_CALB1	11.5876
sn-m3C-seq	10%(0.3)	Exc_L6	Inh_CHST9	11.3318
sn-m3C-seq	10%(0.3)	Exc_L6	Inh_LAMP5	11.5327
sn-m3C-seq	10%(0.3)	Exc_L6	Inh_NDNF	11.6027
sn-m3C-seq	10%(0.3)	Exc_L6	Inh_PVALB	11.6081
sn-m3C-seq	10%(0.3)	Exc_L6	Inh_UNC5B	11.3738
sn-m3C-seq	10%(0.3)	Exc_L6	Inh_VIP	11.6759
sn-m3C-seq	10%(0.3)	Exc_L6	Micro-Endo	12.1805
sn-m3C-seq	10%(0.3)	Inh_B3GAT2	Astro	9.58004
sn-m3C-seq	10%(0.3)	Inh_B3GAT2	Oligo	9.60636
sn-m3C-seq	10%(0.3)	Inh_B3GAT2	Exc_L1-3	9.29081
sn-m3C-seq	10%(0.3)	Inh_B3GAT2	Exc_L2-4	9.21413
sn-m3C-seq	10%(0.3)	Inh_B3GAT2	Exc_L4	9.24918
sn-m3C-seq	10%(0.3)	Inh_B3GAT2	Exc_L4-5	9.35911
sn-m3C-seq	10%(0.3)	Inh_B3GAT2	Exc_L4-6	9.35106
sn-m3C-seq	10%(0.3)	Inh_B3GAT2	Exc_L5-6	9.00455
sn-m3C-seq	10%(0.3)	Inh_B3GAT2	Exc_L6	9.44074
sn-m3C-seq	10%(0.3)	Inh_B3GAT2	Inh_B3GAT2	0
sn-m3C-seq	10%(0.3)	Inh_B3GAT2	Inh_CALB1	9.62179
sn-m3C-seq	10%(0.3)	Inh_B3GAT2	Inh_CHST9	10.5051
sn-m3C-seq	10%(0.3)	Inh_B3GAT2	Inh_LAMP5	10.5764
sn-m3C-seq	10%(0.3)	Inh_B3GAT2	Inh_NDNF	10.5681
sn-m3C-seq	10%(0.3)	Inh_B3GAT2	Inh_PVALB	9.71854
sn-m3C-seq	10%(0.3)	Inh_B3GAT2	Inh_UNC5B	10.2064
sn-m3C-seq	10%(0.3)	Inh_B3GAT2	Inh_VIP	10.3148
sn-m3C-seq	10%(0.3)	Inh_B3GAT2	Micro-Endo	11.9142
sn-m3C-seq	10%(0.3)	Inh_CALB1	Astro	10.1789
sn-m3C-seq	10%(0.3)	Inh_CALB1	Oligo	10.1775
sn-m3C-seq	10%(0.3)	Inh_CALB1	Exc_L1-3	9.82136
sn-m3C-seq	10%(0.3)	Inh_CALB1	Exc_L2-4	9.83553
sn-m3C-seq	10%(0.3)	Inh_CALB1	Exc_L4	9.94338
sn-m3C-seq	10%(0.3)	Inh_CALB1	Exc_L4-5	10.0012
sn-m3C-seq	10%(0.3)	Inh_CALB1	Exc_L4-6	10.0446
sn-m3C-seq	10%(0.3)	Inh_CALB1	Exc_L5-6	9.71926
sn-m3C-seq	10%(0.3)	Inh_CALB1	Exc_L6	10.2188
sn-m3C-seq	10%(0.3)	Inh_CALB1	Inh_B3GAT2	9.27837
sn-m3C-seq	10%(0.3)	Inh_CALB1	Inh_CALB1	0
sn-m3C-seq	10%(0.3)	Inh_CALB1	Inh_CHST9	10.2579
sn-m3C-seq	10%(0.3)	Inh_CALB1	Inh_LAMP5	10.431
sn-m3C-seq	10%(0.3)	Inh_CALB1	Inh_NDNF	10.5961
sn-m3C-seq	10%(0.3)	Inh_CALB1	Inh_PVALB	9.63763
sn-m3C-seq	10%(0.3)	Inh_CALB1	Inh_UNC5B	9.91803
sn-m3C-seq	10%(0.3)	Inh_CALB1	Inh_VIP	10.548
sn-m3C-seq	10%(0.3)	Inh_CALB1	Micro-Endo	11.6376
sn-m3C-seq	10%(0.3)	Inh_CHST9	Astro	8.62443
sn-m3C-seq	10%(0.3)	Inh_CHST9	Oligo	8.78033
sn-m3C-seq	10%(0.3)	Inh_CHST9	Exc_L1-3	8.56617
sn-m3C-seq	10%(0.3)	Inh_CHST9	Exc_L2-4	8.55987
sn-m3C-seq	10%(0.3)	Inh_CHST9	Exc_L4	8.51158
sn-m3C-seq	10%(0.3)	Inh_CHST9	Exc_L4-5	8.73247
sn-m3C-seq	10%(0.3)	Inh_CHST9	Exc_L4-6	8.60722
sn-m3C-seq	10%(0.3)	Inh_CHST9	Exc_L5-6	8.27487
sn-m3C-seq	10%(0.3)	Inh_CHST9	Exc_L6	8.43359
sn-m3C-seq	10%(0.3)	Inh_CHST9	Inh_B3GAT2	8.67214
sn-m3C-seq	10%(0.3)	Inh_CHST9	Inh_CALB1	8.48653
sn-m3C-seq	10%(0.3)	Inh_CHST9	Inh_CHST9	0
sn-m3C-seq	10%(0.3)	Inh_CHST9	Inh_LAMP5	5.68358
sn-m3C-seq	10%(0.3)	Inh_CHST9	Inh_NDNF	7.47647
sn-m3C-seq	10%(0.3)	Inh_CHST9	Inh_PVALB	10.3763
sn-m3C-seq	10%(0.3)	Inh_CHST9	Inh_UNC5B	10.0397
sn-m3C-seq	10%(0.3)	Inh_CHST9	Inh_VIP	10.1577
sn-m3C-seq	10%(0.3)	Inh_CHST9	Micro-Endo	11.9753
sn-m3C-seq	10%(0.3)	Inh_LAMP5	Astro	9.8293
sn-m3C-seq	10%(0.3)	Inh_LAMP5	Oligo	9.93339
sn-m3C-seq	10%(0.3)	Inh_LAMP5	Exc_L1-3	9.79596
sn-m3C-seq	10%(0.3)	Inh_LAMP5	Exc_L2-4	9.7897
sn-m3C-seq	10%(0.3)	Inh_LAMP5	Exc_L4	9.76261
sn-m3C-seq	10%(0.3)	Inh_LAMP5	Exc_L4-5	9.99109
sn-m3C-seq	10%(0.3)	Inh_LAMP5	Exc_L4-6	9.93484
sn-m3C-seq	10%(0.3)	Inh_LAMP5	Exc_L5-6	9.57914
sn-m3C-seq	10%(0.3)	Inh_LAMP5	Exc_L6	9.93037
sn-m3C-seq	10%(0.3)	Inh_LAMP5	Inh_B3GAT2	10.0438
sn-m3C-seq	10%(0.3)	Inh_LAMP5	Inh_CALB1	10.0061
sn-m3C-seq	10%(0.3)	Inh_LAMP5	Inh_CHST9	3.66356
sn-m3C-seq	10%(0.3)	Inh_LAMP5	Inh_LAMP5	0
sn-m3C-seq	10%(0.3)	Inh_LAMP5	Inh_NDNF	9.37246
sn-m3C-seq	10%(0.3)	Inh_LAMP5	Inh_PVALB	10.7032
sn-m3C-seq	10%(0.3)	Inh_LAMP5	Inh_UNC5B	10.486
sn-m3C-seq	10%(0.3)	Inh_LAMP5	Inh_VIP	10.5117
sn-m3C-seq	10%(0.3)	Inh_LAMP5	Micro-Endo	11.9206
sn-m3C-seq	10%(0.3)	Inh_NDNF	Astro	9.86381
sn-m3C-seq	10%(0.3)	Inh_NDNF	Oligo	9.95727
sn-m3C-seq	10%(0.3)	Inh_NDNF	Exc_L1-3	9.87468
sn-m3C-seq	10%(0.3)	Inh_NDNF	Exc_L2-4	9.82336
sn-m3C-seq	10%(0.3)	Inh_NDNF	Exc_L4	9.73849
sn-m3C-seq	10%(0.3)	Inh_NDNF	Exc_L4-5	10.0336
sn-m3C-seq	10%(0.3)	Inh_NDNF	Exc_L4-6	9.95066
sn-m3C-seq	10%(0.3)	Inh_NDNF	Exc_L5-6	9.53206
sn-m3C-seq	10%(0.3)	Inh_NDNF	Exc_L6	9.90828
sn-m3C-seq	10%(0.3)	Inh_NDNF	Inh_B3GAT2	9.93407
sn-m3C-seq	10%(0.3)	Inh_NDNF	Inh_CALB1	9.98378
sn-m3C-seq	10%(0.3)	Inh_NDNF	Inh_CHST9	4.57471
sn-m3C-seq	10%(0.3)	Inh_NDNF	Inh_LAMP5	7.69303
sn-m3C-seq	10%(0.3)	Inh_NDNF	Inh_NDNF	0
sn-m3C-seq	10%(0.3)	Inh_NDNF	Inh_PVALB	10.7092
sn-m3C-seq	10%(0.3)	Inh_NDNF	Inh_UNC5B	10.2794
sn-m3C-seq	10%(0.3)	Inh_NDNF	Inh_VIP	10.267
sn-m3C-seq	10%(0.3)	Inh_NDNF	Micro-Endo	11.9404
sn-m3C-seq	10%(0.3)	Inh_PVALB	Astro	9.97957
sn-m3C-seq	10%(0.3)	Inh_PVALB	Oligo	9.98626
sn-m3C-seq	10%(0.3)	Inh_PVALB	Exc_L1-3	9.59934
sn-m3C-seq	10%(0.3)	Inh_PVALB	Exc_L2-4	9.57408
sn-m3C-seq	10%(0.3)	Inh_PVALB	Exc_L4	9.6274
sn-m3C-seq	10%(0.3)	Inh_PVALB	Exc_L4-5	9.71878
sn-m3C-seq	10%(0.3)	Inh_PVALB	Exc_L4-6	9.75179
sn-m3C-seq	10%(0.3)	Inh_PVALB	Exc_L5-6	9.42011
sn-m3C-seq	10%(0.3)	Inh_PVALB	Exc_L6	9.91813
sn-m3C-seq	10%(0.3)	Inh_PVALB	Inh_B3GAT2	9.16073
sn-m3C-seq	10%(0.3)	Inh_PVALB	Inh_CALB1	8.83913
sn-m3C-seq	10%(0.3)	Inh_PVALB	Inh_CHST9	8.18869
sn-m3C-seq	10%(0.3)	Inh_PVALB	Inh_LAMP5	9.35461
sn-m3C-seq	10%(0.3)	Inh_PVALB	Inh_NDNF	9.53655
sn-m3C-seq	10%(0.3)	Inh_PVALB	Inh_PVALB	0
sn-m3C-seq	10%(0.3)	Inh_PVALB	Inh_UNC5B	9.40845
sn-m3C-seq	10%(0.3)	Inh_PVALB	Inh_VIP	10.4125
sn-m3C-seq	10%(0.3)	Inh_PVALB	Micro-Endo	11.6887
sn-m3C-seq	10%(0.3)	Inh_UNC5B	Astro	9.02858
sn-m3C-seq	10%(0.3)	Inh_UNC5B	Oligo	9.16754
sn-m3C-seq	10%(0.3)	Inh_UNC5B	Exc_L1-3	8.7834
sn-m3C-seq	10%(0.3)	Inh_UNC5B	Exc_L2-4	8.65678
sn-m3C-seq	10%(0.3)	Inh_UNC5B	Exc_L4	8.55795
sn-m3C-seq	10%(0.3)	Inh_UNC5B	Exc_L4-5	8.79118
sn-m3C-seq	10%(0.3)	Inh_UNC5B	Exc_L4-6	8.71719
sn-m3C-seq	10%(0.3)	Inh_UNC5B	Exc_L5-6	8.35749
sn-m3C-seq	10%(0.3)	Inh_UNC5B	Exc_L6	8.66164
sn-m3C-seq	10%(0.3)	Inh_UNC5B	Inh_B3GAT2	8.56064
sn-m3C-seq	10%(0.3)	Inh_UNC5B	Inh_CALB1	8.24617
sn-m3C-seq	10%(0.3)	Inh_UNC5B	Inh_CHST9	6.71659
sn-m3C-seq	10%(0.3)	Inh_UNC5B	Inh_LAMP5	8.03883
sn-m3C-seq	10%(0.3)	Inh_UNC5B	Inh_NDNF	8.02976
sn-m3C-seq	10%(0.3)	Inh_UNC5B	Inh_PVALB	7.65444
sn-m3C-seq	10%(0.3)	Inh_UNC5B	Inh_UNC5B	0
sn-m3C-seq	10%(0.3)	Inh_UNC5B	Inh_VIP	10.1908
sn-m3C-seq	10%(0.3)	Inh_UNC5B	Micro-Endo	12.0628
sn-m3C-seq	10%(0.3)	Inh_VIP	Astro	10.1745
sn-m3C-seq	10%(0.3)	Inh_VIP	Oligo	10.1701
sn-m3C-seq	10%(0.3)	Inh_VIP	Exc_L1-3	10.2246
sn-m3C-seq	10%(0.3)	Inh_VIP	Exc_L2-4	10.2135
sn-m3C-seq	10%(0.3)	Inh_VIP	Exc_L4	10.1555
sn-m3C-seq	10%(0.3)	Inh_VIP	Exc_L4-5	10.3699
sn-m3C-seq	10%(0.3)	Inh_VIP	Exc_L4-6	10.3581
sn-m3C-seq	10%(0.3)	Inh_VIP	Exc_L5-6	10.0163
sn-m3C-seq	10%(0.3)	Inh_VIP	Exc_L6	10.4666
sn-m3C-seq	10%(0.3)	Inh_VIP	Inh_B3GAT2	10.1978
sn-m3C-seq	10%(0.3)	Inh_VIP	Inh_CALB1	10.3213
sn-m3C-seq	10%(0.3)	Inh_VIP	Inh_CHST9	8.49801
sn-m3C-seq	10%(0.3)	Inh_VIP	Inh_LAMP5	9.67514
sn-m3C-seq	10%(0.3)	Inh_VIP	Inh_NDNF	9.60663
sn-m3C-seq	10%(0.3)	Inh_VIP	Inh_PVALB	10.2221
sn-m3C-seq	10%(0.3)	Inh_VIP	Inh_UNC5B	9.10609
sn-m3C-seq	10%(0.3)	Inh_VIP	Inh_VIP	0
sn-m3C-seq	10%(0.3)	Inh_VIP	Micro-Endo	11.6801
sn-m3C-seq	10%(0.3)	Micro-Endo	Astro	13.0405
sn-m3C-seq	10%(0.3)	Micro-Endo	Oligo	13.1935
sn-m3C-seq	10%(0.3)	Micro-Endo	Exc_L1-3	13.0786
sn-m3C-seq	10%(0.3)	Micro-Endo	Exc_L2-4	12.7711
sn-m3C-seq	10%(0.3)	Micro-Endo	Exc_L4	12.4549
sn-m3C-seq	10%(0.3)	Micro-Endo	Exc_L4-5	12.8981
sn-m3C-seq	10%(0.3)	Micro-Endo	Exc_L4-6	12.5984
sn-m3C-seq	10%(0.3)	Micro-Endo	Exc_L5-6	11.9261
sn-m3C-seq	10%(0.3)	Micro-Endo	Exc_L6	12.5708
sn-m3C-seq	10%(0.3)	Micro-Endo	Inh_B3GAT2	12.4247
sn-m3C-seq	10%(0.3)	Micro-Endo	Inh_CALB1	12.9484
sn-m3C-seq	10%(0.3)	Micro-Endo	Inh_CHST9	10.8722
sn-m3C-seq	10%(0.3)	Micro-Endo	Inh_LAMP5	12.4832
sn-m3C-seq	10%(0.3)	Micro-Endo	Inh_NDNF	12.5046
sn-m3C-seq	10%(0.3)	Micro-Endo	Inh_PVALB	12.7941
sn-m3C-seq	10%(0.3)	Micro-Endo	Inh_UNC5B	11.4394
sn-m3C-seq	10%(0.3)	Micro-Endo	Inh_VIP	12.9639
sn-m3C-seq	10%(0.3)	Micro-Endo	Micro-Endo	0
sn-m3C-seq	1%(0.3)	Astro	Astro	0
sn-m3C-seq	1%(0.3)	Astro	Oligo	11.2044
sn-m3C-seq	1%(0.3)	Astro	Exc_L1-3	12.1511
sn-m3C-seq	1%(0.3)	Astro	Exc_L2-4	12.2639
sn-m3C-seq	1%(0.3)	Astro	Exc_L4	12.1268
sn-m3C-seq	1%(0.3)	Astro	Exc_L4-5	12.1389
sn-m3C-seq	1%(0.3)	Astro	Exc_L4-6	12.2038
sn-m3C-seq	1%(0.3)	Astro	Exc_L5-6	12.1678
sn-m3C-seq	1%(0.3)	Astro	Exc_L6	12.2033
sn-m3C-seq	1%(0.3)	Astro	Inh_B3GAT2	11.9551
sn-m3C-seq	1%(0.3)	Astro	Inh_CALB1	11.9432
sn-m3C-seq	1%(0.3)	Astro	Inh_CHST9	11.543
sn-m3C-seq	1%(0.3)	Astro	Inh_LAMP5	11.759
sn-m3C-seq	1%(0.3)	Astro	Inh_NDNF	11.9207
sn-m3C-seq	1%(0.3)	Astro	Inh_PVALB	11.9538
sn-m3C-seq	1%(0.3)	Astro	Inh_UNC5B	11.8022
sn-m3C-seq	1%(0.3)	Astro	Inh_VIP	11.9053
sn-m3C-seq	1%(0.3)	Astro	Micro-Endo	13.3437
sn-m3C-seq	1%(0.3)	Oligo	Astro	10.6369
sn-m3C-seq	1%(0.3)	Oligo	Oligo	0
sn-m3C-seq	1%(0.3)	Oligo	Exc_L1-3	12.1465
sn-m3C-seq	1%(0.3)	Oligo	Exc_L2-4	12.2772
sn-m3C-seq	1%(0.3)	Oligo	Exc_L4	12.1356
sn-m3C-seq	1%(0.3)	Oligo	Exc_L4-5	12.168
sn-m3C-seq	1%(0.3)	Oligo	Exc_L4-6	12.2196
sn-m3C-seq	1%(0.3)	Oligo	Exc_L5-6	12.1611
sn-m3C-seq	1%(0.3)	Oligo	Exc_L6	12.2282
sn-m3C-seq	1%(0.3)	Oligo	Inh_B3GAT2	12.0097
sn-m3C-seq	1%(0.3)	Oligo	Inh_CALB1	12.005
sn-m3C-seq	1%(0.3)	Oligo	Inh_CHST9	11.5811
sn-m3C-seq	1%(0.3)	Oligo	Inh_LAMP5	11.8895
sn-m3C-seq	1%(0.3)	Oligo	Inh_NDNF	11.9895
sn-m3C-seq	1%(0.3)	Oligo	Inh_PVALB	12.0111
sn-m3C-seq	1%(0.3)	Oligo	Inh_UNC5B	11.8506
sn-m3C-seq	1%(0.3)	Oligo	Inh_VIP	11.9992
sn-m3C-seq	1%(0.3)	Oligo	Micro-Endo	13.396
sn-m3C-seq	1%(0.3)	Exc_L1-3	Astro	10.9858
sn-m3C-seq	1%(0.3)	Exc_L1-3	Oligo	11.1382
sn-m3C-seq	1%(0.3)	Exc_L1-3	Exc_L1-3	0
sn-m3C-seq	1%(0.3)	Exc_L1-3	Exc_L2-4	9.987
sn-m3C-seq	1%(0.3)	Exc_L1-3	Exc_L4	11.5538
sn-m3C-seq	1%(0.3)	Exc_L1-3	Exc_L4-5	11.7253
sn-m3C-seq	1%(0.3)	Exc_L1-3	Exc_L4-6	11.9051
sn-m3C-seq	1%(0.3)	Exc_L1-3	Exc_L5-6	10.0316
sn-m3C-seq	1%(0.3)	Exc_L1-3	Exc_L6	11.9125
sn-m3C-seq	1%(0.3)	Exc_L1-3	Inh_B3GAT2	12.1071
sn-m3C-seq	1%(0.3)	Exc_L1-3	Inh_CALB1	12.0887
sn-m3C-seq	1%(0.3)	Exc_L1-3	Inh_CHST9	11.7564
sn-m3C-seq	1%(0.3)	Exc_L1-3	Inh_LAMP5	12.0059
sn-m3C-seq	1%(0.3)	Exc_L1-3	Inh_NDNF	12.1167
sn-m3C-seq	1%(0.3)	Exc_L1-3	Inh_PVALB	12.1096
sn-m3C-seq	1%(0.3)	Exc_L1-3	Inh_UNC5B	11.9176
sn-m3C-seq	1%(0.3)	Exc_L1-3	Inh_VIP	12.1711
sn-m3C-seq	1%(0.3)	Exc_L1-3	Micro-Endo	13.3908
[truncated: 4,482 more rows]
