# Supplementary material for: Deep learning imputes DNA methylation states in single cells and enhances the detection of epigenetic alterations in schizophrenia
Source: Cell Genom. 2025 Feb 21;5(3):100774. doi: 10.1016/j.xgen.2025.100774 (PMC11960545; doi:10.1016/j.xgen.2025.100774)
Supplement: Table S11. Enrichment of the H3K27ac mark in the corresponding broad cell types among cell-type-specific DMRs identified in the sn-m3C-seq and snmCAT-seq datasets, using imputed data under different downsampling and filtering conditions, related to Figures 3, 4, S8, and S9 [file mmc9.xlsx]

## Sheet: Sheet1
Table S11. Enrichment of the H3K27ac mark in the corresponding broad cell types among cell type-specific DMRs identified in the sn-m3C-seq and snmCAT-seq datasets, using imputed data under different downsampling and filtering conditions, Related to Figures 3-4.
Dataset	Downsampling Rate (filtering score threshold)	Cell type	reference cell type	Enrichment
sn-m3C-seq	100%(0.2)	Astro	Astro	0
sn-m3C-seq	100%(0.2)	Astro	Oligo	13.9714
sn-m3C-seq	100%(0.2)	Astro	Exc_L1-3	11.71
sn-m3C-seq	100%(0.2)	Astro	Exc_L2-4	10.6338
sn-m3C-seq	100%(0.2)	Astro	Exc_L4	10.3569
sn-m3C-seq	100%(0.2)	Astro	Exc_L4-5	10.7812
sn-m3C-seq	100%(0.2)	Astro	Exc_L4-6	10.0813
sn-m3C-seq	100%(0.2)	Astro	Exc_L5-6	9.69647
sn-m3C-seq	100%(0.2)	Astro	Exc_L6	9.86386
sn-m3C-seq	100%(0.2)	Astro	Inh_B3GAT2	11.5333
sn-m3C-seq	100%(0.2)	Astro	Inh_CALB1	11.6887
sn-m3C-seq	100%(0.2)	Astro	Inh_CHST9	10.8802
sn-m3C-seq	100%(0.2)	Astro	Inh_LAMP5	11.458
sn-m3C-seq	100%(0.2)	Astro	Inh_NDNF	11.1897
sn-m3C-seq	100%(0.2)	Astro	Inh_PVALB	11.607
sn-m3C-seq	100%(0.2)	Astro	Inh_UNC5B	11.2864
sn-m3C-seq	100%(0.2)	Astro	Inh_VIP	11.1879
sn-m3C-seq	100%(0.2)	Astro	Micro-Endo	10.9164
sn-m3C-seq	100%(0.2)	Oligo	Astro	8.70496
sn-m3C-seq	100%(0.2)	Oligo	Oligo	0
sn-m3C-seq	100%(0.2)	Oligo	Exc_L1-3	8.44735
sn-m3C-seq	100%(0.2)	Oligo	Exc_L2-4	7.56741
sn-m3C-seq	100%(0.2)	Oligo	Exc_L4	7.99996
sn-m3C-seq	100%(0.2)	Oligo	Exc_L4-5	8.44086
sn-m3C-seq	100%(0.2)	Oligo	Exc_L4-6	7.71083
sn-m3C-seq	100%(0.2)	Oligo	Exc_L5-6	7.56111
sn-m3C-seq	100%(0.2)	Oligo	Exc_L6	7.50338
sn-m3C-seq	100%(0.2)	Oligo	Inh_B3GAT2	8.94585
sn-m3C-seq	100%(0.2)	Oligo	Inh_CALB1	8.47957
sn-m3C-seq	100%(0.2)	Oligo	Inh_CHST9	8.294
sn-m3C-seq	100%(0.2)	Oligo	Inh_LAMP5	8.57087
sn-m3C-seq	100%(0.2)	Oligo	Inh_NDNF	8.37097
sn-m3C-seq	100%(0.2)	Oligo	Inh_PVALB	8.89015
sn-m3C-seq	100%(0.2)	Oligo	Inh_UNC5B	8.77305
sn-m3C-seq	100%(0.2)	Oligo	Inh_VIP	8.0212
sn-m3C-seq	100%(0.2)	Oligo	Micro-Endo	7.08981
sn-m3C-seq	100%(0.2)	Exc_L1-3	Astro	9.10526
sn-m3C-seq	100%(0.2)	Exc_L1-3	Oligo	9.22891
sn-m3C-seq	100%(0.2)	Exc_L1-3	Exc_L1-3	0
sn-m3C-seq	100%(0.2)	Exc_L1-3	Exc_L2-4	4.36078
sn-m3C-seq	100%(0.2)	Exc_L1-3	Exc_L4	4.91494
sn-m3C-seq	100%(0.2)	Exc_L1-3	Exc_L4-5	5.31017
sn-m3C-seq	100%(0.2)	Exc_L1-3	Exc_L4-6	5.31469
sn-m3C-seq	100%(0.2)	Exc_L1-3	Exc_L5-6	4.10476
sn-m3C-seq	100%(0.2)	Exc_L1-3	Exc_L6	6.63248
sn-m3C-seq	100%(0.2)	Exc_L1-3	Inh_B3GAT2	8.56806
sn-m3C-seq	100%(0.2)	Exc_L1-3	Inh_CALB1	8.52079
sn-m3C-seq	100%(0.2)	Exc_L1-3	Inh_CHST9	8.23374
sn-m3C-seq	100%(0.2)	Exc_L1-3	Inh_LAMP5	8.24829
sn-m3C-seq	100%(0.2)	Exc_L1-3	Inh_NDNF	8.31414
sn-m3C-seq	100%(0.2)	Exc_L1-3	Inh_PVALB	8.36506
sn-m3C-seq	100%(0.2)	Exc_L1-3	Inh_UNC5B	8.36496
sn-m3C-seq	100%(0.2)	Exc_L1-3	Inh_VIP	8.26851
sn-m3C-seq	100%(0.2)	Exc_L1-3	Micro-Endo	8.55141
sn-m3C-seq	100%(0.2)	Exc_L2-4	Astro	8.67796
sn-m3C-seq	100%(0.2)	Exc_L2-4	Oligo	8.8584
sn-m3C-seq	100%(0.2)	Exc_L2-4	Exc_L1-3	4.44421
sn-m3C-seq	100%(0.2)	Exc_L2-4	Exc_L2-4	0
sn-m3C-seq	100%(0.2)	Exc_L2-4	Exc_L4	4.85348
sn-m3C-seq	100%(0.2)	Exc_L2-4	Exc_L4-5	5.51604
sn-m3C-seq	100%(0.2)	Exc_L2-4	Exc_L4-6	5.44981
sn-m3C-seq	100%(0.2)	Exc_L2-4	Exc_L5-6	3.92966
sn-m3C-seq	100%(0.2)	Exc_L2-4	Exc_L6	6.77373
sn-m3C-seq	100%(0.2)	Exc_L2-4	Inh_B3GAT2	8.55089
sn-m3C-seq	100%(0.2)	Exc_L2-4	Inh_CALB1	8.49695
sn-m3C-seq	100%(0.2)	Exc_L2-4	Inh_CHST9	8.11596
sn-m3C-seq	100%(0.2)	Exc_L2-4	Inh_LAMP5	8.17767
sn-m3C-seq	100%(0.2)	Exc_L2-4	Inh_NDNF	8.28371
sn-m3C-seq	100%(0.2)	Exc_L2-4	Inh_PVALB	8.36635
sn-m3C-seq	100%(0.2)	Exc_L2-4	Inh_UNC5B	8.36452
sn-m3C-seq	100%(0.2)	Exc_L2-4	Inh_VIP	8.25493
sn-m3C-seq	100%(0.2)	Exc_L2-4	Micro-Endo	8.28596
sn-m3C-seq	100%(0.2)	Exc_L4	Astro	9.97574
sn-m3C-seq	100%(0.2)	Exc_L4	Oligo	10.2998
sn-m3C-seq	100%(0.2)	Exc_L4	Exc_L1-3	4.79382
sn-m3C-seq	100%(0.2)	Exc_L4	Exc_L2-4	4.5369
sn-m3C-seq	100%(0.2)	Exc_L4	Exc_L4	0
sn-m3C-seq	100%(0.2)	Exc_L4	Exc_L4-5	5.56901
sn-m3C-seq	100%(0.2)	Exc_L4	Exc_L4-6	5.70669
sn-m3C-seq	100%(0.2)	Exc_L4	Exc_L5-6	3.97744
sn-m3C-seq	100%(0.2)	Exc_L4	Exc_L6	7.01349
sn-m3C-seq	100%(0.2)	Exc_L4	Inh_B3GAT2	9.14719
sn-m3C-seq	100%(0.2)	Exc_L4	Inh_CALB1	9.2923
sn-m3C-seq	100%(0.2)	Exc_L4	Inh_CHST9	8.59153
sn-m3C-seq	100%(0.2)	Exc_L4	Inh_LAMP5	8.83585
sn-m3C-seq	100%(0.2)	Exc_L4	Inh_NDNF	8.95793
sn-m3C-seq	100%(0.2)	Exc_L4	Inh_PVALB	9.04917
sn-m3C-seq	100%(0.2)	Exc_L4	Inh_UNC5B	8.98867
sn-m3C-seq	100%(0.2)	Exc_L4	Inh_VIP	9.14365
sn-m3C-seq	100%(0.2)	Exc_L4	Micro-Endo	8.41898
sn-m3C-seq	100%(0.2)	Exc_L4-5	Astro	9.36875
sn-m3C-seq	100%(0.2)	Exc_L4-5	Oligo	9.77639
sn-m3C-seq	100%(0.2)	Exc_L4-5	Exc_L1-3	4.53126
sn-m3C-seq	100%(0.2)	Exc_L4-5	Exc_L2-4	4.06262
sn-m3C-seq	100%(0.2)	Exc_L4-5	Exc_L4	4.14111
sn-m3C-seq	100%(0.2)	Exc_L4-5	Exc_L4-5	0
sn-m3C-seq	100%(0.2)	Exc_L4-5	Exc_L4-6	5.17301
sn-m3C-seq	100%(0.2)	Exc_L4-5	Exc_L5-6	4.22762
sn-m3C-seq	100%(0.2)	Exc_L4-5	Exc_L6	6.55333
sn-m3C-seq	100%(0.2)	Exc_L4-5	Inh_B3GAT2	9.09943
sn-m3C-seq	100%(0.2)	Exc_L4-5	Inh_CALB1	9.05707
sn-m3C-seq	100%(0.2)	Exc_L4-5	Inh_CHST9	8.3471
sn-m3C-seq	100%(0.2)	Exc_L4-5	Inh_LAMP5	8.60335
sn-m3C-seq	100%(0.2)	Exc_L4-5	Inh_NDNF	8.68332
sn-m3C-seq	100%(0.2)	Exc_L4-5	Inh_PVALB	8.9362
sn-m3C-seq	100%(0.2)	Exc_L4-5	Inh_UNC5B	8.78837
sn-m3C-seq	100%(0.2)	Exc_L4-5	Inh_VIP	8.78037
sn-m3C-seq	100%(0.2)	Exc_L4-5	Micro-Endo	8.7899
sn-m3C-seq	100%(0.2)	Exc_L4-6	Astro	9.97517
sn-m3C-seq	100%(0.2)	Exc_L4-6	Oligo	10.245
sn-m3C-seq	100%(0.2)	Exc_L4-6	Exc_L1-3	5.19971
sn-m3C-seq	100%(0.2)	Exc_L4-6	Exc_L2-4	5.12588
sn-m3C-seq	100%(0.2)	Exc_L4-6	Exc_L4	5.83065
sn-m3C-seq	100%(0.2)	Exc_L4-6	Exc_L4-5	6.14659
sn-m3C-seq	100%(0.2)	Exc_L4-6	Exc_L4-6	0
sn-m3C-seq	100%(0.2)	Exc_L4-6	Exc_L5-6	4.80547
sn-m3C-seq	100%(0.2)	Exc_L4-6	Exc_L6	6.58724
sn-m3C-seq	100%(0.2)	Exc_L4-6	Inh_B3GAT2	9.44113
sn-m3C-seq	100%(0.2)	Exc_L4-6	Inh_CALB1	9.53451
sn-m3C-seq	100%(0.2)	Exc_L4-6	Inh_CHST9	8.76505
sn-m3C-seq	100%(0.2)	Exc_L4-6	Inh_LAMP5	9.00778
sn-m3C-seq	100%(0.2)	Exc_L4-6	Inh_NDNF	9.11725
sn-m3C-seq	100%(0.2)	Exc_L4-6	Inh_PVALB	9.29751
sn-m3C-seq	100%(0.2)	Exc_L4-6	Inh_UNC5B	9.17149
sn-m3C-seq	100%(0.2)	Exc_L4-6	Inh_VIP	9.20896
sn-m3C-seq	100%(0.2)	Exc_L4-6	Micro-Endo	8.8711
sn-m3C-seq	100%(0.2)	Exc_L5-6	Astro	9.359
sn-m3C-seq	100%(0.2)	Exc_L5-6	Oligo	9.56834
sn-m3C-seq	100%(0.2)	Exc_L5-6	Exc_L1-3	3.79713
sn-m3C-seq	100%(0.2)	Exc_L5-6	Exc_L2-4	3.30722
sn-m3C-seq	100%(0.2)	Exc_L5-6	Exc_L4	4.09564
sn-m3C-seq	100%(0.2)	Exc_L5-6	Exc_L4-5	5.04823
sn-m3C-seq	100%(0.2)	Exc_L5-6	Exc_L4-6	5.26083
sn-m3C-seq	100%(0.2)	Exc_L5-6	Exc_L5-6	0
sn-m3C-seq	100%(0.2)	Exc_L5-6	Exc_L6	6.70702
sn-m3C-seq	100%(0.2)	Exc_L5-6	Inh_B3GAT2	8.59397
sn-m3C-seq	100%(0.2)	Exc_L5-6	Inh_CALB1	8.7423
sn-m3C-seq	100%(0.2)	Exc_L5-6	Inh_CHST9	7.86378
sn-m3C-seq	100%(0.2)	Exc_L5-6	Inh_LAMP5	8.12425
sn-m3C-seq	100%(0.2)	Exc_L5-6	Inh_NDNF	8.25867
sn-m3C-seq	100%(0.2)	Exc_L5-6	Inh_PVALB	8.57745
sn-m3C-seq	100%(0.2)	Exc_L5-6	Inh_UNC5B	8.19259
sn-m3C-seq	100%(0.2)	Exc_L5-6	Inh_VIP	8.56509
sn-m3C-seq	100%(0.2)	Exc_L5-6	Micro-Endo	7.47361
sn-m3C-seq	100%(0.2)	Exc_L6	Astro	8.87037
sn-m3C-seq	100%(0.2)	Exc_L6	Oligo	9.12858
sn-m3C-seq	100%(0.2)	Exc_L6	Exc_L1-3	4.15447
sn-m3C-seq	100%(0.2)	Exc_L6	Exc_L2-4	4.36176
sn-m3C-seq	100%(0.2)	Exc_L6	Exc_L4	4.95336
sn-m3C-seq	100%(0.2)	Exc_L6	Exc_L4-5	5.09819
sn-m3C-seq	100%(0.2)	Exc_L6	Exc_L4-6	4.79624
sn-m3C-seq	100%(0.2)	Exc_L6	Exc_L5-6	5.33356
sn-m3C-seq	100%(0.2)	Exc_L6	Exc_L6	0
sn-m3C-seq	100%(0.2)	Exc_L6	Inh_B3GAT2	8.20678
sn-m3C-seq	100%(0.2)	Exc_L6	Inh_CALB1	8.16968
sn-m3C-seq	100%(0.2)	Exc_L6	Inh_CHST9	8.35392
sn-m3C-seq	100%(0.2)	Exc_L6	Inh_LAMP5	7.92692
sn-m3C-seq	100%(0.2)	Exc_L6	Inh_NDNF	8.02451
sn-m3C-seq	100%(0.2)	Exc_L6	Inh_PVALB	7.86896
sn-m3C-seq	100%(0.2)	Exc_L6	Inh_UNC5B	8.18512
sn-m3C-seq	100%(0.2)	Exc_L6	Inh_VIP	7.93764
sn-m3C-seq	100%(0.2)	Exc_L6	Micro-Endo	7.88482
sn-m3C-seq	100%(0.2)	Inh_B3GAT2	Astro	10.5322
sn-m3C-seq	100%(0.2)	Inh_B3GAT2	Oligo	11.2343
sn-m3C-seq	100%(0.2)	Inh_B3GAT2	Exc_L1-3	5.60882
sn-m3C-seq	100%(0.2)	Inh_B3GAT2	Exc_L2-4	5.39849
sn-m3C-seq	100%(0.2)	Inh_B3GAT2	Exc_L4	6.46211
sn-m3C-seq	100%(0.2)	Inh_B3GAT2	Exc_L4-5	6.46031
sn-m3C-seq	100%(0.2)	Inh_B3GAT2	Exc_L4-6	6.43334
sn-m3C-seq	100%(0.2)	Inh_B3GAT2	Exc_L5-6	5.67698
sn-m3C-seq	100%(0.2)	Inh_B3GAT2	Exc_L6	6.13627
sn-m3C-seq	100%(0.2)	Inh_B3GAT2	Inh_B3GAT2	0
sn-m3C-seq	100%(0.2)	Inh_B3GAT2	Inh_CALB1	7.31271
sn-m3C-seq	100%(0.2)	Inh_B3GAT2	Inh_CHST9	6.51952
sn-m3C-seq	100%(0.2)	Inh_B3GAT2	Inh_LAMP5	6.63091
sn-m3C-seq	100%(0.2)	Inh_B3GAT2	Inh_NDNF	7.20807
sn-m3C-seq	100%(0.2)	Inh_B3GAT2	Inh_PVALB	7.95718
sn-m3C-seq	100%(0.2)	Inh_B3GAT2	Inh_UNC5B	7.84681
sn-m3C-seq	100%(0.2)	Inh_B3GAT2	Inh_VIP	8.06005
sn-m3C-seq	100%(0.2)	Inh_B3GAT2	Micro-Endo	6.3227
sn-m3C-seq	100%(0.2)	Inh_CALB1	Astro	9.99103
sn-m3C-seq	100%(0.2)	Inh_CALB1	Oligo	10.4682
sn-m3C-seq	100%(0.2)	Inh_CALB1	Exc_L1-3	4.47932
sn-m3C-seq	100%(0.2)	Inh_CALB1	Exc_L2-4	4.48119
sn-m3C-seq	100%(0.2)	Inh_CALB1	Exc_L4	5.65618
sn-m3C-seq	100%(0.2)	Inh_CALB1	Exc_L4-5	5.57741
sn-m3C-seq	100%(0.2)	Inh_CALB1	Exc_L4-6	5.69393
sn-m3C-seq	100%(0.2)	Inh_CALB1	Exc_L5-6	5.17638
sn-m3C-seq	100%(0.2)	Inh_CALB1	Exc_L6	5.48136
sn-m3C-seq	100%(0.2)	Inh_CALB1	Inh_B3GAT2	7.48642
sn-m3C-seq	100%(0.2)	Inh_CALB1	Inh_CALB1	0
sn-m3C-seq	100%(0.2)	Inh_CALB1	Inh_CHST9	6.22514
sn-m3C-seq	100%(0.2)	Inh_CALB1	Inh_LAMP5	6.24323
sn-m3C-seq	100%(0.2)	Inh_CALB1	Inh_NDNF	6.89032
sn-m3C-seq	100%(0.2)	Inh_CALB1	Inh_PVALB	6.86269
sn-m3C-seq	100%(0.2)	Inh_CALB1	Inh_UNC5B	7.31935
sn-m3C-seq	100%(0.2)	Inh_CALB1	Inh_VIP	7.50798
sn-m3C-seq	100%(0.2)	Inh_CALB1	Micro-Endo	7.50978
sn-m3C-seq	100%(0.2)	Inh_CHST9	Astro	9.31707
sn-m3C-seq	100%(0.2)	Inh_CHST9	Oligo	9.91017
sn-m3C-seq	100%(0.2)	Inh_CHST9	Exc_L1-3	4.97926
sn-m3C-seq	100%(0.2)	Inh_CHST9	Exc_L2-4	4.93441
sn-m3C-seq	100%(0.2)	Inh_CHST9	Exc_L4	5.53161
sn-m3C-seq	100%(0.2)	Inh_CHST9	Exc_L4-5	5.57372
sn-m3C-seq	100%(0.2)	Inh_CHST9	Exc_L4-6	5.59736
sn-m3C-seq	100%(0.2)	Inh_CHST9	Exc_L5-6	5.04022
sn-m3C-seq	100%(0.2)	Inh_CHST9	Exc_L6	5.62118
sn-m3C-seq	100%(0.2)	Inh_CHST9	Inh_B3GAT2	7.67873
sn-m3C-seq	100%(0.2)	Inh_CHST9	Inh_CALB1	7.15301
sn-m3C-seq	100%(0.2)	Inh_CHST9	Inh_CHST9	0
sn-m3C-seq	100%(0.2)	Inh_CHST9	Inh_LAMP5	5.18553
sn-m3C-seq	100%(0.2)	Inh_CHST9	Inh_NDNF	6.35513
sn-m3C-seq	100%(0.2)	Inh_CHST9	Inh_PVALB	6.69634
sn-m3C-seq	100%(0.2)	Inh_CHST9	Inh_UNC5B	5.95213
sn-m3C-seq	100%(0.2)	Inh_CHST9	Inh_VIP	7.02514
sn-m3C-seq	100%(0.2)	Inh_CHST9	Micro-Endo	3.45336
sn-m3C-seq	100%(0.2)	Inh_LAMP5	Astro	9.34872
sn-m3C-seq	100%(0.2)	Inh_LAMP5	Oligo	9.94644
sn-m3C-seq	100%(0.2)	Inh_LAMP5	Exc_L1-3	3.94094
sn-m3C-seq	100%(0.2)	Inh_LAMP5	Exc_L2-4	3.88951
sn-m3C-seq	100%(0.2)	Inh_LAMP5	Exc_L4	4.76166
sn-m3C-seq	100%(0.2)	Inh_LAMP5	Exc_L4-5	4.75214
sn-m3C-seq	100%(0.2)	Inh_LAMP5	Exc_L4-6	4.79742
sn-m3C-seq	100%(0.2)	Inh_LAMP5	Exc_L5-6	4.33484
sn-m3C-seq	100%(0.2)	Inh_LAMP5	Exc_L6	5.37347
sn-m3C-seq	100%(0.2)	Inh_LAMP5	Inh_B3GAT2	7.22182
sn-m3C-seq	100%(0.2)	Inh_LAMP5	Inh_CALB1	6.8185
sn-m3C-seq	100%(0.2)	Inh_LAMP5	Inh_CHST9	5.39342
sn-m3C-seq	100%(0.2)	Inh_LAMP5	Inh_LAMP5	0
sn-m3C-seq	100%(0.2)	Inh_LAMP5	Inh_NDNF	6.19819
sn-m3C-seq	100%(0.2)	Inh_LAMP5	Inh_PVALB	6.54029
sn-m3C-seq	100%(0.2)	Inh_LAMP5	Inh_UNC5B	6.07317
sn-m3C-seq	100%(0.2)	Inh_LAMP5	Inh_VIP	6.98243
sn-m3C-seq	100%(0.2)	Inh_LAMP5	Micro-Endo	6.40313
sn-m3C-seq	100%(0.2)	Inh_NDNF	Astro	9.58672
sn-m3C-seq	100%(0.2)	Inh_NDNF	Oligo	10.1601
sn-m3C-seq	100%(0.2)	Inh_NDNF	Exc_L1-3	4.14173
sn-m3C-seq	100%(0.2)	Inh_NDNF	Exc_L2-4	4.10876
sn-m3C-seq	100%(0.2)	Inh_NDNF	Exc_L4	4.94114
sn-m3C-seq	100%(0.2)	Inh_NDNF	Exc_L4-5	4.94268
sn-m3C-seq	100%(0.2)	Inh_NDNF	Exc_L4-6	4.94272
sn-m3C-seq	100%(0.2)	Inh_NDNF	Exc_L5-6	4.59759
sn-m3C-seq	100%(0.2)	Inh_NDNF	Exc_L6	5.47642
sn-m3C-seq	100%(0.2)	Inh_NDNF	Inh_B3GAT2	7.1585
sn-m3C-seq	100%(0.2)	Inh_NDNF	Inh_CALB1	6.85973
sn-m3C-seq	100%(0.2)	Inh_NDNF	Inh_CHST9	6.34109
sn-m3C-seq	100%(0.2)	Inh_NDNF	Inh_LAMP5	5.83019
sn-m3C-seq	100%(0.2)	Inh_NDNF	Inh_NDNF	0
sn-m3C-seq	100%(0.2)	Inh_NDNF	Inh_PVALB	6.52463
sn-m3C-seq	100%(0.2)	Inh_NDNF	Inh_UNC5B	6.03911
sn-m3C-seq	100%(0.2)	Inh_NDNF	Inh_VIP	6.9956
sn-m3C-seq	100%(0.2)	Inh_NDNF	Micro-Endo	6.2975
sn-m3C-seq	100%(0.2)	Inh_PVALB	Astro	10.5605
sn-m3C-seq	100%(0.2)	Inh_PVALB	Oligo	11.4594
sn-m3C-seq	100%(0.2)	Inh_PVALB	Exc_L1-3	5.49885
sn-m3C-seq	100%(0.2)	Inh_PVALB	Exc_L2-4	5.1779
sn-m3C-seq	100%(0.2)	Inh_PVALB	Exc_L4	6.25171
sn-m3C-seq	100%(0.2)	Inh_PVALB	Exc_L4-5	6.39008
sn-m3C-seq	100%(0.2)	Inh_PVALB	Exc_L4-6	6.28528
sn-m3C-seq	100%(0.2)	Inh_PVALB	Exc_L5-6	5.51291
sn-m3C-seq	100%(0.2)	Inh_PVALB	Exc_L6	5.92313
sn-m3C-seq	100%(0.2)	Inh_PVALB	Inh_B3GAT2	9.37857
sn-m3C-seq	100%(0.2)	Inh_PVALB	Inh_CALB1	8.33966
sn-m3C-seq	100%(0.2)	Inh_PVALB	Inh_CHST9	7.01944
sn-m3C-seq	100%(0.2)	Inh_PVALB	Inh_LAMP5	7.08728
sn-m3C-seq	100%(0.2)	Inh_PVALB	Inh_NDNF	7.77115
sn-m3C-seq	100%(0.2)	Inh_PVALB	Inh_PVALB	0
sn-m3C-seq	100%(0.2)	Inh_PVALB	Inh_UNC5B	7.94425
sn-m3C-seq	100%(0.2)	Inh_PVALB	Inh_VIP	8.22246
sn-m3C-seq	100%(0.2)	Inh_PVALB	Micro-Endo	7.58222
sn-m3C-seq	100%(0.2)	Inh_UNC5B	Astro	10.1301
sn-m3C-seq	100%(0.2)	Inh_UNC5B	Oligo	10.742
sn-m3C-seq	100%(0.2)	Inh_UNC5B	Exc_L1-3	6.16088
sn-m3C-seq	100%(0.2)	Inh_UNC5B	Exc_L2-4	6.20597
sn-m3C-seq	100%(0.2)	Inh_UNC5B	Exc_L4	6.88336
sn-m3C-seq	100%(0.2)	Inh_UNC5B	Exc_L4-5	6.99746
sn-m3C-seq	100%(0.2)	Inh_UNC5B	Exc_L4-6	6.90727
sn-m3C-seq	100%(0.2)	Inh_UNC5B	Exc_L5-6	6.06467
sn-m3C-seq	100%(0.2)	Inh_UNC5B	Exc_L6	6.79477
sn-m3C-seq	100%(0.2)	Inh_UNC5B	Inh_B3GAT2	9.36973
sn-m3C-seq	100%(0.2)	Inh_UNC5B	Inh_CALB1	8.49281
sn-m3C-seq	100%(0.2)	Inh_UNC5B	Inh_CHST9	7.37611
sn-m3C-seq	100%(0.2)	Inh_UNC5B	Inh_LAMP5	7.42045
sn-m3C-seq	100%(0.2)	Inh_UNC5B	Inh_NDNF	7.79532
sn-m3C-seq	100%(0.2)	Inh_UNC5B	Inh_PVALB	8.02987
sn-m3C-seq	100%(0.2)	Inh_UNC5B	Inh_UNC5B	0
sn-m3C-seq	100%(0.2)	Inh_UNC5B	Inh_VIP	7.94844
sn-m3C-seq	100%(0.2)	Inh_UNC5B	Micro-Endo	4.04978
sn-m3C-seq	100%(0.2)	Inh_VIP	Astro	8.81288
sn-m3C-seq	100%(0.2)	Inh_VIP	Oligo	9.67157
sn-m3C-seq	100%(0.2)	Inh_VIP	Exc_L1-3	3.96541
sn-m3C-seq	100%(0.2)	Inh_VIP	Exc_L2-4	3.87652
sn-m3C-seq	100%(0.2)	Inh_VIP	Exc_L4	4.72588
sn-m3C-seq	100%(0.2)	Inh_VIP	Exc_L4-5	4.69697
sn-m3C-seq	100%(0.2)	Inh_VIP	Exc_L4-6	4.79911
sn-m3C-seq	100%(0.2)	Inh_VIP	Exc_L5-6	4.41846
sn-m3C-seq	100%(0.2)	Inh_VIP	Exc_L6	5.09965
sn-m3C-seq	100%(0.2)	Inh_VIP	Inh_B3GAT2	6.84913
sn-m3C-seq	100%(0.2)	Inh_VIP	Inh_CALB1	6.63148
sn-m3C-seq	100%(0.2)	Inh_VIP	Inh_CHST9	6.08379
sn-m3C-seq	100%(0.2)	Inh_VIP	Inh_LAMP5	5.67029
sn-m3C-seq	100%(0.2)	Inh_VIP	Inh_NDNF	5.80649
sn-m3C-seq	100%(0.2)	Inh_VIP	Inh_PVALB	6.19558
sn-m3C-seq	100%(0.2)	Inh_VIP	Inh_UNC5B	5.96857
sn-m3C-seq	100%(0.2)	Inh_VIP	Inh_VIP	0
sn-m3C-seq	100%(0.2)	Inh_VIP	Micro-Endo	7.16571
sn-m3C-seq	100%(0.2)	Micro-Endo	Astro	1.50104
sn-m3C-seq	100%(0.2)	Micro-Endo	Oligo	1.34948
sn-m3C-seq	100%(0.2)	Micro-Endo	Exc_L1-3	1.57587
sn-m3C-seq	100%(0.2)	Micro-Endo	Exc_L2-4	1.87736
sn-m3C-seq	100%(0.2)	Micro-Endo	Exc_L4	2.09127
sn-m3C-seq	100%(0.2)	Micro-Endo	Exc_L4-5	1.77156
sn-m3C-seq	100%(0.2)	Micro-Endo	Exc_L4-6	2.0029
sn-m3C-seq	100%(0.2)	Micro-Endo	Exc_L5-6	2.4586
sn-m3C-seq	100%(0.2)	Micro-Endo	Exc_L6	2.15154
sn-m3C-seq	100%(0.2)	Micro-Endo	Inh_B3GAT2	2.36342
sn-m3C-seq	100%(0.2)	Micro-Endo	Inh_CALB1	1.90327
sn-m3C-seq	100%(0.2)	Micro-Endo	Inh_CHST9	3.48835
sn-m3C-seq	100%(0.2)	Micro-Endo	Inh_LAMP5	2.23383
sn-m3C-seq	100%(0.2)	Micro-Endo	Inh_NDNF	2.28548
sn-m3C-seq	100%(0.2)	Micro-Endo	Inh_PVALB	2.00458
sn-m3C-seq	100%(0.2)	Micro-Endo	Inh_UNC5B	3.008
sn-m3C-seq	100%(0.2)	Micro-Endo	Inh_VIP	1.90843
sn-m3C-seq	100%(0.2)	Micro-Endo	Micro-Endo	0
sn-m3C-seq	10%(0.2)	Astro	Astro	0
sn-m3C-seq	10%(0.2)	Astro	Oligo	10.604
sn-m3C-seq	10%(0.2)	Astro	Exc_L1-3	9.28471
sn-m3C-seq	10%(0.2)	Astro	Exc_L2-4	6.9392
sn-m3C-seq	10%(0.2)	Astro	Exc_L4	6.75371
sn-m3C-seq	10%(0.2)	Astro	Exc_L4-5	8.1889
sn-m3C-seq	10%(0.2)	Astro	Exc_L4-6	7.1173
sn-m3C-seq	10%(0.2)	Astro	Exc_L5-6	5.87435
sn-m3C-seq	10%(0.2)	Astro	Exc_L6	6.78239
sn-m3C-seq	10%(0.2)	Astro	Inh_B3GAT2	10.2163
sn-m3C-seq	10%(0.2)	Astro	Inh_CALB1	10.6468
sn-m3C-seq	10%(0.2)	Astro	Inh_CHST9	9.10134
sn-m3C-seq	10%(0.2)	Astro	Inh_LAMP5	9.5644
sn-m3C-seq	10%(0.2)	Astro	Inh_NDNF	9.10889
sn-m3C-seq	10%(0.2)	Astro	Inh_PVALB	10.7331
sn-m3C-seq	10%(0.2)	Astro	Inh_UNC5B	9.27217
sn-m3C-seq	10%(0.2)	Astro	Inh_VIP	10.0231
sn-m3C-seq	10%(0.2)	Astro	Micro-Endo	3.32973
sn-m3C-seq	10%(0.2)	Oligo	Astro	9.13527
sn-m3C-seq	10%(0.2)	Oligo	Oligo	0
sn-m3C-seq	10%(0.2)	Oligo	Exc_L1-3	6.96533
sn-m3C-seq	10%(0.2)	Oligo	Exc_L2-4	5.72999
sn-m3C-seq	10%(0.2)	Oligo	Exc_L4	5.86696
sn-m3C-seq	10%(0.2)	Oligo	Exc_L4-5	6.83888
sn-m3C-seq	10%(0.2)	Oligo	Exc_L4-6	6.01428
sn-m3C-seq	10%(0.2)	Oligo	Exc_L5-6	5.20311
sn-m3C-seq	10%(0.2)	Oligo	Exc_L6	5.73091
sn-m3C-seq	10%(0.2)	Oligo	Inh_B3GAT2	8.27121
sn-m3C-seq	10%(0.2)	Oligo	Inh_CALB1	8.17681
sn-m3C-seq	10%(0.2)	Oligo	Inh_CHST9	7.60749
sn-m3C-seq	10%(0.2)	Oligo	Inh_LAMP5	7.77446
sn-m3C-seq	10%(0.2)	Oligo	Inh_NDNF	7.44483
sn-m3C-seq	10%(0.2)	Oligo	Inh_PVALB	8.44637
sn-m3C-seq	10%(0.2)	Oligo	Inh_UNC5B	7.7545
sn-m3C-seq	10%(0.2)	Oligo	Inh_VIP	7.6102
sn-m3C-seq	10%(0.2)	Oligo	Micro-Endo	2.89738
sn-m3C-seq	10%(0.2)	Exc_L1-3	Astro	9.47422
sn-m3C-seq	10%(0.2)	Exc_L1-3	Oligo	9.52336
sn-m3C-seq	10%(0.2)	Exc_L1-3	Exc_L1-3	0
sn-m3C-seq	10%(0.2)	Exc_L1-3	Exc_L2-4	3.60898
sn-m3C-seq	10%(0.2)	Exc_L1-3	Exc_L4	4.70004
sn-m3C-seq	10%(0.2)	Exc_L1-3	Exc_L4-5	4.74328
sn-m3C-seq	10%(0.2)	Exc_L1-3	Exc_L4-6	5.06699
sn-m3C-seq	10%(0.2)	Exc_L1-3	Exc_L5-6	3.9947
sn-m3C-seq	10%(0.2)	Exc_L1-3	Exc_L6	6.05959
sn-m3C-seq	10%(0.2)	Exc_L1-3	Inh_B3GAT2	8.14987
sn-m3C-seq	10%(0.2)	Exc_L1-3	Inh_CALB1	8.12946
sn-m3C-seq	10%(0.2)	Exc_L1-3	Inh_CHST9	7.88845
sn-m3C-seq	10%(0.2)	Exc_L1-3	Inh_LAMP5	7.76146
sn-m3C-seq	10%(0.2)	Exc_L1-3	Inh_NDNF	7.68679
sn-m3C-seq	10%(0.2)	Exc_L1-3	Inh_PVALB	8.05599
sn-m3C-seq	10%(0.2)	Exc_L1-3	Inh_UNC5B	7.82726
sn-m3C-seq	10%(0.2)	Exc_L1-3	Inh_VIP	7.85146
sn-m3C-seq	10%(0.2)	Exc_L1-3	Micro-Endo	4.04908
sn-m3C-seq	10%(0.2)	Exc_L2-4	Astro	9.62155
sn-m3C-seq	10%(0.2)	Exc_L2-4	Oligo	9.59744
sn-m3C-seq	10%(0.2)	Exc_L2-4	Exc_L1-3	5.1286
sn-m3C-seq	10%(0.2)	Exc_L2-4	Exc_L2-4	0
sn-m3C-seq	10%(0.2)	Exc_L2-4	Exc_L4	4.85272
sn-m3C-seq	10%(0.2)	Exc_L2-4	Exc_L4-5	4.98227
sn-m3C-seq	10%(0.2)	Exc_L2-4	Exc_L4-6	5.21064
sn-m3C-seq	10%(0.2)	Exc_L2-4	Exc_L5-6	4.02709
sn-m3C-seq	10%(0.2)	Exc_L2-4	Exc_L6	6.17189
sn-m3C-seq	10%(0.2)	Exc_L2-4	Inh_B3GAT2	8.04617
sn-m3C-seq	10%(0.2)	Exc_L2-4	Inh_CALB1	8.0101
sn-m3C-seq	10%(0.2)	Exc_L2-4	Inh_CHST9	7.77392
sn-m3C-seq	10%(0.2)	Exc_L2-4	Inh_LAMP5	7.61598
sn-m3C-seq	10%(0.2)	Exc_L2-4	Inh_NDNF	7.58889
sn-m3C-seq	10%(0.2)	Exc_L2-4	Inh_PVALB	7.8868
sn-m3C-seq	10%(0.2)	Exc_L2-4	Inh_UNC5B	7.84172
sn-m3C-seq	10%(0.2)	Exc_L2-4	Inh_VIP	7.68733
sn-m3C-seq	10%(0.2)	Exc_L2-4	Micro-Endo	3.80699
sn-m3C-seq	10%(0.2)	Exc_L4	Astro	11.1705
sn-m3C-seq	10%(0.2)	Exc_L4	Oligo	11.1271
sn-m3C-seq	10%(0.2)	Exc_L4	Exc_L1-3	5.67475
sn-m3C-seq	10%(0.2)	Exc_L4	Exc_L2-4	5.45921
sn-m3C-seq	10%(0.2)	Exc_L4	Exc_L4	0
sn-m3C-seq	10%(0.2)	Exc_L4	Exc_L4-5	4.52326
sn-m3C-seq	10%(0.2)	Exc_L4	Exc_L4-6	5.55116
sn-m3C-seq	10%(0.2)	Exc_L4	Exc_L5-6	4.28284
sn-m3C-seq	10%(0.2)	Exc_L4	Exc_L6	6.18738
sn-m3C-seq	10%(0.2)	Exc_L4	Inh_B3GAT2	8.72649
sn-m3C-seq	10%(0.2)	Exc_L4	Inh_CALB1	8.7154
sn-m3C-seq	10%(0.2)	Exc_L4	Inh_CHST9	8.32554
sn-m3C-seq	10%(0.2)	Exc_L4	Inh_LAMP5	8.20377
sn-m3C-seq	10%(0.2)	Exc_L4	Inh_NDNF	8.23233
sn-m3C-seq	10%(0.2)	Exc_L4	Inh_PVALB	8.60463
sn-m3C-seq	10%(0.2)	Exc_L4	Inh_UNC5B	8.53182
sn-m3C-seq	10%(0.2)	Exc_L4	Inh_VIP	8.49222
sn-m3C-seq	10%(0.2)	Exc_L4	Micro-Endo	3.0729
sn-m3C-seq	10%(0.2)	Exc_L4-5	Astro	10.2242
sn-m3C-seq	10%(0.2)	Exc_L4-5	Oligo	10.3633
sn-m3C-seq	10%(0.2)	Exc_L4-5	Exc_L1-3	5.12284
sn-m3C-seq	10%(0.2)	Exc_L4-5	Exc_L2-4	5.14569
sn-m3C-seq	10%(0.2)	Exc_L4-5	Exc_L4	4.31187
sn-m3C-seq	10%(0.2)	Exc_L4-5	Exc_L4-5	0
sn-m3C-seq	10%(0.2)	Exc_L4-5	Exc_L4-6	4.99054
sn-m3C-seq	10%(0.2)	Exc_L4-5	Exc_L5-6	4.44462
sn-m3C-seq	10%(0.2)	Exc_L4-5	Exc_L6	5.92574
sn-m3C-seq	10%(0.2)	Exc_L4-5	Inh_B3GAT2	8.78491
sn-m3C-seq	10%(0.2)	Exc_L4-5	Inh_CALB1	8.75498
sn-m3C-seq	10%(0.2)	Exc_L4-5	Inh_CHST9	8.0917
sn-m3C-seq	10%(0.2)	Exc_L4-5	Inh_LAMP5	8.09829
sn-m3C-seq	10%(0.2)	Exc_L4-5	Inh_NDNF	8.03104
sn-m3C-seq	10%(0.2)	Exc_L4-5	Inh_PVALB	8.67375
sn-m3C-seq	10%(0.2)	Exc_L4-5	Inh_UNC5B	8.43067
sn-m3C-seq	10%(0.2)	Exc_L4-5	Inh_VIP	8.36137
sn-m3C-seq	10%(0.2)	Exc_L4-5	Micro-Endo	3.79347
sn-m3C-seq	10%(0.2)	Exc_L4-6	Astro	11.2179
sn-m3C-seq	10%(0.2)	Exc_L4-6	Oligo	11.2436
sn-m3C-seq	10%(0.2)	Exc_L4-6	Exc_L1-3	6.14291
sn-m3C-seq	10%(0.2)	Exc_L4-6	Exc_L2-4	6.16722
sn-m3C-seq	10%(0.2)	Exc_L4-6	Exc_L4	6.68375
sn-m3C-seq	10%(0.2)	Exc_L4-6	Exc_L4-5	6.69316
sn-m3C-seq	10%(0.2)	Exc_L4-6	Exc_L4-6	0
sn-m3C-seq	10%(0.2)	Exc_L4-6	Exc_L5-6	5.18067
sn-m3C-seq	10%(0.2)	Exc_L4-6	Exc_L6	5.72171
sn-m3C-seq	10%(0.2)	Exc_L4-6	Inh_B3GAT2	8.94404
sn-m3C-seq	10%(0.2)	Exc_L4-6	Inh_CALB1	8.88827
sn-m3C-seq	10%(0.2)	Exc_L4-6	Inh_CHST9	8.42763
sn-m3C-seq	10%(0.2)	Exc_L4-6	Inh_LAMP5	8.19787
sn-m3C-seq	10%(0.2)	Exc_L4-6	Inh_NDNF	8.18129
sn-m3C-seq	10%(0.2)	Exc_L4-6	Inh_PVALB	8.78025
sn-m3C-seq	10%(0.2)	Exc_L4-6	Inh_UNC5B	8.66121
sn-m3C-seq	10%(0.2)	Exc_L4-6	Inh_VIP	8.45301
sn-m3C-seq	10%(0.2)	Exc_L4-6	Micro-Endo	3.09609
sn-m3C-seq	10%(0.2)	Exc_L5-6	Astro	11.0851
sn-m3C-seq	10%(0.2)	Exc_L5-6	Oligo	11.0994
sn-m3C-seq	10%(0.2)	Exc_L5-6	Exc_L1-3	5.20826
sn-m3C-seq	10%(0.2)	Exc_L5-6	Exc_L2-4	5.12339
sn-m3C-seq	10%(0.2)	Exc_L5-6	Exc_L4	5.76487
sn-m3C-seq	10%(0.2)	Exc_L5-6	Exc_L4-5	6.13905
sn-m3C-seq	10%(0.2)	Exc_L5-6	Exc_L4-6	6.91744
sn-m3C-seq	10%(0.2)	Exc_L5-6	Exc_L5-6	0
sn-m3C-seq	10%(0.2)	Exc_L5-6	Exc_L6	6.61565
sn-m3C-seq	10%(0.2)	Exc_L5-6	Inh_B3GAT2	8.61671
sn-m3C-seq	10%(0.2)	Exc_L5-6	Inh_CALB1	8.55333
sn-m3C-seq	10%(0.2)	Exc_L5-6	Inh_CHST9	7.98237
sn-m3C-seq	10%(0.2)	Exc_L5-6	Inh_LAMP5	7.89041
sn-m3C-seq	10%(0.2)	Exc_L5-6	Inh_NDNF	7.91778
sn-m3C-seq	10%(0.2)	Exc_L5-6	Inh_PVALB	8.49468
sn-m3C-seq	10%(0.2)	Exc_L5-6	Inh_UNC5B	8.16603
sn-m3C-seq	10%(0.2)	Exc_L5-6	Inh_VIP	8.17141
sn-m3C-seq	10%(0.2)	Exc_L5-6	Micro-Endo	2.78259
sn-m3C-seq	10%(0.2)	Exc_L6	Astro	10.0637
sn-m3C-seq	10%(0.2)	Exc_L6	Oligo	10.0444
sn-m3C-seq	10%(0.2)	Exc_L6	Exc_L1-3	5.83225
sn-m3C-seq	10%(0.2)	Exc_L6	Exc_L2-4	5.86268
sn-m3C-seq	10%(0.2)	Exc_L6	Exc_L4	6.17579
sn-m3C-seq	10%(0.2)	Exc_L6	Exc_L4-5	6.31675
sn-m3C-seq	10%(0.2)	Exc_L6	Exc_L4-6	5.99543
sn-m3C-seq	10%(0.2)	Exc_L6	Exc_L5-6	6.77336
sn-m3C-seq	10%(0.2)	Exc_L6	Exc_L6	0
sn-m3C-seq	10%(0.2)	Exc_L6	Inh_B3GAT2	7.82414
sn-m3C-seq	10%(0.2)	Exc_L6	Inh_CALB1	7.6393
sn-m3C-seq	10%(0.2)	Exc_L6	Inh_CHST9	8.32174
sn-m3C-seq	10%(0.2)	Exc_L6	Inh_LAMP5	7.44311
sn-m3C-seq	10%(0.2)	Exc_L6	Inh_NDNF	7.40536
sn-m3C-seq	10%(0.2)	Exc_L6	Inh_PVALB	7.48001
sn-m3C-seq	10%(0.2)	Exc_L6	Inh_UNC5B	7.88284
sn-m3C-seq	10%(0.2)	Exc_L6	Inh_VIP	7.40914
sn-m3C-seq	10%(0.2)	Exc_L6	Micro-Endo	3.02289
sn-m3C-seq	10%(0.2)	Inh_B3GAT2	Astro	10.7772
sn-m3C-seq	10%(0.2)	Inh_B3GAT2	Oligo	10.372
sn-m3C-seq	10%(0.2)	Inh_B3GAT2	Exc_L1-3	6.3437
sn-m3C-seq	10%(0.2)	Inh_B3GAT2	Exc_L2-4	6.27664
sn-m3C-seq	10%(0.2)	Inh_B3GAT2	Exc_L4	7.2854
sn-m3C-seq	10%(0.2)	Inh_B3GAT2	Exc_L4-5	7.38088
sn-m3C-seq	10%(0.2)	Inh_B3GAT2	Exc_L4-6	7.45153
sn-m3C-seq	10%(0.2)	Inh_B3GAT2	Exc_L5-6	7.29861
sn-m3C-seq	10%(0.2)	Inh_B3GAT2	Exc_L6	7.38999
sn-m3C-seq	10%(0.2)	Inh_B3GAT2	Inh_B3GAT2	0
sn-m3C-seq	10%(0.2)	Inh_B3GAT2	Inh_CALB1	7.37339
sn-m3C-seq	10%(0.2)	Inh_B3GAT2	Inh_CHST9	7.29809
sn-m3C-seq	10%(0.2)	Inh_B3GAT2	Inh_LAMP5	6.88432
sn-m3C-seq	10%(0.2)	Inh_B3GAT2	Inh_NDNF	6.95671
sn-m3C-seq	10%(0.2)	Inh_B3GAT2	Inh_PVALB	9.08014
sn-m3C-seq	10%(0.2)	Inh_B3GAT2	Inh_UNC5B	9.33418
sn-m3C-seq	10%(0.2)	Inh_B3GAT2	Inh_VIP	7.44213
sn-m3C-seq	10%(0.2)	Inh_B3GAT2	Micro-Endo	1.60833
sn-m3C-seq	10%(0.2)	Inh_CALB1	Astro	9.91329
sn-m3C-seq	10%(0.2)	Inh_CALB1	Oligo	9.87592
sn-m3C-seq	10%(0.2)	Inh_CALB1	Exc_L1-3	4.42995
sn-m3C-seq	10%(0.2)	Inh_CALB1	Exc_L2-4	4.3666
sn-m3C-seq	10%(0.2)	Inh_CALB1	Exc_L4	6.18422
sn-m3C-seq	10%(0.2)	Inh_CALB1	Exc_L4-5	5.65487
sn-m3C-seq	10%(0.2)	Inh_CALB1	Exc_L4-6	6.34355
sn-m3C-seq	10%(0.2)	Inh_CALB1	Exc_L5-6	6.324
sn-m3C-seq	10%(0.2)	Inh_CALB1	Exc_L6	6.16455
sn-m3C-seq	10%(0.2)	Inh_CALB1	Inh_B3GAT2	7.86323
sn-m3C-seq	10%(0.2)	Inh_CALB1	Inh_CALB1	0
sn-m3C-seq	10%(0.2)	Inh_CALB1	Inh_CHST9	6.71436
sn-m3C-seq	10%(0.2)	Inh_CALB1	Inh_LAMP5	6.24686
sn-m3C-seq	10%(0.2)	Inh_CALB1	Inh_NDNF	6.56492
sn-m3C-seq	10%(0.2)	Inh_CALB1	Inh_PVALB	7.25879
sn-m3C-seq	10%(0.2)	Inh_CALB1	Inh_UNC5B	7.80499
sn-m3C-seq	10%(0.2)	Inh_CALB1	Inh_VIP	6.99852
sn-m3C-seq	10%(0.2)	Inh_CALB1	Micro-Endo	2.14183
sn-m3C-seq	10%(0.2)	Inh_CHST9	Astro	9.68326
sn-m3C-seq	10%(0.2)	Inh_CHST9	Oligo	9.81638
sn-m3C-seq	10%(0.2)	Inh_CHST9	Exc_L1-3	6.76441
sn-m3C-seq	10%(0.2)	Inh_CHST9	Exc_L2-4	6.35619
sn-m3C-seq	10%(0.2)	Inh_CHST9	Exc_L4	7.16752
sn-m3C-seq	10%(0.2)	Inh_CHST9	Exc_L4-5	6.91229
sn-m3C-seq	10%(0.2)	Inh_CHST9	Exc_L4-6	7.15576
sn-m3C-seq	10%(0.2)	Inh_CHST9	Exc_L5-6	6.74706
sn-m3C-seq	10%(0.2)	Inh_CHST9	Exc_L6	7.57276
sn-m3C-seq	10%(0.2)	Inh_CHST9	Inh_B3GAT2	8.85304
sn-m3C-seq	10%(0.2)	Inh_CHST9	Inh_CALB1	8.0574
sn-m3C-seq	10%(0.2)	Inh_CHST9	Inh_CHST9	0
sn-m3C-seq	10%(0.2)	Inh_CHST9	Inh_LAMP5	6.80686
sn-m3C-seq	10%(0.2)	Inh_CHST9	Inh_NDNF	6.61011
sn-m3C-seq	10%(0.2)	Inh_CHST9	Inh_PVALB	6.85711
sn-m3C-seq	10%(0.2)	Inh_CHST9	Inh_UNC5B	6.35943
sn-m3C-seq	10%(0.2)	Inh_CHST9	Inh_VIP	6.7342
sn-m3C-seq	10%(0.2)	Inh_CHST9	Micro-Endo	1.70171
sn-m3C-seq	10%(0.2)	Inh_LAMP5	Astro	9.69521
sn-m3C-seq	10%(0.2)	Inh_LAMP5	Oligo	9.89828
sn-m3C-seq	10%(0.2)	Inh_LAMP5	Exc_L1-3	4.80442
sn-m3C-seq	10%(0.2)	Inh_LAMP5	Exc_L2-4	4.79394
sn-m3C-seq	10%(0.2)	Inh_LAMP5	Exc_L4	5.82459
sn-m3C-seq	10%(0.2)	Inh_LAMP5	Exc_L4-5	5.57153
sn-m3C-seq	10%(0.2)	Inh_LAMP5	Exc_L4-6	5.97126
sn-m3C-seq	10%(0.2)	Inh_LAMP5	Exc_L5-6	5.93991
sn-m3C-seq	10%(0.2)	Inh_LAMP5	Exc_L6	6.4416
sn-m3C-seq	10%(0.2)	Inh_LAMP5	Inh_B3GAT2	8.6542
sn-m3C-seq	10%(0.2)	Inh_LAMP5	Inh_CALB1	7.82192
sn-m3C-seq	10%(0.2)	Inh_LAMP5	Inh_CHST9	8.51392
sn-m3C-seq	10%(0.2)	Inh_LAMP5	Inh_LAMP5	0
sn-m3C-seq	10%(0.2)	Inh_LAMP5	Inh_NDNF	5.94692
sn-m3C-seq	10%(0.2)	Inh_LAMP5	Inh_PVALB	6.75088
sn-m3C-seq	10%(0.2)	Inh_LAMP5	Inh_UNC5B	6.06275
sn-m3C-seq	10%(0.2)	Inh_LAMP5	Inh_VIP	6.71006
sn-m3C-seq	10%(0.2)	Inh_LAMP5	Micro-Endo	1.83979
sn-m3C-seq	10%(0.2)	Inh_NDNF	Astro	9.80241
sn-m3C-seq	10%(0.2)	Inh_NDNF	Oligo	9.74138
sn-m3C-seq	10%(0.2)	Inh_NDNF	Exc_L1-3	5.02743
sn-m3C-seq	10%(0.2)	Inh_NDNF	Exc_L2-4	5.02201
sn-m3C-seq	10%(0.2)	Inh_NDNF	Exc_L4	6.07786
sn-m3C-seq	10%(0.2)	Inh_NDNF	Exc_L4-5	5.84293
sn-m3C-seq	10%(0.2)	Inh_NDNF	Exc_L4-6	6.22186
sn-m3C-seq	10%(0.2)	Inh_NDNF	Exc_L5-6	6.17644
sn-m3C-seq	10%(0.2)	Inh_NDNF	Exc_L6	6.62983
sn-m3C-seq	10%(0.2)	Inh_NDNF	Inh_B3GAT2	8.76273
sn-m3C-seq	10%(0.2)	Inh_NDNF	Inh_CALB1	7.99678
sn-m3C-seq	10%(0.2)	Inh_NDNF	Inh_CHST9	5.72029
sn-m3C-seq	10%(0.2)	Inh_NDNF	Inh_LAMP5	6.16278
sn-m3C-seq	10%(0.2)	Inh_NDNF	Inh_NDNF	0
sn-m3C-seq	10%(0.2)	Inh_NDNF	Inh_PVALB	6.72969
sn-m3C-seq	10%(0.2)	Inh_NDNF	Inh_UNC5B	6.17871
sn-m3C-seq	10%(0.2)	Inh_NDNF	Inh_VIP	6.91922
sn-m3C-seq	10%(0.2)	Inh_NDNF	Micro-Endo	1.81725
sn-m3C-seq	10%(0.2)	Inh_PVALB	Astro	10.7427
sn-m3C-seq	10%(0.2)	Inh_PVALB	Oligo	10.7053
sn-m3C-seq	10%(0.2)	Inh_PVALB	Exc_L1-3	5.65827
sn-m3C-seq	10%(0.2)	Inh_PVALB	Exc_L2-4	5.32429
sn-m3C-seq	10%(0.2)	Inh_PVALB	Exc_L4	6.64793
sn-m3C-seq	10%(0.2)	Inh_PVALB	Exc_L4-5	6.66797
sn-m3C-seq	10%(0.2)	Inh_PVALB	Exc_L4-6	7.15131
sn-m3C-seq	10%(0.2)	Inh_PVALB	Exc_L5-6	7.04097
sn-m3C-seq	10%(0.2)	Inh_PVALB	Exc_L6	6.96556
sn-m3C-seq	10%(0.2)	Inh_PVALB	Inh_B3GAT2	10.5921
sn-m3C-seq	10%(0.2)	Inh_PVALB	Inh_CALB1	9.11996
sn-m3C-seq	10%(0.2)	Inh_PVALB	Inh_CHST9	8.14069
sn-m3C-seq	10%(0.2)	Inh_PVALB	Inh_LAMP5	8.31855
sn-m3C-seq	10%(0.2)	Inh_PVALB	Inh_NDNF	8.30685
sn-m3C-seq	10%(0.2)	Inh_PVALB	Inh_PVALB	0
sn-m3C-seq	10%(0.2)	Inh_PVALB	Inh_UNC5B	7.96194
sn-m3C-seq	10%(0.2)	Inh_PVALB	Inh_VIP	7.10981
sn-m3C-seq	10%(0.2)	Inh_PVALB	Micro-Endo	1.96164
sn-m3C-seq	10%(0.2)	Inh_UNC5B	Astro	10.4348
sn-m3C-seq	10%(0.2)	Inh_UNC5B	Oligo	10.4215
sn-m3C-seq	10%(0.2)	Inh_UNC5B	Exc_L1-3	7.18907
sn-m3C-seq	10%(0.2)	Inh_UNC5B	Exc_L2-4	7.00292
sn-m3C-seq	10%(0.2)	Inh_UNC5B	Exc_L4	7.86426
sn-m3C-seq	10%(0.2)	Inh_UNC5B	Exc_L4-5	7.952
sn-m3C-seq	10%(0.2)	Inh_UNC5B	Exc_L4-6	8.41817
sn-m3C-seq	10%(0.2)	Inh_UNC5B	Exc_L5-6	7.84332
sn-m3C-seq	10%(0.2)	Inh_UNC5B	Exc_L6	8.36797
sn-m3C-seq	10%(0.2)	Inh_UNC5B	Inh_B3GAT2	10.901
sn-m3C-seq	10%(0.2)	Inh_UNC5B	Inh_CALB1	9.56981
sn-m3C-seq	10%(0.2)	Inh_UNC5B	Inh_CHST9	8.1873
sn-m3C-seq	10%(0.2)	Inh_UNC5B	Inh_LAMP5	8.82839
sn-m3C-seq	10%(0.2)	Inh_UNC5B	Inh_NDNF	8.90075
sn-m3C-seq	10%(0.2)	Inh_UNC5B	Inh_PVALB	8.69364
sn-m3C-seq	10%(0.2)	Inh_UNC5B	Inh_UNC5B	0
sn-m3C-seq	10%(0.2)	Inh_UNC5B	Inh_VIP	6.62613
sn-m3C-seq	10%(0.2)	Inh_UNC5B	Micro-Endo	1.55106
sn-m3C-seq	10%(0.2)	Inh_VIP	Astro	9.05274
sn-m3C-seq	10%(0.2)	Inh_VIP	Oligo	9.29487
sn-m3C-seq	10%(0.2)	Inh_VIP	Exc_L1-3	4.23
sn-m3C-seq	10%(0.2)	Inh_VIP	Exc_L2-4	4.29432
sn-m3C-seq	10%(0.2)	Inh_VIP	Exc_L4	5.45242
sn-m3C-seq	10%(0.2)	Inh_VIP	Exc_L4-5	5.06738
sn-m3C-seq	10%(0.2)	Inh_VIP	Exc_L4-6	5.54771
sn-m3C-seq	10%(0.2)	Inh_VIP	Exc_L5-6	5.62836
sn-m3C-seq	10%(0.2)	Inh_VIP	Exc_L6	5.88849
sn-m3C-seq	10%(0.2)	Inh_VIP	Inh_B3GAT2	7.90024
sn-m3C-seq	10%(0.2)	Inh_VIP	Inh_CALB1	7.16107
sn-m3C-seq	10%(0.2)	Inh_VIP	Inh_CHST9	6.52318
sn-m3C-seq	10%(0.2)	Inh_VIP	Inh_LAMP5	6.19355
sn-m3C-seq	10%(0.2)	Inh_VIP	Inh_NDNF	6.42955
sn-m3C-seq	10%(0.2)	Inh_VIP	Inh_PVALB	6.96988
sn-m3C-seq	10%(0.2)	Inh_VIP	Inh_UNC5B	6.2837
sn-m3C-seq	10%(0.2)	Inh_VIP	Inh_VIP	0
sn-m3C-seq	10%(0.2)	Inh_VIP	Micro-Endo	2.33401
sn-m3C-seq	10%(0.2)	Micro-Endo	Astro	1.68463
sn-m3C-seq	10%(0.2)	Micro-Endo	Oligo	1.66812
sn-m3C-seq	10%(0.2)	Micro-Endo	Exc_L1-3	1.70597
sn-m3C-seq	10%(0.2)	Micro-Endo	Exc_L2-4	2.08339
sn-m3C-seq	10%(0.2)	Micro-Endo	Exc_L4	2.47782
sn-m3C-seq	10%(0.2)	Micro-Endo	Exc_L4-5	1.90679
sn-m3C-seq	10%(0.2)	Micro-Endo	Exc_L4-6	2.35178
sn-m3C-seq	10%(0.2)	Micro-Endo	Exc_L5-6	3.05762
sn-m3C-seq	10%(0.2)	Micro-Endo	Exc_L6	2.56925
sn-m3C-seq	10%(0.2)	Micro-Endo	Inh_B3GAT2	2.85224
sn-m3C-seq	10%(0.2)	Micro-Endo	Inh_CALB1	2.06739
sn-m3C-seq	10%(0.2)	Micro-Endo	Inh_CHST9	4.89195
sn-m3C-seq	10%(0.2)	Micro-Endo	Inh_LAMP5	2.66474
sn-m3C-seq	10%(0.2)	Micro-Endo	Inh_NDNF	2.69114
sn-m3C-seq	10%(0.2)	Micro-Endo	Inh_PVALB	2.24938
sn-m3C-seq	10%(0.2)	Micro-Endo	Inh_UNC5B	4.05138
sn-m3C-seq	10%(0.2)	Micro-Endo	Inh_VIP	2.10606
sn-m3C-seq	10%(0.2)	Micro-Endo	Micro-Endo	0
sn-m3C-seq	100%(0.3)	Astro	Astro	0
sn-m3C-seq	100%(0.3)	Astro	Oligo	13.0482
sn-m3C-seq	100%(0.3)	Astro	Exc_L1-3	10.3209
sn-m3C-seq	100%(0.3)	Astro	Exc_L2-4	9.56053
sn-m3C-seq	100%(0.3)	Astro	Exc_L4	9.158
sn-m3C-seq	100%(0.3)	Astro	Exc_L4-5	9.51009
sn-m3C-seq	100%(0.3)	Astro	Exc_L4-6	8.83365
sn-m3C-seq	100%(0.3)	Astro	Exc_L5-6	8.52503
sn-m3C-seq	100%(0.3)	Astro	Exc_L6	8.57784
sn-m3C-seq	100%(0.3)	Astro	Inh_B3GAT2	10.4075
sn-m3C-seq	100%(0.3)	Astro	Inh_CALB1	10.5713
sn-m3C-seq	100%(0.3)	Astro	Inh_CHST9	9.83553
sn-m3C-seq	100%(0.3)	Astro	Inh_LAMP5	10.3707
sn-m3C-seq	100%(0.3)	Astro	Inh_NDNF	10.1175
sn-m3C-seq	100%(0.3)	Astro	Inh_PVALB	10.4918
sn-m3C-seq	100%(0.3)	Astro	Inh_UNC5B	10.1206
sn-m3C-seq	100%(0.3)	Astro	Inh_VIP	10.2233
sn-m3C-seq	100%(0.3)	Astro	Micro-Endo	0
sn-m3C-seq	100%(0.3)	Oligo	Astro	7.69
sn-m3C-seq	100%(0.3)	Oligo	Oligo	0
sn-m3C-seq	100%(0.3)	Oligo	Exc_L1-3	7.11635
sn-m3C-seq	100%(0.3)	Oligo	Exc_L2-4	6.36353
sn-m3C-seq	100%(0.3)	Oligo	Exc_L4	6.94274
sn-m3C-seq	100%(0.3)	Oligo	Exc_L4-5	7.21784
sn-m3C-seq	100%(0.3)	Oligo	Exc_L4-6	6.62513
sn-m3C-seq	100%(0.3)	Oligo	Exc_L5-6	6.49977
sn-m3C-seq	100%(0.3)	Oligo	Exc_L6	6.38817
sn-m3C-seq	100%(0.3)	Oligo	Inh_B3GAT2	7.97476
sn-m3C-seq	100%(0.3)	Oligo	Inh_CALB1	7.46372
sn-m3C-seq	100%(0.3)	Oligo	Inh_CHST9	7.46143
sn-m3C-seq	100%(0.3)	Oligo	Inh_LAMP5	7.60907
sn-m3C-seq	100%(0.3)	Oligo	Inh_NDNF	7.46417
sn-m3C-seq	100%(0.3)	Oligo	Inh_PVALB	7.85643
sn-m3C-seq	100%(0.3)	Oligo	Inh_UNC5B	7.79406
sn-m3C-seq	100%(0.3)	Oligo	Inh_VIP	7.20977
sn-m3C-seq	100%(0.3)	Oligo	Micro-Endo	0
sn-m3C-seq	100%(0.3)	Exc_L1-3	Astro	8.52914
sn-m3C-seq	100%(0.3)	Exc_L1-3	Oligo	8.63478
sn-m3C-seq	100%(0.3)	Exc_L1-3	Exc_L1-3	0
sn-m3C-seq	100%(0.3)	Exc_L1-3	Exc_L2-4	4.43928
sn-m3C-seq	100%(0.3)	Exc_L1-3	Exc_L4	4.98039
sn-m3C-seq	100%(0.3)	Exc_L1-3	Exc_L4-5	5.43046
sn-m3C-seq	100%(0.3)	Exc_L1-3	Exc_L4-6	5.44377
sn-m3C-seq	100%(0.3)	Exc_L1-3	Exc_L5-6	4.18095
sn-m3C-seq	100%(0.3)	Exc_L1-3	Exc_L6	6.4225
sn-m3C-seq	100%(0.3)	Exc_L1-3	Inh_B3GAT2	8.15797
sn-m3C-seq	100%(0.3)	Exc_L1-3	Inh_CALB1	8.09448
sn-m3C-seq	100%(0.3)	Exc_L1-3	Inh_CHST9	7.78614
sn-m3C-seq	100%(0.3)	Exc_L1-3	Inh_LAMP5	7.78865
sn-m3C-seq	100%(0.3)	Exc_L1-3	Inh_NDNF	7.86981
sn-m3C-seq	100%(0.3)	Exc_L1-3	Inh_PVALB	7.9483
sn-m3C-seq	100%(0.3)	Exc_L1-3	Inh_UNC5B	7.97522
sn-m3C-seq	100%(0.3)	Exc_L1-3	Inh_VIP	7.86802
sn-m3C-seq	100%(0.3)	Exc_L1-3	Micro-Endo	8.00995
sn-m3C-seq	100%(0.3)	Exc_L2-4	Astro	8.17946
sn-m3C-seq	100%(0.3)	Exc_L2-4	Oligo	8.25655
sn-m3C-seq	100%(0.3)	Exc_L2-4	Exc_L1-3	4.79552
sn-m3C-seq	100%(0.3)	Exc_L2-4	Exc_L2-4	0
sn-m3C-seq	100%(0.3)	Exc_L2-4	Exc_L4	4.92593
sn-m3C-seq	100%(0.3)	Exc_L2-4	Exc_L4-5	5.50671
sn-m3C-seq	100%(0.3)	Exc_L2-4	Exc_L4-6	5.5687
sn-m3C-seq	100%(0.3)	Exc_L2-4	Exc_L5-6	4.09671
sn-m3C-seq	100%(0.3)	Exc_L2-4	Exc_L6	6.63436
sn-m3C-seq	100%(0.3)	Exc_L2-4	Inh_B3GAT2	8.1039
sn-m3C-seq	100%(0.3)	Exc_L2-4	Inh_CALB1	8.03877
sn-m3C-seq	100%(0.3)	Exc_L2-4	Inh_CHST9	7.68727
sn-m3C-seq	100%(0.3)	Exc_L2-4	Inh_LAMP5	7.71727
sn-m3C-seq	100%(0.3)	Exc_L2-4	Inh_NDNF	7.84202
sn-m3C-seq	100%(0.3)	Exc_L2-4	Inh_PVALB	7.9123
sn-m3C-seq	100%(0.3)	Exc_L2-4	Inh_UNC5B	7.97113
sn-m3C-seq	100%(0.3)	Exc_L2-4	Inh_VIP	7.8258
sn-m3C-seq	100%(0.3)	Exc_L2-4	Micro-Endo	7.78011
sn-m3C-seq	100%(0.3)	Exc_L4	Astro	9.52624
sn-m3C-seq	100%(0.3)	Exc_L4	Oligo	9.83293
sn-m3C-seq	100%(0.3)	Exc_L4	Exc_L1-3	5.12126
sn-m3C-seq	100%(0.3)	Exc_L4	Exc_L2-4	4.73981
sn-m3C-seq	100%(0.3)	Exc_L4	Exc_L4	0
sn-m3C-seq	100%(0.3)	Exc_L4	Exc_L4-5	5.74564
sn-m3C-seq	100%(0.3)	Exc_L4	Exc_L4-6	6.00329
sn-m3C-seq	100%(0.3)	Exc_L4	Exc_L5-6	4.14067
sn-m3C-seq	100%(0.3)	Exc_L4	Exc_L6	6.97049
sn-m3C-seq	100%(0.3)	Exc_L4	Inh_B3GAT2	8.85158
sn-m3C-seq	100%(0.3)	Exc_L4	Inh_CALB1	8.94534
sn-m3C-seq	100%(0.3)	Exc_L4	Inh_CHST9	8.24816
sn-m3C-seq	100%(0.3)	Exc_L4	Inh_LAMP5	8.4735
sn-m3C-seq	100%(0.3)	Exc_L4	Inh_NDNF	8.6128
sn-m3C-seq	100%(0.3)	Exc_L4	Inh_PVALB	8.76057
sn-m3C-seq	100%(0.3)	Exc_L4	Inh_UNC5B	8.7431
sn-m3C-seq	100%(0.3)	Exc_L4	Inh_VIP	8.83252
sn-m3C-seq	100%(0.3)	Exc_L4	Micro-Endo	0
sn-m3C-seq	100%(0.3)	Exc_L4-5	Astro	8.99991
sn-m3C-seq	100%(0.3)	Exc_L4-5	Oligo	9.4062
sn-m3C-seq	100%(0.3)	Exc_L4-5	Exc_L1-3	4.87559
sn-m3C-seq	100%(0.3)	Exc_L4-5	Exc_L2-4	4.44414
sn-m3C-seq	100%(0.3)	Exc_L4-5	Exc_L4	4.62214
sn-m3C-seq	100%(0.3)	Exc_L4-5	Exc_L4-5	0
sn-m3C-seq	100%(0.3)	Exc_L4-5	Exc_L4-6	5.45463
sn-m3C-seq	100%(0.3)	Exc_L4-5	Exc_L5-6	4.36674
sn-m3C-seq	100%(0.3)	Exc_L4-5	Exc_L6	6.47519
sn-m3C-seq	100%(0.3)	Exc_L4-5	Inh_B3GAT2	8.79331
sn-m3C-seq	100%(0.3)	Exc_L4-5	Inh_CALB1	8.76158
sn-m3C-seq	100%(0.3)	Exc_L4-5	Inh_CHST9	8.02606
sn-m3C-seq	100%(0.3)	Exc_L4-5	Inh_LAMP5	8.27447
sn-m3C-seq	100%(0.3)	Exc_L4-5	Inh_NDNF	8.36854
sn-m3C-seq	100%(0.3)	Exc_L4-5	Inh_PVALB	8.64628
sn-m3C-seq	100%(0.3)	Exc_L4-5	Inh_UNC5B	8.56851
sn-m3C-seq	100%(0.3)	Exc_L4-5	Inh_VIP	8.50758
sn-m3C-seq	100%(0.3)	Exc_L4-5	Micro-Endo	8.40537
sn-m3C-seq	100%(0.3)	Exc_L4-6	Astro	9.52733
sn-m3C-seq	100%(0.3)	Exc_L4-6	Oligo	9.80679
sn-m3C-seq	100%(0.3)	Exc_L4-6	Exc_L1-3	5.50163
sn-m3C-seq	100%(0.3)	Exc_L4-6	Exc_L2-4	5.28758
sn-m3C-seq	100%(0.3)	Exc_L4-6	Exc_L4	5.98995
sn-m3C-seq	100%(0.3)	Exc_L4-6	Exc_L4-5	6.54448
sn-m3C-seq	100%(0.3)	Exc_L4-6	Exc_L4-6	0
sn-m3C-seq	100%(0.3)	Exc_L4-6	Exc_L5-6	4.90453
sn-m3C-seq	100%(0.3)	Exc_L4-6	Exc_L6	6.55793
sn-m3C-seq	100%(0.3)	Exc_L4-6	Inh_B3GAT2	9.17263
sn-m3C-seq	100%(0.3)	Exc_L4-6	Inh_CALB1	9.24822
sn-m3C-seq	100%(0.3)	Exc_L4-6	Inh_CHST9	8.48841
sn-m3C-seq	100%(0.3)	Exc_L4-6	Inh_LAMP5	8.69481
sn-m3C-seq	100%(0.3)	Exc_L4-6	Inh_NDNF	8.82502
sn-m3C-seq	100%(0.3)	Exc_L4-6	Inh_PVALB	8.99903
sn-m3C-seq	100%(0.3)	Exc_L4-6	Inh_UNC5B	9.0091
sn-m3C-seq	100%(0.3)	Exc_L4-6	Inh_VIP	8.91693
sn-m3C-seq	100%(0.3)	Exc_L4-6	Micro-Endo	8.59902
sn-m3C-seq	100%(0.3)	Exc_L5-6	Astro	8.86329
sn-m3C-seq	100%(0.3)	Exc_L5-6	Oligo	9.07459
sn-m3C-seq	100%(0.3)	Exc_L5-6	Exc_L1-3	4.18315
sn-m3C-seq	100%(0.3)	Exc_L5-6	Exc_L2-4	3.78372
sn-m3C-seq	100%(0.3)	Exc_L5-6	Exc_L4	4.46513
sn-m3C-seq	100%(0.3)	Exc_L5-6	Exc_L4-5	5.24653
sn-m3C-seq	100%(0.3)	Exc_L5-6	Exc_L4-6	5.50072
sn-m3C-seq	100%(0.3)	Exc_L5-6	Exc_L5-6	0
sn-m3C-seq	100%(0.3)	Exc_L5-6	Exc_L6	6.65695
sn-m3C-seq	100%(0.3)	Exc_L5-6	Inh_B3GAT2	8.12723
sn-m3C-seq	100%(0.3)	Exc_L5-6	Inh_CALB1	8.29812
sn-m3C-seq	100%(0.3)	Exc_L5-6	Inh_CHST9	7.47028
sn-m3C-seq	100%(0.3)	Exc_L5-6	Inh_LAMP5	7.66253
sn-m3C-seq	100%(0.3)	Exc_L5-6	Inh_NDNF	7.8353
sn-m3C-seq	100%(0.3)	Exc_L5-6	Inh_PVALB	8.11482
sn-m3C-seq	100%(0.3)	Exc_L5-6	Inh_UNC5B	7.81606
sn-m3C-seq	100%(0.3)	Exc_L5-6	Inh_VIP	8.14499
sn-m3C-seq	100%(0.3)	Exc_L5-6	Micro-Endo	7.20413
sn-m3C-seq	100%(0.3)	Exc_L6	Astro	8.21483
sn-m3C-seq	100%(0.3)	Exc_L6	Oligo	8.45998
sn-m3C-seq	100%(0.3)	Exc_L6	Exc_L1-3	4.31194
sn-m3C-seq	100%(0.3)	Exc_L6	Exc_L2-4	4.42278
sn-m3C-seq	100%(0.3)	Exc_L6	Exc_L4	5.11685
sn-m3C-seq	100%(0.3)	Exc_L6	Exc_L4-5	5.09609
sn-m3C-seq	100%(0.3)	Exc_L6	Exc_L4-6	4.92388
sn-m3C-seq	100%(0.3)	Exc_L6	Exc_L5-6	5.36723
sn-m3C-seq	100%(0.3)	Exc_L6	Exc_L6	0
sn-m3C-seq	100%(0.3)	Exc_L6	Inh_B3GAT2	7.77579
sn-m3C-seq	100%(0.3)	Exc_L6	Inh_CALB1	7.61025
sn-m3C-seq	100%(0.3)	Exc_L6	Inh_CHST9	7.99201
sn-m3C-seq	100%(0.3)	Exc_L6	Inh_LAMP5	7.48969
sn-m3C-seq	100%(0.3)	Exc_L6	Inh_NDNF	7.62142
sn-m3C-seq	100%(0.3)	Exc_L6	Inh_PVALB	7.34963
sn-m3C-seq	100%(0.3)	Exc_L6	Inh_UNC5B	7.91748
sn-m3C-seq	100%(0.3)	Exc_L6	Inh_VIP	7.43314
sn-m3C-seq	100%(0.3)	Exc_L6	Micro-Endo	7.48344
sn-m3C-seq	100%(0.3)	Inh_B3GAT2	Astro	9.74096
sn-m3C-seq	100%(0.3)	Inh_B3GAT2	Oligo	10.2227
sn-m3C-seq	100%(0.3)	Inh_B3GAT2	Exc_L1-3	5.25612
sn-m3C-seq	100%(0.3)	Inh_B3GAT2	Exc_L2-4	4.99375
sn-m3C-seq	100%(0.3)	Inh_B3GAT2	Exc_L4	6.2293
sn-m3C-seq	100%(0.3)	Inh_B3GAT2	Exc_L4-5	6.15349
sn-m3C-seq	100%(0.3)	Inh_B3GAT2	Exc_L4-6	6.05197
sn-m3C-seq	100%(0.3)	Inh_B3GAT2	Exc_L5-6	5.32244
sn-m3C-seq	100%(0.3)	Inh_B3GAT2	Exc_L6	5.80045
sn-m3C-seq	100%(0.3)	Inh_B3GAT2	Inh_B3GAT2	0
sn-m3C-seq	100%(0.3)	Inh_B3GAT2	Inh_CALB1	7.15019
sn-m3C-seq	100%(0.3)	Inh_B3GAT2	Inh_CHST9	6.45537
sn-m3C-seq	100%(0.3)	Inh_B3GAT2	Inh_LAMP5	6.68736
sn-m3C-seq	100%(0.3)	Inh_B3GAT2	Inh_NDNF	7.07052
sn-m3C-seq	100%(0.3)	Inh_B3GAT2	Inh_PVALB	7.78087
sn-m3C-seq	100%(0.3)	Inh_B3GAT2	Inh_UNC5B	7.60451
sn-m3C-seq	100%(0.3)	Inh_B3GAT2	Inh_VIP	7.96985
sn-m3C-seq	100%(0.3)	Inh_B3GAT2	Micro-Endo	0
sn-m3C-seq	100%(0.3)	Inh_CALB1	Astro	9.21749
sn-m3C-seq	100%(0.3)	Inh_CALB1	Oligo	9.60762
sn-m3C-seq	100%(0.3)	Inh_CALB1	Exc_L1-3	4.21851
sn-m3C-seq	100%(0.3)	Inh_CALB1	Exc_L2-4	4.09478
sn-m3C-seq	100%(0.3)	Inh_CALB1	Exc_L4	5.45819
sn-m3C-seq	100%(0.3)	Inh_CALB1	Exc_L4-5	5.18726
sn-m3C-seq	100%(0.3)	Inh_CALB1	Exc_L4-6	5.32052
sn-m3C-seq	100%(0.3)	Inh_CALB1	Exc_L5-6	4.76366
sn-m3C-seq	100%(0.3)	Inh_CALB1	Exc_L6	5.05958
sn-m3C-seq	100%(0.3)	Inh_CALB1	Inh_B3GAT2	7.34354
sn-m3C-seq	100%(0.3)	Inh_CALB1	Inh_CALB1	0
sn-m3C-seq	100%(0.3)	Inh_CALB1	Inh_CHST9	6.19083
sn-m3C-seq	100%(0.3)	Inh_CALB1	Inh_LAMP5	6.31157
sn-m3C-seq	100%(0.3)	Inh_CALB1	Inh_NDNF	6.79465
sn-m3C-seq	100%(0.3)	Inh_CALB1	Inh_PVALB	6.52097
sn-m3C-seq	100%(0.3)	Inh_CALB1	Inh_UNC5B	6.82184
sn-m3C-seq	100%(0.3)	Inh_CALB1	Inh_VIP	7.34965
sn-m3C-seq	100%(0.3)	Inh_CALB1	Micro-Endo	0
sn-m3C-seq	100%(0.3)	Inh_CHST9	Astro	8.79469
sn-m3C-seq	100%(0.3)	Inh_CHST9	Oligo	9.13092
sn-m3C-seq	100%(0.3)	Inh_CHST9	Exc_L1-3	4.86996
sn-m3C-seq	100%(0.3)	Inh_CHST9	Exc_L2-4	4.74818
sn-m3C-seq	100%(0.3)	Inh_CHST9	Exc_L4	5.43926
sn-m3C-seq	100%(0.3)	Inh_CHST9	Exc_L4-5	5.45302
sn-m3C-seq	100%(0.3)	Inh_CHST9	Exc_L4-6	5.40031
sn-m3C-seq	100%(0.3)	Inh_CHST9	Exc_L5-6	4.90979
sn-m3C-seq	100%(0.3)	Inh_CHST9	Exc_L6	5.42735
sn-m3C-seq	100%(0.3)	Inh_CHST9	Inh_B3GAT2	7.48658
sn-m3C-seq	100%(0.3)	Inh_CHST9	Inh_CALB1	6.99961
sn-m3C-seq	100%(0.3)	Inh_CHST9	Inh_CHST9	0
sn-m3C-seq	100%(0.3)	Inh_CHST9	Inh_LAMP5	5.01505
sn-m3C-seq	100%(0.3)	Inh_CHST9	Inh_NDNF	6.61665
sn-m3C-seq	100%(0.3)	Inh_CHST9	Inh_PVALB	6.44614
sn-m3C-seq	100%(0.3)	Inh_CHST9	Inh_UNC5B	5.91993
sn-m3C-seq	100%(0.3)	Inh_CHST9	Inh_VIP	6.88811
sn-m3C-seq	100%(0.3)	Inh_CHST9	Micro-Endo	3.59362
sn-m3C-seq	100%(0.3)	Inh_LAMP5	Astro	8.53341
sn-m3C-seq	100%(0.3)	Inh_LAMP5	Oligo	9.06315
sn-m3C-seq	100%(0.3)	Inh_LAMP5	Exc_L1-3	3.83857
sn-m3C-seq	100%(0.3)	Inh_LAMP5	Exc_L2-4	3.75397
sn-m3C-seq	100%(0.3)	Inh_LAMP5	Exc_L4	4.65367
sn-m3C-seq	100%(0.3)	Inh_LAMP5	Exc_L4-5	4.65972
sn-m3C-seq	100%(0.3)	Inh_LAMP5	Exc_L4-6	4.68947
sn-m3C-seq	100%(0.3)	Inh_LAMP5	Exc_L5-6	4.22422
sn-m3C-seq	100%(0.3)	Inh_LAMP5	Exc_L6	5.17632
sn-m3C-seq	100%(0.3)	Inh_LAMP5	Inh_B3GAT2	6.92983
sn-m3C-seq	100%(0.3)	Inh_LAMP5	Inh_CALB1	6.62371
sn-m3C-seq	100%(0.3)	Inh_LAMP5	Inh_CHST9	5.90302
sn-m3C-seq	100%(0.3)	Inh_LAMP5	Inh_LAMP5	0
sn-m3C-seq	100%(0.3)	Inh_LAMP5	Inh_NDNF	6.19386
sn-m3C-seq	100%(0.3)	Inh_LAMP5	Inh_PVALB	6.27635
sn-m3C-seq	100%(0.3)	Inh_LAMP5	Inh_UNC5B	5.94305
sn-m3C-seq	100%(0.3)	Inh_LAMP5	Inh_VIP	6.83662
sn-m3C-seq	100%(0.3)	Inh_LAMP5	Micro-Endo	6.09313
sn-m3C-seq	100%(0.3)	Inh_NDNF	Astro	8.88362
sn-m3C-seq	100%(0.3)	Inh_NDNF	Oligo	9.32308
sn-m3C-seq	100%(0.3)	Inh_NDNF	Exc_L1-3	4.04323
sn-m3C-seq	100%(0.3)	Inh_NDNF	Exc_L2-4	4.01536
sn-m3C-seq	100%(0.3)	Inh_NDNF	Exc_L4	4.89058
sn-m3C-seq	100%(0.3)	Inh_NDNF	Exc_L4-5	4.91715
sn-m3C-seq	100%(0.3)	Inh_NDNF	Exc_L4-6	4.87655
sn-m3C-seq	100%(0.3)	Inh_NDNF	Exc_L5-6	4.47356
sn-m3C-seq	100%(0.3)	Inh_NDNF	Exc_L6	5.20151
sn-m3C-seq	100%(0.3)	Inh_NDNF	Inh_B3GAT2	7.05403
sn-m3C-seq	100%(0.3)	Inh_NDNF	Inh_CALB1	6.80755
sn-m3C-seq	100%(0.3)	Inh_NDNF	Inh_CHST9	6.81411
sn-m3C-seq	100%(0.3)	Inh_NDNF	Inh_LAMP5	6.25443
sn-m3C-seq	100%(0.3)	Inh_NDNF	Inh_NDNF	0
sn-m3C-seq	100%(0.3)	Inh_NDNF	Inh_PVALB	6.37744
sn-m3C-seq	100%(0.3)	Inh_NDNF	Inh_UNC5B	5.97786
sn-m3C-seq	100%(0.3)	Inh_NDNF	Inh_VIP	6.89139
sn-m3C-seq	100%(0.3)	Inh_NDNF	Micro-Endo	6.03606
sn-m3C-seq	100%(0.3)	Inh_PVALB	Astro	9.90346
sn-m3C-seq	100%(0.3)	Inh_PVALB	Oligo	10.589
sn-m3C-seq	100%(0.3)	Inh_PVALB	Exc_L1-3	5.47179
sn-m3C-seq	100%(0.3)	Inh_PVALB	Exc_L2-4	5.04046
sn-m3C-seq	100%(0.3)	Inh_PVALB	Exc_L4	6.16023
sn-m3C-seq	100%(0.3)	Inh_PVALB	Exc_L4-5	6.17619
sn-m3C-seq	100%(0.3)	Inh_PVALB	Exc_L4-6	6.08041
sn-m3C-seq	100%(0.3)	Inh_PVALB	Exc_L5-6	5.27064
sn-m3C-seq	100%(0.3)	Inh_PVALB	Exc_L6	5.70318
sn-m3C-seq	100%(0.3)	Inh_PVALB	Inh_B3GAT2	9.28333
sn-m3C-seq	100%(0.3)	Inh_PVALB	Inh_CALB1	8.3103
sn-m3C-seq	100%(0.3)	Inh_PVALB	Inh_CHST9	7.16719
sn-m3C-seq	100%(0.3)	Inh_PVALB	Inh_LAMP5	7.33248
sn-m3C-seq	100%(0.3)	Inh_PVALB	Inh_NDNF	7.74061
sn-m3C-seq	100%(0.3)	Inh_PVALB	Inh_PVALB	0
sn-m3C-seq	100%(0.3)	Inh_PVALB	Inh_UNC5B	7.60021
sn-m3C-seq	100%(0.3)	Inh_PVALB	Inh_VIP	8.085
sn-m3C-seq	100%(0.3)	Inh_PVALB	Micro-Endo	0
sn-m3C-seq	100%(0.3)	Inh_UNC5B	Astro	9.64491
sn-m3C-seq	100%(0.3)	Inh_UNC5B	Oligo	10.0455
sn-m3C-seq	100%(0.3)	Inh_UNC5B	Exc_L1-3	6.19481
sn-m3C-seq	100%(0.3)	Inh_UNC5B	Exc_L2-4	6.11511
sn-m3C-seq	100%(0.3)	Inh_UNC5B	Exc_L4	6.90576
sn-m3C-seq	100%(0.3)	Inh_UNC5B	Exc_L4-5	6.98279
sn-m3C-seq	100%(0.3)	Inh_UNC5B	Exc_L4-6	7.02681
sn-m3C-seq	100%(0.3)	Inh_UNC5B	Exc_L5-6	6.04596
sn-m3C-seq	100%(0.3)	Inh_UNC5B	Exc_L6	6.81668
sn-m3C-seq	100%(0.3)	Inh_UNC5B	Inh_B3GAT2	9.33172
sn-m3C-seq	100%(0.3)	Inh_UNC5B	Inh_CALB1	8.55515
sn-m3C-seq	100%(0.3)	Inh_UNC5B	Inh_CHST9	7.4664
sn-m3C-seq	100%(0.3)	Inh_UNC5B	Inh_LAMP5	7.51384
sn-m3C-seq	100%(0.3)	Inh_UNC5B	Inh_NDNF	7.97777
sn-m3C-seq	100%(0.3)	Inh_UNC5B	Inh_PVALB	8.09021
sn-m3C-seq	100%(0.3)	Inh_UNC5B	Inh_UNC5B	0
sn-m3C-seq	100%(0.3)	Inh_UNC5B	Inh_VIP	7.89552
sn-m3C-seq	100%(0.3)	Inh_UNC5B	Micro-Endo	4.1449
sn-m3C-seq	100%(0.3)	Inh_VIP	Astro	8.35506
sn-m3C-seq	100%(0.3)	Inh_VIP	Oligo	9.00245
sn-m3C-seq	100%(0.3)	Inh_VIP	Exc_L1-3	4.08512
sn-m3C-seq	100%(0.3)	Inh_VIP	Exc_L2-4	3.95946
sn-m3C-seq	100%(0.3)	Inh_VIP	Exc_L4	4.78218
sn-m3C-seq	100%(0.3)	Inh_VIP	Exc_L4-5	4.78996
sn-m3C-seq	100%(0.3)	Inh_VIP	Exc_L4-6	4.84581
sn-m3C-seq	100%(0.3)	Inh_VIP	Exc_L5-6	4.42687
sn-m3C-seq	100%(0.3)	Inh_VIP	Exc_L6	5.00846
sn-m3C-seq	100%(0.3)	Inh_VIP	Inh_B3GAT2	6.94142
sn-m3C-seq	100%(0.3)	Inh_VIP	Inh_CALB1	6.73138
sn-m3C-seq	100%(0.3)	Inh_VIP	Inh_CHST9	6.34115
sn-m3C-seq	100%(0.3)	Inh_VIP	Inh_LAMP5	5.98158
sn-m3C-seq	100%(0.3)	Inh_VIP	Inh_NDNF	6.14731
sn-m3C-seq	100%(0.3)	Inh_VIP	Inh_PVALB	6.33341
sn-m3C-seq	100%(0.3)	Inh_VIP	Inh_UNC5B	6.14168
sn-m3C-seq	100%(0.3)	Inh_VIP	Inh_VIP	0
sn-m3C-seq	100%(0.3)	Inh_VIP	Micro-Endo	6.81978
sn-m3C-seq	100%(0.3)	Micro-Endo	Astro	0
sn-m3C-seq	100%(0.3)	Micro-Endo	Oligo	0
sn-m3C-seq	100%(0.3)	Micro-Endo	Exc_L1-3	1.50515
sn-m3C-seq	100%(0.3)	Micro-Endo	Exc_L2-4	1.73354
sn-m3C-seq	100%(0.3)	Micro-Endo	Exc_L4	0
sn-m3C-seq	100%(0.3)	Micro-Endo	Exc_L4-5	1.66352
sn-m3C-seq	100%(0.3)	Micro-Endo	Exc_L4-6	1.88273
sn-m3C-seq	100%(0.3)	Micro-Endo	Exc_L5-6	2.2633
sn-m3C-seq	100%(0.3)	Micro-Endo	Exc_L6	1.99968
sn-m3C-seq	100%(0.3)	Micro-Endo	Inh_B3GAT2	0
sn-m3C-seq	100%(0.3)	Micro-Endo	Inh_CALB1	0
sn-m3C-seq	100%(0.3)	Micro-Endo	Inh_CHST9	3.41889
sn-m3C-seq	100%(0.3)	Micro-Endo	Inh_LAMP5	2.08165
sn-m3C-seq	100%(0.3)	Micro-Endo	Inh_NDNF	2.13535
sn-m3C-seq	100%(0.3)	Micro-Endo	Inh_PVALB	0
sn-m3C-seq	100%(0.3)	Micro-Endo	Inh_UNC5B	2.85006
sn-m3C-seq	100%(0.3)	Micro-Endo	Inh_VIP	1.7976
sn-m3C-seq	100%(0.3)	Micro-Endo	Micro-Endo	0
sn-m3C-seq	10%(0.3)	Astro	Astro	0
sn-m3C-seq	10%(0.3)	Astro	Oligo	11.1499
sn-m3C-seq	10%(0.3)	Astro	Exc_L1-3	9.04398
sn-m3C-seq	10%(0.3)	Astro	Exc_L2-4	7.55277
sn-m3C-seq	10%(0.3)	Astro	Exc_L4	6.74316
sn-m3C-seq	10%(0.3)	Astro	Exc_L4-5	7.83288
sn-m3C-seq	10%(0.3)	Astro	Exc_L4-6	6.78037
sn-m3C-seq	10%(0.3)	Astro	Exc_L5-6	6.07834
sn-m3C-seq	10%(0.3)	Astro	Exc_L6	6.24693
sn-m3C-seq	10%(0.3)	Astro	Inh_B3GAT2	9.30699
sn-m3C-seq	10%(0.3)	Astro	Inh_CALB1	9.64962
sn-m3C-seq	10%(0.3)	Astro	Inh_CHST9	8.69061
sn-m3C-seq	10%(0.3)	Astro	Inh_LAMP5	8.90165
sn-m3C-seq	10%(0.3)	Astro	Inh_NDNF	8.89899
sn-m3C-seq	10%(0.3)	Astro	Inh_PVALB	9.29829
sn-m3C-seq	10%(0.3)	Astro	Inh_UNC5B	8.16247
sn-m3C-seq	10%(0.3)	Astro	Inh_VIP	9.37129
sn-m3C-seq	10%(0.3)	Astro	Micro-Endo	5.22533
sn-m3C-seq	10%(0.3)	Oligo	Astro	6.89824
sn-m3C-seq	10%(0.3)	Oligo	Oligo	0
sn-m3C-seq	10%(0.3)	Oligo	Exc_L1-3	6.40997
sn-m3C-seq	10%(0.3)	Oligo	Exc_L2-4	5.74691
sn-m3C-seq	10%(0.3)	Oligo	Exc_L4	5.4649
sn-m3C-seq	10%(0.3)	Oligo	Exc_L4-5	6.05362
sn-m3C-seq	10%(0.3)	Oligo	Exc_L4-6	5.48433
sn-m3C-seq	10%(0.3)	Oligo	Exc_L5-6	5.03195
sn-m3C-seq	10%(0.3)	Oligo	Exc_L6	5.06284
sn-m3C-seq	10%(0.3)	Oligo	Inh_B3GAT2	7.19544
sn-m3C-seq	10%(0.3)	Oligo	Inh_CALB1	7.12109
sn-m3C-seq	10%(0.3)	Oligo	Inh_CHST9	6.81199
sn-m3C-seq	10%(0.3)	Oligo	Inh_LAMP5	6.81476
sn-m3C-seq	10%(0.3)	Oligo	Inh_NDNF	6.83346
sn-m3C-seq	10%(0.3)	Oligo	Inh_PVALB	7.1038
sn-m3C-seq	10%(0.3)	Oligo	Inh_UNC5B	6.53741
sn-m3C-seq	10%(0.3)	Oligo	Inh_VIP	6.76479
sn-m3C-seq	10%(0.3)	Oligo	Micro-Endo	4.06492
sn-m3C-seq	10%(0.3)	Exc_L1-3	Astro	9.00215
sn-m3C-seq	10%(0.3)	Exc_L1-3	Oligo	8.90843
sn-m3C-seq	10%(0.3)	Exc_L1-3	Exc_L1-3	0
sn-m3C-seq	10%(0.3)	Exc_L1-3	Exc_L2-4	4.40418
sn-m3C-seq	10%(0.3)	Exc_L1-3	Exc_L4	4.70744
sn-m3C-seq	10%(0.3)	Exc_L1-3	Exc_L4-5	4.65837
sn-m3C-seq	10%(0.3)	Exc_L1-3	Exc_L4-6	4.7387
sn-m3C-seq	10%(0.3)	Exc_L1-3	Exc_L5-6	4.03488
sn-m3C-seq	10%(0.3)	Exc_L1-3	Exc_L6	5.89448
sn-m3C-seq	10%(0.3)	Exc_L1-3	Inh_B3GAT2	8.37693
sn-m3C-seq	10%(0.3)	Exc_L1-3	Inh_CALB1	8.26792
sn-m3C-seq	10%(0.3)	Exc_L1-3	Inh_CHST9	7.72837
sn-m3C-seq	10%(0.3)	Exc_L1-3	Inh_LAMP5	7.65471
sn-m3C-seq	10%(0.3)	Exc_L1-3	Inh_NDNF	7.68003
sn-m3C-seq	10%(0.3)	Exc_L1-3	Inh_PVALB	8.01334
sn-m3C-seq	10%(0.3)	Exc_L1-3	Inh_UNC5B	7.81626
sn-m3C-seq	10%(0.3)	Exc_L1-3	Inh_VIP	7.87999
sn-m3C-seq	10%(0.3)	Exc_L1-3	Micro-Endo	5.31163
sn-m3C-seq	10%(0.3)	Exc_L2-4	Astro	9.24675
sn-m3C-seq	10%(0.3)	Exc_L2-4	Oligo	9.11854
sn-m3C-seq	10%(0.3)	Exc_L2-4	Exc_L1-3	5.54527
sn-m3C-seq	10%(0.3)	Exc_L2-4	Exc_L2-4	0
sn-m3C-seq	10%(0.3)	Exc_L2-4	Exc_L4	4.79954
sn-m3C-seq	10%(0.3)	Exc_L2-4	Exc_L4-5	4.65502
sn-m3C-seq	10%(0.3)	Exc_L2-4	Exc_L4-6	4.92592
sn-m3C-seq	10%(0.3)	Exc_L2-4	Exc_L5-6	4.13368
sn-m3C-seq	10%(0.3)	Exc_L2-4	Exc_L6	6.07192
sn-m3C-seq	10%(0.3)	Exc_L2-4	Inh_B3GAT2	8.19813
sn-m3C-seq	10%(0.3)	Exc_L2-4	Inh_CALB1	8.12781
sn-m3C-seq	10%(0.3)	Exc_L2-4	Inh_CHST9	7.5471
sn-m3C-seq	10%(0.3)	Exc_L2-4	Inh_LAMP5	7.41759
sn-m3C-seq	10%(0.3)	Exc_L2-4	Inh_NDNF	7.5103
sn-m3C-seq	10%(0.3)	Exc_L2-4	Inh_PVALB	7.88692
sn-m3C-seq	10%(0.3)	Exc_L2-4	Inh_UNC5B	7.80711
sn-m3C-seq	10%(0.3)	Exc_L2-4	Inh_VIP	7.7549
sn-m3C-seq	10%(0.3)	Exc_L2-4	Micro-Endo	4.85783
sn-m3C-seq	10%(0.3)	Exc_L4	Astro	10.4266
sn-m3C-seq	10%(0.3)	Exc_L4	Oligo	10.2613
sn-m3C-seq	10%(0.3)	Exc_L4	Exc_L1-3	5.82028
sn-m3C-seq	10%(0.3)	Exc_L4	Exc_L2-4	5.7515
sn-m3C-seq	10%(0.3)	Exc_L4	Exc_L4	0
sn-m3C-seq	10%(0.3)	Exc_L4	Exc_L4-5	4.40728
sn-m3C-seq	10%(0.3)	Exc_L4	Exc_L4-6	4.88031
sn-m3C-seq	10%(0.3)	Exc_L4	Exc_L5-6	4.26039
sn-m3C-seq	10%(0.3)	Exc_L4	Exc_L6	5.91465
sn-m3C-seq	10%(0.3)	Exc_L4	Inh_B3GAT2	8.67788
sn-m3C-seq	10%(0.3)	Exc_L4	Inh_CALB1	8.59284
sn-m3C-seq	10%(0.3)	Exc_L4	Inh_CHST9	7.82564
sn-m3C-seq	10%(0.3)	Exc_L4	Inh_LAMP5	7.70692
sn-m3C-seq	10%(0.3)	Exc_L4	Inh_NDNF	7.92689
sn-m3C-seq	10%(0.3)	Exc_L4	Inh_PVALB	8.36649
sn-m3C-seq	10%(0.3)	Exc_L4	Inh_UNC5B	8.35098
sn-m3C-seq	10%(0.3)	Exc_L4	Inh_VIP	8.27645
sn-m3C-seq	10%(0.3)	Exc_L4	Micro-Endo	3.99543
sn-m3C-seq	10%(0.3)	Exc_L4-5	Astro	9.54092
sn-m3C-seq	10%(0.3)	Exc_L4-5	Oligo	9.57556
sn-m3C-seq	10%(0.3)	Exc_L4-5	Exc_L1-3	5.04585
sn-m3C-seq	10%(0.3)	Exc_L4-5	Exc_L2-4	4.81643
sn-m3C-seq	10%(0.3)	Exc_L4-5	Exc_L4	4.68389
sn-m3C-seq	10%(0.3)	Exc_L4-5	Exc_L4-5	0
sn-m3C-seq	10%(0.3)	Exc_L4-5	Exc_L4-6	4.92967
sn-m3C-seq	10%(0.3)	Exc_L4-5	Exc_L5-6	4.01653
sn-m3C-seq	10%(0.3)	Exc_L4-5	Exc_L6	5.69426
sn-m3C-seq	10%(0.3)	Exc_L4-5	Inh_B3GAT2	8.54445
sn-m3C-seq	10%(0.3)	Exc_L4-5	Inh_CALB1	8.42414
sn-m3C-seq	10%(0.3)	Exc_L4-5	Inh_CHST9	7.55788
sn-m3C-seq	10%(0.3)	Exc_L4-5	Inh_LAMP5	7.52294
sn-m3C-seq	10%(0.3)	Exc_L4-5	Inh_NDNF	7.63552
sn-m3C-seq	10%(0.3)	Exc_L4-5	Inh_PVALB	8.18972
sn-m3C-seq	10%(0.3)	Exc_L4-5	Inh_UNC5B	8.02767
sn-m3C-seq	10%(0.3)	Exc_L4-5	Inh_VIP	8.02553
sn-m3C-seq	10%(0.3)	Exc_L4-5	Micro-Endo	5.05643
sn-m3C-seq	10%(0.3)	Exc_L4-6	Astro	10.4907
sn-m3C-seq	10%(0.3)	Exc_L4-6	Oligo	10.402
sn-m3C-seq	10%(0.3)	Exc_L4-6	Exc_L1-3	5.75149
sn-m3C-seq	10%(0.3)	Exc_L4-6	Exc_L2-4	5.80985
sn-m3C-seq	10%(0.3)	Exc_L4-6	Exc_L4	5.69274
sn-m3C-seq	10%(0.3)	Exc_L4-6	Exc_L4-5	5.93351
sn-m3C-seq	10%(0.3)	Exc_L4-6	Exc_L4-6	0
sn-m3C-seq	10%(0.3)	Exc_L4-6	Exc_L5-6	4.78485
sn-m3C-seq	10%(0.3)	Exc_L4-6	Exc_L6	5.4326
sn-m3C-seq	10%(0.3)	Exc_L4-6	Inh_B3GAT2	8.69519
sn-m3C-seq	10%(0.3)	Exc_L4-6	Inh_CALB1	8.55083
sn-m3C-seq	10%(0.3)	Exc_L4-6	Inh_CHST9	7.7365
sn-m3C-seq	10%(0.3)	Exc_L4-6	Inh_LAMP5	7.54916
sn-m3C-seq	10%(0.3)	Exc_L4-6	Inh_NDNF	7.70335
sn-m3C-seq	10%(0.3)	Exc_L4-6	Inh_PVALB	8.28206
sn-m3C-seq	10%(0.3)	Exc_L4-6	Inh_UNC5B	8.21425
sn-m3C-seq	10%(0.3)	Exc_L4-6	Inh_VIP	8.12681
sn-m3C-seq	10%(0.3)	Exc_L4-6	Micro-Endo	4.05258
sn-m3C-seq	10%(0.3)	Exc_L5-6	Astro	10.3018
sn-m3C-seq	10%(0.3)	Exc_L5-6	Oligo	10.1721
sn-m3C-seq	10%(0.3)	Exc_L5-6	Exc_L1-3	5.11212
sn-m3C-seq	10%(0.3)	Exc_L5-6	Exc_L2-4	4.92312
sn-m3C-seq	10%(0.3)	Exc_L5-6	Exc_L4	5.11213
sn-m3C-seq	10%(0.3)	Exc_L5-6	Exc_L4-5	5.21382
sn-m3C-seq	10%(0.3)	Exc_L5-6	Exc_L4-6	5.90166
sn-m3C-seq	10%(0.3)	Exc_L5-6	Exc_L5-6	0
sn-m3C-seq	10%(0.3)	Exc_L5-6	Exc_L6	6.2954
sn-m3C-seq	10%(0.3)	Exc_L5-6	Inh_B3GAT2	8.37728
sn-m3C-seq	10%(0.3)	Exc_L5-6	Inh_CALB1	8.23428
sn-m3C-seq	10%(0.3)	Exc_L5-6	Inh_CHST9	7.5816
sn-m3C-seq	10%(0.3)	Exc_L5-6	Inh_LAMP5	7.31913
sn-m3C-seq	10%(0.3)	Exc_L5-6	Inh_NDNF	7.56666
sn-m3C-seq	10%(0.3)	Exc_L5-6	Inh_PVALB	8.08436
sn-m3C-seq	10%(0.3)	Exc_L5-6	Inh_UNC5B	8.03283
sn-m3C-seq	10%(0.3)	Exc_L5-6	Inh_VIP	7.82439
sn-m3C-seq	10%(0.3)	Exc_L5-6	Micro-Endo	3.59223
sn-m3C-seq	10%(0.3)	Exc_L6	Astro	9.42143
sn-m3C-seq	10%(0.3)	Exc_L6	Oligo	9.29024
sn-m3C-seq	10%(0.3)	Exc_L6	Exc_L1-3	5.64407
sn-m3C-seq	10%(0.3)	Exc_L6	Exc_L2-4	5.79781
sn-m3C-seq	10%(0.3)	Exc_L6	Exc_L4	5.86865
sn-m3C-seq	10%(0.3)	Exc_L6	Exc_L4-5	6.24113
sn-m3C-seq	10%(0.3)	Exc_L6	Exc_L4-6	5.71825
sn-m3C-seq	10%(0.3)	Exc_L6	Exc_L5-6	6.57847
sn-m3C-seq	10%(0.3)	Exc_L6	Exc_L6	0
sn-m3C-seq	10%(0.3)	Exc_L6	Inh_B3GAT2	7.92824
sn-m3C-seq	10%(0.3)	Exc_L6	Inh_CALB1	7.47758
sn-m3C-seq	10%(0.3)	Exc_L6	Inh_CHST9	7.88032
sn-m3C-seq	10%(0.3)	Exc_L6	Inh_LAMP5	7.18146
sn-m3C-seq	10%(0.3)	Exc_L6	Inh_NDNF	7.32264
sn-m3C-seq	10%(0.3)	Exc_L6	Inh_PVALB	7.30526
sn-m3C-seq	10%(0.3)	Exc_L6	Inh_UNC5B	8.03403
sn-m3C-seq	10%(0.3)	Exc_L6	Inh_VIP	7.22832
sn-m3C-seq	10%(0.3)	Exc_L6	Micro-Endo	3.92422
sn-m3C-seq	10%(0.3)	Inh_B3GAT2	Astro	9.61161
sn-m3C-seq	10%(0.3)	Inh_B3GAT2	Oligo	9.1192
sn-m3C-seq	10%(0.3)	Inh_B3GAT2	Exc_L1-3	6.91692
sn-m3C-seq	10%(0.3)	Inh_B3GAT2	Exc_L2-4	6.75333
sn-m3C-seq	10%(0.3)	Inh_B3GAT2	Exc_L4	7.75869
sn-m3C-seq	10%(0.3)	Inh_B3GAT2	Exc_L4-5	7.59458
sn-m3C-seq	10%(0.3)	Inh_B3GAT2	Exc_L4-6	7.59233
sn-m3C-seq	10%(0.3)	Inh_B3GAT2	Exc_L5-6	7.74119
sn-m3C-seq	10%(0.3)	Inh_B3GAT2	Exc_L6	7.67092
sn-m3C-seq	10%(0.3)	Inh_B3GAT2	Inh_B3GAT2	0
sn-m3C-seq	10%(0.3)	Inh_B3GAT2	Inh_CALB1	7.81135
sn-m3C-seq	10%(0.3)	Inh_B3GAT2	Inh_CHST9	6.48514
sn-m3C-seq	10%(0.3)	Inh_B3GAT2	Inh_LAMP5	6.25372
sn-m3C-seq	10%(0.3)	Inh_B3GAT2	Inh_NDNF	6.51538
sn-m3C-seq	10%(0.3)	Inh_B3GAT2	Inh_PVALB	9.0897
sn-m3C-seq	10%(0.3)	Inh_B3GAT2	Inh_UNC5B	8.57678
sn-m3C-seq	10%(0.3)	Inh_B3GAT2	Inh_VIP	7.13089
sn-m3C-seq	10%(0.3)	Inh_B3GAT2	Micro-Endo	2.02061
sn-m3C-seq	10%(0.3)	Inh_CALB1	Astro	9.07185
sn-m3C-seq	10%(0.3)	Inh_CALB1	Oligo	8.94718
sn-m3C-seq	10%(0.3)	Inh_CALB1	Exc_L1-3	4.88873
sn-m3C-seq	10%(0.3)	Inh_CALB1	Exc_L2-4	4.95414
sn-m3C-seq	10%(0.3)	Inh_CALB1	Exc_L4	6.33852
sn-m3C-seq	10%(0.3)	Inh_CALB1	Exc_L4-5	5.77902
sn-m3C-seq	10%(0.3)	Inh_CALB1	Exc_L4-6	6.26326
sn-m3C-seq	10%(0.3)	Inh_CALB1	Exc_L5-6	6.5686
sn-m3C-seq	10%(0.3)	Inh_CALB1	Exc_L6	6.22651
sn-m3C-seq	10%(0.3)	Inh_CALB1	Inh_B3GAT2	8.48119
sn-m3C-seq	10%(0.3)	Inh_CALB1	Inh_CALB1	0
sn-m3C-seq	10%(0.3)	Inh_CALB1	Inh_CHST9	6.17678
sn-m3C-seq	10%(0.3)	Inh_CALB1	Inh_LAMP5	6.21254
sn-m3C-seq	10%(0.3)	Inh_CALB1	Inh_NDNF	6.51893
sn-m3C-seq	10%(0.3)	Inh_CALB1	Inh_PVALB	7.23958
sn-m3C-seq	10%(0.3)	Inh_CALB1	Inh_UNC5B	7.53865
sn-m3C-seq	10%(0.3)	Inh_CALB1	Inh_VIP	7.17322
sn-m3C-seq	10%(0.3)	Inh_CALB1	Micro-Endo	3.10738
sn-m3C-seq	10%(0.3)	Inh_CHST9	Astro	8.31534
sn-m3C-seq	10%(0.3)	Inh_CHST9	Oligo	8.20682
sn-m3C-seq	10%(0.3)	Inh_CHST9	Exc_L1-3	6.52004
sn-m3C-seq	10%(0.3)	Inh_CHST9	Exc_L2-4	6.36831
sn-m3C-seq	10%(0.3)	Inh_CHST9	Exc_L4	7.01118
sn-m3C-seq	10%(0.3)	Inh_CHST9	Exc_L4-5	6.68721
sn-m3C-seq	10%(0.3)	Inh_CHST9	Exc_L4-6	6.89363
sn-m3C-seq	10%(0.3)	Inh_CHST9	Exc_L5-6	6.80311
sn-m3C-seq	10%(0.3)	Inh_CHST9	Exc_L6	7.20971
sn-m3C-seq	10%(0.3)	Inh_CHST9	Inh_B3GAT2	8.55506
sn-m3C-seq	10%(0.3)	Inh_CHST9	Inh_CALB1	7.55154
sn-m3C-seq	10%(0.3)	Inh_CHST9	Inh_CHST9	0
sn-m3C-seq	10%(0.3)	Inh_CHST9	Inh_LAMP5	7.247
sn-m3C-seq	10%(0.3)	Inh_CHST9	Inh_NDNF	4.95737
sn-m3C-seq	10%(0.3)	Inh_CHST9	Inh_PVALB	5.97634
sn-m3C-seq	10%(0.3)	Inh_CHST9	Inh_UNC5B	5.59923
sn-m3C-seq	10%(0.3)	Inh_CHST9	Inh_VIP	6.09171
sn-m3C-seq	10%(0.3)	Inh_CHST9	Micro-Endo	2.29688
sn-m3C-seq	10%(0.3)	Inh_LAMP5	Astro	8.61768
sn-m3C-seq	10%(0.3)	Inh_LAMP5	Oligo	8.30233
sn-m3C-seq	10%(0.3)	Inh_LAMP5	Exc_L1-3	4.8769
sn-m3C-seq	10%(0.3)	Inh_LAMP5	Exc_L2-4	4.83161
sn-m3C-seq	10%(0.3)	Inh_LAMP5	Exc_L4	5.64923
sn-m3C-seq	10%(0.3)	Inh_LAMP5	Exc_L4-5	5.33635
sn-m3C-seq	10%(0.3)	Inh_LAMP5	Exc_L4-6	5.49698
sn-m3C-seq	10%(0.3)	Inh_LAMP5	Exc_L5-6	5.80583
sn-m3C-seq	10%(0.3)	Inh_LAMP5	Exc_L6	6.07937
sn-m3C-seq	10%(0.3)	Inh_LAMP5	Inh_B3GAT2	8.21861
sn-m3C-seq	10%(0.3)	Inh_LAMP5	Inh_CALB1	7.51527
sn-m3C-seq	10%(0.3)	Inh_LAMP5	Inh_CHST9	9.15247
sn-m3C-seq	10%(0.3)	Inh_LAMP5	Inh_LAMP5	0
sn-m3C-seq	10%(0.3)	Inh_LAMP5	Inh_NDNF	5.97607
sn-m3C-seq	10%(0.3)	Inh_LAMP5	Inh_PVALB	6.10713
sn-m3C-seq	10%(0.3)	Inh_LAMP5	Inh_UNC5B	5.70802
sn-m3C-seq	10%(0.3)	Inh_LAMP5	Inh_VIP	6.46766
sn-m3C-seq	10%(0.3)	Inh_LAMP5	Micro-Endo	2.52073
sn-m3C-seq	10%(0.3)	Inh_NDNF	Astro	8.71772
sn-m3C-seq	10%(0.3)	Inh_NDNF	Oligo	8.41434
sn-m3C-seq	10%(0.3)	Inh_NDNF	Exc_L1-3	5.17561
sn-m3C-seq	10%(0.3)	Inh_NDNF	Exc_L2-4	5.08619
sn-m3C-seq	10%(0.3)	Inh_NDNF	Exc_L4	5.95339
sn-m3C-seq	10%(0.3)	Inh_NDNF	Exc_L4-5	5.66956
sn-m3C-seq	10%(0.3)	Inh_NDNF	Exc_L4-6	5.81934
sn-m3C-seq	10%(0.3)	Inh_NDNF	Exc_L5-6	6.2025
sn-m3C-seq	10%(0.3)	Inh_NDNF	Exc_L6	6.32634
sn-m3C-seq	10%(0.3)	Inh_NDNF	Inh_B3GAT2	8.1662
sn-m3C-seq	10%(0.3)	Inh_NDNF	Inh_CALB1	7.57166
sn-m3C-seq	10%(0.3)	Inh_NDNF	Inh_CHST9	7.62706
sn-m3C-seq	10%(0.3)	Inh_NDNF	Inh_LAMP5	6.79754
sn-m3C-seq	10%(0.3)	Inh_NDNF	Inh_NDNF	0
sn-m3C-seq	10%(0.3)	Inh_NDNF	Inh_PVALB	6.1439
sn-m3C-seq	10%(0.3)	Inh_NDNF	Inh_UNC5B	6.08677
sn-m3C-seq	10%(0.3)	Inh_NDNF	Inh_VIP	6.48366
sn-m3C-seq	10%(0.3)	Inh_NDNF	Micro-Endo	2.42234
sn-m3C-seq	10%(0.3)	Inh_PVALB	Astro	9.50364
sn-m3C-seq	10%(0.3)	Inh_PVALB	Oligo	9.29697
sn-m3C-seq	10%(0.3)	Inh_PVALB	Exc_L1-3	5.99495
sn-m3C-seq	10%(0.3)	Inh_PVALB	Exc_L2-4	5.80857
sn-m3C-seq	10%(0.3)	Inh_PVALB	Exc_L4	7.02449
sn-m3C-seq	10%(0.3)	Inh_PVALB	Exc_L4-5	6.67966
sn-m3C-seq	10%(0.3)	Inh_PVALB	Exc_L4-6	6.94957
sn-m3C-seq	10%(0.3)	Inh_PVALB	Exc_L5-6	7.06936
sn-m3C-seq	10%(0.3)	Inh_PVALB	Exc_L6	7.00393
sn-m3C-seq	10%(0.3)	Inh_PVALB	Inh_B3GAT2	10.754
sn-m3C-seq	10%(0.3)	Inh_PVALB	Inh_CALB1	9.05959
sn-m3C-seq	10%(0.3)	Inh_PVALB	Inh_CHST9	8.22425
sn-m3C-seq	10%(0.3)	Inh_PVALB	Inh_LAMP5	7.62243
sn-m3C-seq	10%(0.3)	Inh_PVALB	Inh_NDNF	8.29244
sn-m3C-seq	10%(0.3)	Inh_PVALB	Inh_PVALB	0
sn-m3C-seq	10%(0.3)	Inh_PVALB	Inh_UNC5B	7.64933
sn-m3C-seq	10%(0.3)	Inh_PVALB	Inh_VIP	7.2148
sn-m3C-seq	10%(0.3)	Inh_PVALB	Micro-Endo	2.73822
sn-m3C-seq	10%(0.3)	Inh_UNC5B	Astro	9.32702
sn-m3C-seq	10%(0.3)	Inh_UNC5B	Oligo	8.8028
sn-m3C-seq	10%(0.3)	Inh_UNC5B	Exc_L1-3	7.3736
sn-m3C-seq	10%(0.3)	Inh_UNC5B	Exc_L2-4	7.46464
sn-m3C-seq	10%(0.3)	Inh_UNC5B	Exc_L4	8.0574
sn-m3C-seq	10%(0.3)	Inh_UNC5B	Exc_L4-5	7.78969
sn-m3C-seq	10%(0.3)	Inh_UNC5B	Exc_L4-6	7.96232
sn-m3C-seq	10%(0.3)	Inh_UNC5B	Exc_L5-6	8.03767
sn-m3C-seq	10%(0.3)	Inh_UNC5B	Exc_L6	8.45843
sn-m3C-seq	10%(0.3)	Inh_UNC5B	Inh_B3GAT2	10.3357
sn-m3C-seq	10%(0.3)	Inh_UNC5B	Inh_CALB1	9.44538
sn-m3C-seq	10%(0.3)	Inh_UNC5B	Inh_CHST9	7.98761
sn-m3C-seq	10%(0.3)	Inh_UNC5B	Inh_LAMP5	8.18936
sn-m3C-seq	10%(0.3)	Inh_UNC5B	Inh_NDNF	8.74702
sn-m3C-seq	10%(0.3)	Inh_UNC5B	Inh_PVALB	8.76623
sn-m3C-seq	10%(0.3)	Inh_UNC5B	Inh_UNC5B	0
sn-m3C-seq	10%(0.3)	Inh_UNC5B	Inh_VIP	6.83714
sn-m3C-seq	10%(0.3)	Inh_UNC5B	Micro-Endo	2.02355
sn-m3C-seq	10%(0.3)	Inh_VIP	Astro	8.34035
sn-m3C-seq	10%(0.3)	Inh_VIP	Oligo	8.35847
sn-m3C-seq	10%(0.3)	Inh_VIP	Exc_L1-3	4.57042
sn-m3C-seq	10%(0.3)	Inh_VIP	Exc_L2-4	4.62071
sn-m3C-seq	10%(0.3)	Inh_VIP	Exc_L4	5.64444
sn-m3C-seq	10%(0.3)	Inh_VIP	Exc_L4-5	5.26935
sn-m3C-seq	10%(0.3)	Inh_VIP	Exc_L4-6	5.55654
sn-m3C-seq	10%(0.3)	Inh_VIP	Exc_L5-6	5.92122
sn-m3C-seq	10%(0.3)	Inh_VIP	Exc_L6	5.8341
sn-m3C-seq	10%(0.3)	Inh_VIP	Inh_B3GAT2	7.80191
sn-m3C-seq	10%(0.3)	Inh_VIP	Inh_CALB1	7.31944
sn-m3C-seq	10%(0.3)	Inh_VIP	Inh_CHST9	6.84569
sn-m3C-seq	10%(0.3)	Inh_VIP	Inh_LAMP5	6.66941
sn-m3C-seq	10%(0.3)	Inh_VIP	Inh_NDNF	6.78645
sn-m3C-seq	10%(0.3)	Inh_VIP	Inh_PVALB	6.87126
sn-m3C-seq	10%(0.3)	Inh_VIP	Inh_UNC5B	6.92861
sn-m3C-seq	10%(0.3)	Inh_VIP	Inh_VIP	0
sn-m3C-seq	10%(0.3)	Inh_VIP	Micro-Endo	3.23582
sn-m3C-seq	10%(0.3)	Micro-Endo	Astro	1.70027
sn-m3C-seq	10%(0.3)	Micro-Endo	Oligo	1.56445
sn-m3C-seq	10%(0.3)	Micro-Endo	Exc_L1-3	1.73282
sn-m3C-seq	10%(0.3)	Micro-Endo	Exc_L2-4	2.07972
sn-m3C-seq	10%(0.3)	Micro-Endo	Exc_L4	2.45565
sn-m3C-seq	10%(0.3)	Micro-Endo	Exc_L4-5	1.94757
sn-m3C-seq	10%(0.3)	Micro-Endo	Exc_L4-6	2.346
sn-m3C-seq	10%(0.3)	Micro-Endo	Exc_L5-6	3.14121
sn-m3C-seq	10%(0.3)	Micro-Endo	Exc_L6	2.45068
sn-m3C-seq	10%(0.3)	Micro-Endo	Inh_B3GAT2	2.90114
sn-m3C-seq	10%(0.3)	Micro-Endo	Inh_CALB1	2.06774
sn-m3C-seq	10%(0.3)	Micro-Endo	Inh_CHST9	5.74277
sn-m3C-seq	10%(0.3)	Micro-Endo	Inh_LAMP5	2.6439
sn-m3C-seq	10%(0.3)	Micro-Endo	Inh_NDNF	2.69814
sn-m3C-seq	10%(0.3)	Micro-Endo	Inh_PVALB	2.23236
sn-m3C-seq	10%(0.3)	Micro-Endo	Inh_UNC5B	4.36403
sn-m3C-seq	10%(0.3)	Micro-Endo	Inh_VIP	2.08439
sn-m3C-seq	10%(0.3)	Micro-Endo	Micro-Endo	0
sn-m3C-seq	100%(0.4)	Astro	Astro	0
sn-m3C-seq	100%(0.4)	Astro	Oligo	11.4147
sn-m3C-seq	100%(0.4)	Astro	Exc_L1-3	8.54002
sn-m3C-seq	100%(0.4)	Astro	Exc_L2-4	8.01808
sn-m3C-seq	100%(0.4)	Astro	Exc_L4	7.79552
sn-m3C-seq	100%(0.4)	Astro	Exc_L4-5	8.18769
sn-m3C-seq	100%(0.4)	Astro	Exc_L4-6	7.38721
sn-m3C-seq	100%(0.4)	Astro	Exc_L5-6	7.15064
sn-m3C-seq	100%(0.4)	Astro	Exc_L6	7.06863
sn-m3C-seq	100%(0.4)	Astro	Inh_B3GAT2	8.87438
sn-m3C-seq	100%(0.4)	Astro	Inh_CALB1	8.96963
sn-m3C-seq	100%(0.4)	Astro	Inh_CHST9	8.41365
sn-m3C-seq	100%(0.4)	Astro	Inh_LAMP5	8.82192
sn-m3C-seq	100%(0.4)	Astro	Inh_NDNF	8.72026
sn-m3C-seq	100%(0.4)	Astro	Inh_PVALB	8.90703
sn-m3C-seq	100%(0.4)	Astro	Inh_UNC5B	8.61686
sn-m3C-seq	100%(0.4)	Astro	Inh_VIP	8.77549
sn-m3C-seq	100%(0.4)	Astro	Micro-Endo	8.72234
sn-m3C-seq	100%(0.4)	Oligo	Astro	6.14574
sn-m3C-seq	100%(0.4)	Oligo	Oligo	0
sn-m3C-seq	100%(0.4)	Oligo	Exc_L1-3	5.66511
sn-m3C-seq	100%(0.4)	Oligo	Exc_L2-4	5.06681
sn-m3C-seq	100%(0.4)	Oligo	Exc_L4	5.69814
sn-m3C-seq	100%(0.4)	Oligo	Exc_L4-5	5.7988
sn-m3C-seq	100%(0.4)	Oligo	Exc_L4-6	5.42665
sn-m3C-seq	100%(0.4)	Oligo	Exc_L5-6	5.3595
sn-m3C-seq	100%(0.4)	Oligo	Exc_L6	5.17509
sn-m3C-seq	100%(0.4)	Oligo	Inh_B3GAT2	6.56957
sn-m3C-seq	100%(0.4)	Oligo	Inh_CALB1	6.08709
sn-m3C-seq	100%(0.4)	Oligo	Inh_CHST9	6.28757
sn-m3C-seq	100%(0.4)	Oligo	Inh_LAMP5	6.27498
sn-m3C-seq	100%(0.4)	Oligo	Inh_NDNF	6.23545
sn-m3C-seq	100%(0.4)	Oligo	Inh_PVALB	6.43167
sn-m3C-seq	100%(0.4)	Oligo	Inh_UNC5B	6.48283
sn-m3C-seq	100%(0.4)	Oligo	Inh_VIP	6.00897
sn-m3C-seq	100%(0.4)	Oligo	Micro-Endo	5.39467
sn-m3C-seq	100%(0.4)	Exc_L1-3	Astro	7.5352
sn-m3C-seq	100%(0.4)	Exc_L1-3	Oligo	7.64858
sn-m3C-seq	100%(0.4)	Exc_L1-3	Exc_L1-3	0
sn-m3C-seq	100%(0.4)	Exc_L1-3	Exc_L2-4	4.16141
sn-m3C-seq	100%(0.4)	Exc_L1-3	Exc_L4	4.74188
sn-m3C-seq	100%(0.4)	Exc_L1-3	Exc_L4-5	5.04611
sn-m3C-seq	100%(0.4)	Exc_L1-3	Exc_L4-6	5.12647
sn-m3C-seq	100%(0.4)	Exc_L1-3	Exc_L5-6	4.0322
sn-m3C-seq	100%(0.4)	Exc_L1-3	Exc_L6	5.78962
sn-m3C-seq	100%(0.4)	Exc_L1-3	Inh_B3GAT2	7.30657
sn-m3C-seq	100%(0.4)	Exc_L1-3	Inh_CALB1	7.22967
sn-m3C-seq	100%(0.4)	Exc_L1-3	Inh_CHST9	7.01126
sn-m3C-seq	100%(0.4)	Exc_L1-3	Inh_LAMP5	6.96701
sn-m3C-seq	100%(0.4)	Exc_L1-3	Inh_NDNF	7.07176
sn-m3C-seq	100%(0.4)	Exc_L1-3	Inh_PVALB	7.12766
sn-m3C-seq	100%(0.4)	Exc_L1-3	Inh_UNC5B	7.22748
sn-m3C-seq	100%(0.4)	Exc_L1-3	Inh_VIP	7.02953
sn-m3C-seq	100%(0.4)	Exc_L1-3	Micro-Endo	7.1
sn-m3C-seq	100%(0.4)	Exc_L2-4	Astro	7.23107
sn-m3C-seq	100%(0.4)	Exc_L2-4	Oligo	7.18877
sn-m3C-seq	100%(0.4)	Exc_L2-4	Exc_L1-3	4.56693
sn-m3C-seq	100%(0.4)	Exc_L2-4	Exc_L2-4	0
sn-m3C-seq	100%(0.4)	Exc_L2-4	Exc_L4	4.63586
sn-m3C-seq	100%(0.4)	Exc_L2-4	Exc_L4-5	5.09707
sn-m3C-seq	100%(0.4)	Exc_L2-4	Exc_L4-6	5.25
sn-m3C-seq	100%(0.4)	Exc_L2-4	Exc_L5-6	3.99297
sn-m3C-seq	100%(0.4)	Exc_L2-4	Exc_L6	6.04803
sn-m3C-seq	100%(0.4)	Exc_L2-4	Inh_B3GAT2	7.24359
sn-m3C-seq	100%(0.4)	Exc_L2-4	Inh_CALB1	7.16759
sn-m3C-seq	100%(0.4)	Exc_L2-4	Inh_CHST9	6.91538
sn-m3C-seq	100%(0.4)	Exc_L2-4	Inh_LAMP5	6.8819
sn-m3C-seq	100%(0.4)	Exc_L2-4	Inh_NDNF	7.01677
sn-m3C-seq	100%(0.4)	Exc_L2-4	Inh_PVALB	7.06947
sn-m3C-seq	100%(0.4)	Exc_L2-4	Inh_UNC5B	7.23055
sn-m3C-seq	100%(0.4)	Exc_L2-4	Inh_VIP	6.99144
sn-m3C-seq	100%(0.4)	Exc_L2-4	Micro-Endo	6.97103
sn-m3C-seq	100%(0.4)	Exc_L4	Astro	8.6357
sn-m3C-seq	100%(0.4)	Exc_L4	Oligo	8.9521
sn-m3C-seq	100%(0.4)	Exc_L4	Exc_L1-3	4.97994
sn-m3C-seq	100%(0.4)	Exc_L4	Exc_L2-4	4.62145
sn-m3C-seq	100%(0.4)	Exc_L4	Exc_L4	0
sn-m3C-seq	100%(0.4)	Exc_L4	Exc_L4-5	5.5624
sn-m3C-seq	100%(0.4)	Exc_L4	Exc_L4-6	5.85657
sn-m3C-seq	100%(0.4)	Exc_L4	Exc_L5-6	4.16111
sn-m3C-seq	100%(0.4)	Exc_L4	Exc_L6	6.57867
sn-m3C-seq	100%(0.4)	Exc_L4	Inh_B3GAT2	8.15074
sn-m3C-seq	100%(0.4)	Exc_L4	Inh_CALB1	8.2246
sn-m3C-seq	100%(0.4)	Exc_L4	Inh_CHST9	7.59201
sn-m3C-seq	100%(0.4)	Exc_L4	Inh_LAMP5	7.74137
sn-m3C-seq	100%(0.4)	Exc_L4	Inh_NDNF	7.90585
sn-m3C-seq	100%(0.4)	Exc_L4	Inh_PVALB	8.10502
sn-m3C-seq	100%(0.4)	Exc_L4	Inh_UNC5B	8.13599
sn-m3C-seq	100%(0.4)	Exc_L4	Inh_VIP	8.09412
sn-m3C-seq	100%(0.4)	Exc_L4	Micro-Endo	7.4695
sn-m3C-seq	100%(0.4)	Exc_L4-5	Astro	8.30741
sn-m3C-seq	100%(0.4)	Exc_L4-5	Oligo	8.56316
sn-m3C-seq	100%(0.4)	Exc_L4-5	Exc_L1-3	4.86142
sn-m3C-seq	100%(0.4)	Exc_L4-5	Exc_L2-4	4.34879
sn-m3C-seq	100%(0.4)	Exc_L4-5	Exc_L4	4.64441
sn-m3C-seq	100%(0.4)	Exc_L4-5	Exc_L4-5	0
sn-m3C-seq	100%(0.4)	Exc_L4-5	Exc_L4-6	5.43226
sn-m3C-seq	100%(0.4)	Exc_L4-5	Exc_L5-6	4.19431
sn-m3C-seq	100%(0.4)	Exc_L4-5	Exc_L6	5.90368
sn-m3C-seq	100%(0.4)	Exc_L4-5	Inh_B3GAT2	8.07093
sn-m3C-seq	100%(0.4)	Exc_L4-5	Inh_CALB1	8.03017
sn-m3C-seq	100%(0.4)	Exc_L4-5	Inh_CHST9	7.33761
sn-m3C-seq	100%(0.4)	Exc_L4-5	Inh_LAMP5	7.54083
sn-m3C-seq	100%(0.4)	Exc_L4-5	Inh_NDNF	7.66196
sn-m3C-seq	100%(0.4)	Exc_L4-5	Inh_PVALB	7.96253
sn-m3C-seq	100%(0.4)	Exc_L4-5	Inh_UNC5B	7.99017
sn-m3C-seq	100%(0.4)	Exc_L4-5	Inh_VIP	7.8034
sn-m3C-seq	100%(0.4)	Exc_L4-5	Micro-Endo	7.69606
sn-m3C-seq	100%(0.4)	Exc_L4-6	Astro	8.61151
sn-m3C-seq	100%(0.4)	Exc_L4-6	Oligo	8.89903
sn-m3C-seq	100%(0.4)	Exc_L4-6	Exc_L1-3	5.29042
sn-m3C-seq	100%(0.4)	Exc_L4-6	Exc_L2-4	5.02818
sn-m3C-seq	100%(0.4)	Exc_L4-6	Exc_L4	5.81963
sn-m3C-seq	100%(0.4)	Exc_L4-6	Exc_L4-5	6.20899
sn-m3C-seq	100%(0.4)	Exc_L4-6	Exc_L4-6	0
sn-m3C-seq	100%(0.4)	Exc_L4-6	Exc_L5-6	4.73951
sn-m3C-seq	100%(0.4)	Exc_L4-6	Exc_L6	6.16007
sn-m3C-seq	100%(0.4)	Exc_L4-6	Inh_B3GAT2	8.44227
sn-m3C-seq	100%(0.4)	Exc_L4-6	Inh_CALB1	8.48301
sn-m3C-seq	100%(0.4)	Exc_L4-6	Inh_CHST9	7.79635
sn-m3C-seq	100%(0.4)	Exc_L4-6	Inh_LAMP5	7.95887
sn-m3C-seq	100%(0.4)	Exc_L4-6	Inh_NDNF	8.13174
sn-m3C-seq	100%(0.4)	Exc_L4-6	Inh_PVALB	8.27399
sn-m3C-seq	100%(0.4)	Exc_L4-6	Inh_UNC5B	8.44508
sn-m3C-seq	100%(0.4)	Exc_L4-6	Inh_VIP	8.18653
sn-m3C-seq	100%(0.4)	Exc_L4-6	Micro-Endo	7.92993
sn-m3C-seq	100%(0.4)	Exc_L5-6	Astro	7.89632
sn-m3C-seq	100%(0.4)	Exc_L5-6	Oligo	8.10535
sn-m3C-seq	100%(0.4)	Exc_L5-6	Exc_L1-3	4.08784
sn-m3C-seq	100%(0.4)	Exc_L5-6	Exc_L2-4	3.7644
sn-m3C-seq	100%(0.4)	Exc_L5-6	Exc_L4	4.41661
sn-m3C-seq	100%(0.4)	Exc_L5-6	Exc_L4-5	5.07296
sn-m3C-seq	100%(0.4)	Exc_L5-6	Exc_L4-6	5.3106
sn-m3C-seq	100%(0.4)	Exc_L5-6	Exc_L5-6	0
sn-m3C-seq	100%(0.4)	Exc_L5-6	Exc_L6	6.08067
sn-m3C-seq	100%(0.4)	Exc_L5-6	Inh_B3GAT2	7.2772
sn-m3C-seq	100%(0.4)	Exc_L5-6	Inh_CALB1	7.44599
sn-m3C-seq	100%(0.4)	Exc_L5-6	Inh_CHST9	6.77591
sn-m3C-seq	100%(0.4)	Exc_L5-6	Inh_LAMP5	6.88436
sn-m3C-seq	100%(0.4)	Exc_L5-6	Inh_NDNF	7.08301
sn-m3C-seq	100%(0.4)	Exc_L5-6	Inh_PVALB	7.25709
sn-m3C-seq	100%(0.4)	Exc_L5-6	Inh_UNC5B	7.13634
sn-m3C-seq	100%(0.4)	Exc_L5-6	Inh_VIP	7.31492
sn-m3C-seq	100%(0.4)	Exc_L5-6	Micro-Endo	6.56023
sn-m3C-seq	100%(0.4)	Exc_L6	Astro	7.18062
sn-m3C-seq	100%(0.4)	Exc_L6	Oligo	7.43451
sn-m3C-seq	100%(0.4)	Exc_L6	Exc_L1-3	4.1124
sn-m3C-seq	100%(0.4)	Exc_L6	Exc_L2-4	4.2119
sn-m3C-seq	100%(0.4)	Exc_L6	Exc_L4	4.9349
sn-m3C-seq	100%(0.4)	Exc_L6	Exc_L4-5	4.85315
sn-m3C-seq	100%(0.4)	Exc_L6	Exc_L4-6	4.80267
sn-m3C-seq	100%(0.4)	Exc_L6	Exc_L5-6	4.96605
sn-m3C-seq	100%(0.4)	Exc_L6	Exc_L6	0
sn-m3C-seq	100%(0.4)	Exc_L6	Inh_B3GAT2	7.07839
sn-m3C-seq	100%(0.4)	Exc_L6	Inh_CALB1	6.74659
sn-m3C-seq	100%(0.4)	Exc_L6	Inh_CHST9	7.26014
sn-m3C-seq	100%(0.4)	Exc_L6	Inh_LAMP5	6.77183
sn-m3C-seq	100%(0.4)	Exc_L6	Inh_NDNF	6.91942
sn-m3C-seq	100%(0.4)	Exc_L6	Inh_PVALB	6.55262
sn-m3C-seq	100%(0.4)	Exc_L6	Inh_UNC5B	7.36963
sn-m3C-seq	100%(0.4)	Exc_L6	Inh_VIP	6.61711
sn-m3C-seq	100%(0.4)	Exc_L6	Micro-Endo	6.79416
sn-m3C-seq	100%(0.4)	Inh_B3GAT2	Astro	8.77842
sn-m3C-seq	100%(0.4)	Inh_B3GAT2	Oligo	9.07654
sn-m3C-seq	100%(0.4)	Inh_B3GAT2	Exc_L1-3	4.72919
sn-m3C-seq	100%(0.4)	Inh_B3GAT2	Exc_L2-4	4.44919
sn-m3C-seq	100%(0.4)	Inh_B3GAT2	Exc_L4	5.72773
sn-m3C-seq	100%(0.4)	Inh_B3GAT2	Exc_L4-5	5.53549
sn-m3C-seq	100%(0.4)	Inh_B3GAT2	Exc_L4-6	5.41531
sn-m3C-seq	100%(0.4)	Inh_B3GAT2	Exc_L5-6	4.80182
sn-m3C-seq	100%(0.4)	Inh_B3GAT2	Exc_L6	5.32207
sn-m3C-seq	100%(0.4)	Inh_B3GAT2	Inh_B3GAT2	0
sn-m3C-seq	100%(0.4)	Inh_B3GAT2	Inh_CALB1	6.68296
sn-m3C-seq	100%(0.4)	Inh_B3GAT2	Inh_CHST9	6.1697
sn-m3C-seq	100%(0.4)	Inh_B3GAT2	Inh_LAMP5	6.34741
sn-m3C-seq	100%(0.4)	Inh_B3GAT2	Inh_NDNF	6.74912
sn-m3C-seq	100%(0.4)	Inh_B3GAT2	Inh_PVALB	7.31733
sn-m3C-seq	100%(0.4)	Inh_B3GAT2	Inh_UNC5B	7.19701
sn-m3C-seq	100%(0.4)	Inh_B3GAT2	Inh_VIP	7.57971
sn-m3C-seq	100%(0.4)	Inh_B3GAT2	Micro-Endo	5.87947
sn-m3C-seq	100%(0.4)	Inh_CALB1	Astro	8.08466
sn-m3C-seq	100%(0.4)	Inh_CALB1	Oligo	8.35478
sn-m3C-seq	100%(0.4)	Inh_CALB1	Exc_L1-3	3.61426
sn-m3C-seq	100%(0.4)	Inh_CALB1	Exc_L2-4	3.50754
sn-m3C-seq	100%(0.4)	Inh_CALB1	Exc_L4	4.81323
sn-m3C-seq	100%(0.4)	Inh_CALB1	Exc_L4-5	4.49086
sn-m3C-seq	100%(0.4)	Inh_CALB1	Exc_L4-6	4.5986
sn-m3C-seq	100%(0.4)	Inh_CALB1	Exc_L5-6	4.21673
sn-m3C-seq	100%(0.4)	Inh_CALB1	Exc_L6	4.38588
sn-m3C-seq	100%(0.4)	Inh_CALB1	Inh_B3GAT2	6.77787
sn-m3C-seq	100%(0.4)	Inh_CALB1	Inh_CALB1	0
sn-m3C-seq	100%(0.4)	Inh_CALB1	Inh_CHST9	6.0384
sn-m3C-seq	100%(0.4)	Inh_CALB1	Inh_LAMP5	6.08863
sn-m3C-seq	100%(0.4)	Inh_CALB1	Inh_NDNF	6.46775
sn-m3C-seq	100%(0.4)	Inh_CALB1	Inh_PVALB	5.96559
sn-m3C-seq	100%(0.4)	Inh_CALB1	Inh_UNC5B	6.37478
sn-m3C-seq	100%(0.4)	Inh_CALB1	Inh_VIP	6.80272
sn-m3C-seq	100%(0.4)	Inh_CALB1	Micro-Endo	6.40994
sn-m3C-seq	100%(0.4)	Inh_CHST9	Astro	7.65784
sn-m3C-seq	100%(0.4)	Inh_CHST9	Oligo	7.92352
sn-m3C-seq	100%(0.4)	Inh_CHST9	Exc_L1-3	4.34116
sn-m3C-seq	100%(0.4)	Inh_CHST9	Exc_L2-4	4.28008
sn-m3C-seq	100%(0.4)	Inh_CHST9	Exc_L4	5.01015
sn-m3C-seq	100%(0.4)	Inh_CHST9	Exc_L4-5	5.00721
sn-m3C-seq	100%(0.4)	Inh_CHST9	Exc_L4-6	4.89173
sn-m3C-seq	100%(0.4)	Inh_CHST9	Exc_L5-6	4.51812
sn-m3C-seq	100%(0.4)	Inh_CHST9	Exc_L6	4.93656
sn-m3C-seq	100%(0.4)	Inh_CHST9	Inh_B3GAT2	6.90622
sn-m3C-seq	100%(0.4)	Inh_CHST9	Inh_CALB1	6.53112
sn-m3C-seq	100%(0.4)	Inh_CHST9	Inh_CHST9	0
sn-m3C-seq	100%(0.4)	Inh_CHST9	Inh_LAMP5	5.49467
sn-m3C-seq	100%(0.4)	Inh_CHST9	Inh_NDNF	6.23975
sn-m3C-seq	100%(0.4)	Inh_CHST9	Inh_PVALB	6.03213
sn-m3C-seq	100%(0.4)	Inh_CHST9	Inh_UNC5B	5.58189
sn-m3C-seq	100%(0.4)	Inh_CHST9	Inh_VIP	6.52985
sn-m3C-seq	100%(0.4)	Inh_CHST9	Micro-Endo	3.47199
sn-m3C-seq	100%(0.4)	Inh_LAMP5	Astro	7.44229
sn-m3C-seq	100%(0.4)	Inh_LAMP5	Oligo	7.82787
sn-m3C-seq	100%(0.4)	Inh_LAMP5	Exc_L1-3	3.39129
sn-m3C-seq	100%(0.4)	Inh_LAMP5	Exc_L2-4	3.35592
sn-m3C-seq	100%(0.4)	Inh_LAMP5	Exc_L4	4.22099
sn-m3C-seq	100%(0.4)	Inh_LAMP5	Exc_L4-5	4.26585
sn-m3C-seq	100%(0.4)	Inh_LAMP5	Exc_L4-6	4.21345
sn-m3C-seq	100%(0.4)	Inh_LAMP5	Exc_L5-6	3.79456
sn-m3C-seq	100%(0.4)	Inh_LAMP5	Exc_L6	4.65002
sn-m3C-seq	100%(0.4)	Inh_LAMP5	Inh_B3GAT2	6.34157
sn-m3C-seq	100%(0.4)	Inh_LAMP5	Inh_CALB1	6.12645
sn-m3C-seq	100%(0.4)	Inh_LAMP5	Inh_CHST9	5.60475
sn-m3C-seq	100%(0.4)	Inh_LAMP5	Inh_LAMP5	0
sn-m3C-seq	100%(0.4)	Inh_LAMP5	Inh_NDNF	6.02997
sn-m3C-seq	100%(0.4)	Inh_LAMP5	Inh_PVALB	5.79934
sn-m3C-seq	100%(0.4)	Inh_LAMP5	Inh_UNC5B	5.53859
sn-m3C-seq	100%(0.4)	Inh_LAMP5	Inh_VIP	6.33912
sn-m3C-seq	100%(0.4)	Inh_LAMP5	Micro-Endo	5.58299
sn-m3C-seq	100%(0.4)	Inh_NDNF	Astro	7.80762
sn-m3C-seq	100%(0.4)	Inh_NDNF	Oligo	8.10881
sn-m3C-seq	100%(0.4)	Inh_NDNF	Exc_L1-3	3.61947
sn-m3C-seq	100%(0.4)	Inh_NDNF	Exc_L2-4	3.62096
sn-m3C-seq	100%(0.4)	Inh_NDNF	Exc_L4	4.46054
sn-m3C-seq	100%(0.4)	Inh_NDNF	Exc_L4-5	4.47703
sn-m3C-seq	100%(0.4)	Inh_NDNF	Exc_L4-6	4.40638
sn-m3C-seq	100%(0.4)	Inh_NDNF	Exc_L5-6	4.04226
sn-m3C-seq	100%(0.4)	Inh_NDNF	Exc_L6	4.65149
sn-m3C-seq	100%(0.4)	Inh_NDNF	Inh_B3GAT2	6.5075
sn-m3C-seq	100%(0.4)	Inh_NDNF	Inh_CALB1	6.36774
sn-m3C-seq	100%(0.4)	Inh_NDNF	Inh_CHST9	6.63798
sn-m3C-seq	100%(0.4)	Inh_NDNF	Inh_LAMP5	6.1943
sn-m3C-seq	100%(0.4)	Inh_NDNF	Inh_NDNF	0
sn-m3C-seq	100%(0.4)	Inh_NDNF	Inh_PVALB	5.91485
sn-m3C-seq	100%(0.4)	Inh_NDNF	Inh_UNC5B	5.63882
sn-m3C-seq	100%(0.4)	Inh_NDNF	Inh_VIP	6.38926
sn-m3C-seq	100%(0.4)	Inh_NDNF	Micro-Endo	5.55221
sn-m3C-seq	100%(0.4)	Inh_PVALB	Astro	8.9043
sn-m3C-seq	100%(0.4)	Inh_PVALB	Oligo	9.46356
sn-m3C-seq	100%(0.4)	Inh_PVALB	Exc_L1-3	4.97092
sn-m3C-seq	100%(0.4)	Inh_PVALB	Exc_L2-4	4.55264
sn-m3C-seq	100%(0.4)	Inh_PVALB	Exc_L4	5.69921
sn-m3C-seq	100%(0.4)	Inh_PVALB	Exc_L4-5	5.62557
sn-m3C-seq	100%(0.4)	Inh_PVALB	Exc_L4-6	5.52635
sn-m3C-seq	100%(0.4)	Inh_PVALB	Exc_L5-6	4.80544
sn-m3C-seq	100%(0.4)	Inh_PVALB	Exc_L6	5.17698
sn-m3C-seq	100%(0.4)	Inh_PVALB	Inh_B3GAT2	8.65353
sn-m3C-seq	100%(0.4)	Inh_PVALB	Inh_CALB1	7.74532
sn-m3C-seq	100%(0.4)	Inh_PVALB	Inh_CHST9	6.82824
sn-m3C-seq	100%(0.4)	Inh_PVALB	Inh_LAMP5	6.97374
sn-m3C-seq	100%(0.4)	Inh_PVALB	Inh_NDNF	7.40095
sn-m3C-seq	100%(0.4)	Inh_PVALB	Inh_PVALB	0
sn-m3C-seq	100%(0.4)	Inh_PVALB	Inh_UNC5B	7.13999
sn-m3C-seq	100%(0.4)	Inh_PVALB	Inh_VIP	7.69055
sn-m3C-seq	100%(0.4)	Inh_PVALB	Micro-Endo	6.86753
sn-m3C-seq	100%(0.4)	Inh_UNC5B	Astro	8.66483
sn-m3C-seq	100%(0.4)	Inh_UNC5B	Oligo	8.88668
sn-m3C-seq	100%(0.4)	Inh_UNC5B	Exc_L1-3	5.68148
sn-m3C-seq	100%(0.4)	Inh_UNC5B	Exc_L2-4	5.51665
sn-m3C-seq	100%(0.4)	Inh_UNC5B	Exc_L4	6.45939
sn-m3C-seq	100%(0.4)	Inh_UNC5B	Exc_L4-5	6.5757
sn-m3C-seq	100%(0.4)	Inh_UNC5B	Exc_L4-6	6.62293
sn-m3C-seq	100%(0.4)	Inh_UNC5B	Exc_L5-6	5.6942
sn-m3C-seq	100%(0.4)	Inh_UNC5B	Exc_L6	6.31978
sn-m3C-seq	100%(0.4)	Inh_UNC5B	Inh_B3GAT2	8.70219
sn-m3C-seq	100%(0.4)	Inh_UNC5B	Inh_CALB1	8.06511
sn-m3C-seq	100%(0.4)	Inh_UNC5B	Inh_CHST9	7.18842
sn-m3C-seq	100%(0.4)	Inh_UNC5B	Inh_LAMP5	7.08586
sn-m3C-seq	100%(0.4)	Inh_UNC5B	Inh_NDNF	7.55674
sn-m3C-seq	100%(0.4)	Inh_UNC5B	Inh_PVALB	7.77469
sn-m3C-seq	100%(0.4)	Inh_UNC5B	Inh_UNC5B	0
sn-m3C-seq	100%(0.4)	Inh_UNC5B	Inh_VIP	7.47105
sn-m3C-seq	100%(0.4)	Inh_UNC5B	Micro-Endo	4.072
sn-m3C-seq	100%(0.4)	Inh_VIP	Astro	7.61027
sn-m3C-seq	100%(0.4)	Inh_VIP	Oligo	8.06018
sn-m3C-seq	100%(0.4)	Inh_VIP	Exc_L1-3	3.77652
sn-m3C-seq	100%(0.4)	Inh_VIP	Exc_L2-4	3.71288
sn-m3C-seq	100%(0.4)	Inh_VIP	Exc_L4	4.49667
sn-m3C-seq	100%(0.4)	Inh_VIP	Exc_L4-5	4.53253
sn-m3C-seq	100%(0.4)	Inh_VIP	Exc_L4-6	4.52095
sn-m3C-seq	100%(0.4)	Inh_VIP	Exc_L5-6	4.10584
sn-m3C-seq	100%(0.4)	Inh_VIP	Exc_L6	4.52539
sn-m3C-seq	100%(0.4)	Inh_VIP	Inh_B3GAT2	6.63192
sn-m3C-seq	100%(0.4)	Inh_VIP	Inh_CALB1	6.49302
sn-m3C-seq	100%(0.4)	Inh_VIP	Inh_CHST9	6.22802
sn-m3C-seq	100%(0.4)	Inh_VIP	Inh_LAMP5	5.91185
sn-m3C-seq	100%(0.4)	Inh_VIP	Inh_NDNF	6.06009
sn-m3C-seq	100%(0.4)	Inh_VIP	Inh_PVALB	6.0702
sn-m3C-seq	100%(0.4)	Inh_VIP	Inh_UNC5B	5.99263
sn-m3C-seq	100%(0.4)	Inh_VIP	Inh_VIP	0
sn-m3C-seq	100%(0.4)	Inh_VIP	Micro-Endo	6.22662
sn-m3C-seq	100%(0.4)	Micro-Endo	Astro	1.40067
sn-m3C-seq	100%(0.4)	Micro-Endo	Oligo	1.36134
sn-m3C-seq	100%(0.4)	Micro-Endo	Exc_L1-3	1.4485
sn-m3C-seq	100%(0.4)	Micro-Endo	Exc_L2-4	1.62149
sn-m3C-seq	100%(0.4)	Micro-Endo	Exc_L4	1.78878
sn-m3C-seq	100%(0.4)	Micro-Endo	Exc_L4-5	1.56964
sn-m3C-seq	100%(0.4)	Micro-Endo	Exc_L4-6	1.74234
sn-m3C-seq	100%(0.4)	Micro-Endo	Exc_L5-6	2.0198
sn-m3C-seq	100%(0.4)	Micro-Endo	Exc_L6	1.81789
sn-m3C-seq	100%(0.4)	Micro-Endo	Inh_B3GAT2	1.98544
sn-m3C-seq	100%(0.4)	Micro-Endo	Inh_CALB1	1.66419
sn-m3C-seq	100%(0.4)	Micro-Endo	Inh_CHST9	3.04448
sn-m3C-seq	100%(0.4)	Micro-Endo	Inh_LAMP5	1.90942
sn-m3C-seq	100%(0.4)	Micro-Endo	Inh_NDNF	1.95088
sn-m3C-seq	100%(0.4)	Micro-Endo	Inh_PVALB	1.73759
sn-m3C-seq	100%(0.4)	Micro-Endo	Inh_UNC5B	2.50169
sn-m3C-seq	100%(0.4)	Micro-Endo	Inh_VIP	1.69508
sn-m3C-seq	100%(0.4)	Micro-Endo	Micro-Endo	0
sn-m3C-seq	10%(0.4)	Astro	Astro	0
sn-m3C-seq	10%(0.4)	Astro	Oligo	8.84122
sn-m3C-seq	10%(0.4)	Astro	Exc_L1-3	7.36959
sn-m3C-seq	10%(0.4)	Astro	Exc_L2-4	6.1226
sn-m3C-seq	10%(0.4)	Astro	Exc_L4	5.64585
sn-m3C-seq	10%(0.4)	Astro	Exc_L4-5	6.42181
sn-m3C-seq	10%(0.4)	Astro	Exc_L4-6	5.61378
sn-m3C-seq	10%(0.4)	Astro	Exc_L5-6	5.07094
sn-m3C-seq	10%(0.4)	Astro	Exc_L6	5.05364
sn-m3C-seq	10%(0.4)	Astro	Inh_B3GAT2	7.68262
sn-m3C-seq	10%(0.4)	Astro	Inh_CALB1	7.93911
sn-m3C-seq	10%(0.4)	Astro	Inh_CHST9	7.10245
sn-m3C-seq	10%(0.4)	Astro	Inh_LAMP5	7.23354
sn-m3C-seq	10%(0.4)	Astro	Inh_NDNF	7.31885
sn-m3C-seq	10%(0.4)	Astro	Inh_PVALB	7.67882
sn-m3C-seq	10%(0.4)	Astro	Inh_UNC5B	6.65386
sn-m3C-seq	10%(0.4)	Astro	Inh_VIP	7.75854
sn-m3C-seq	10%(0.4)	Astro	Micro-Endo	4.78625
sn-m3C-seq	10%(0.4)	Oligo	Astro	5.41584
sn-m3C-seq	10%(0.4)	Oligo	Oligo	0
sn-m3C-seq	10%(0.4)	Oligo	Exc_L1-3	4.9836
sn-m3C-seq	10%(0.4)	Oligo	Exc_L2-4	4.47412
sn-m3C-seq	10%(0.4)	Oligo	Exc_L4	4.49799
sn-m3C-seq	10%(0.4)	Oligo	Exc_L4-5	4.80914
sn-m3C-seq	10%(0.4)	Oligo	Exc_L4-6	4.43718
sn-m3C-seq	10%(0.4)	Oligo	Exc_L5-6	4.17227
sn-m3C-seq	10%(0.4)	Oligo	Exc_L6	4.08237
sn-m3C-seq	10%(0.4)	Oligo	Inh_B3GAT2	5.80629
sn-m3C-seq	10%(0.4)	Oligo	Inh_CALB1	5.65957
sn-m3C-seq	10%(0.4)	Oligo	Inh_CHST9	5.54575
sn-m3C-seq	10%(0.4)	Oligo	Inh_LAMP5	5.41441
sn-m3C-seq	10%(0.4)	Oligo	Inh_NDNF	5.51184
sn-m3C-seq	10%(0.4)	Oligo	Inh_PVALB	5.67678
sn-m3C-seq	10%(0.4)	Oligo	Inh_UNC5B	5.2605
sn-m3C-seq	10%(0.4)	Oligo	Inh_VIP	5.48018
sn-m3C-seq	10%(0.4)	Oligo	Micro-Endo	3.64138
sn-m3C-seq	10%(0.4)	Exc_L1-3	Astro	7.92397
sn-m3C-seq	10%(0.4)	Exc_L1-3	Oligo	7.76021
sn-m3C-seq	10%(0.4)	Exc_L1-3	Exc_L1-3	0
sn-m3C-seq	10%(0.4)	Exc_L1-3	Exc_L2-4	4.08078
sn-m3C-seq	10%(0.4)	Exc_L1-3	Exc_L4	4.53747
sn-m3C-seq	10%(0.4)	Exc_L1-3	Exc_L4-5	4.44403
sn-m3C-seq	10%(0.4)	Exc_L1-3	Exc_L4-6	4.50057
sn-m3C-seq	10%(0.4)	Exc_L1-3	Exc_L5-6	4.00058
sn-m3C-seq	10%(0.4)	Exc_L1-3	Exc_L6	5.20693
sn-m3C-seq	10%(0.4)	Exc_L1-3	Inh_B3GAT2	7.3982
sn-m3C-seq	10%(0.4)	Exc_L1-3	Inh_CALB1	7.30279
sn-m3C-seq	10%(0.4)	Exc_L1-3	Inh_CHST9	6.78744
sn-m3C-seq	10%(0.4)	Exc_L1-3	Inh_LAMP5	6.65493
sn-m3C-seq	10%(0.4)	Exc_L1-3	Inh_NDNF	6.72057
sn-m3C-seq	10%(0.4)	Exc_L1-3	Inh_PVALB	7.13392
sn-m3C-seq	10%(0.4)	Exc_L1-3	Inh_UNC5B	6.91173
sn-m3C-seq	10%(0.4)	Exc_L1-3	Inh_VIP	6.93432
sn-m3C-seq	10%(0.4)	Exc_L1-3	Micro-Endo	4.9833
sn-m3C-seq	10%(0.4)	Exc_L2-4	Astro	8.17963
sn-m3C-seq	10%(0.4)	Exc_L2-4	Oligo	7.91003
sn-m3C-seq	10%(0.4)	Exc_L2-4	Exc_L1-3	5.19442
sn-m3C-seq	10%(0.4)	Exc_L2-4	Exc_L2-4	0
sn-m3C-seq	10%(0.4)	Exc_L2-4	Exc_L4	4.54814
sn-m3C-seq	10%(0.4)	Exc_L2-4	Exc_L4-5	4.39318
sn-m3C-seq	10%(0.4)	Exc_L2-4	Exc_L4-6	4.61037
sn-m3C-seq	10%(0.4)	Exc_L2-4	Exc_L5-6	4.10532
sn-m3C-seq	10%(0.4)	Exc_L2-4	Exc_L6	5.4131
sn-m3C-seq	10%(0.4)	Exc_L2-4	Inh_B3GAT2	7.19688
sn-m3C-seq	10%(0.4)	Exc_L2-4	Inh_CALB1	7.08524
sn-m3C-seq	10%(0.4)	Exc_L2-4	Inh_CHST9	6.60524
sn-m3C-seq	10%(0.4)	Exc_L2-4	Inh_LAMP5	6.41898
sn-m3C-seq	10%(0.4)	Exc_L2-4	Inh_NDNF	6.54108
sn-m3C-seq	10%(0.4)	Exc_L2-4	Inh_PVALB	6.93081
sn-m3C-seq	10%(0.4)	Exc_L2-4	Inh_UNC5B	6.89769
sn-m3C-seq	10%(0.4)	Exc_L2-4	Inh_VIP	6.77271
sn-m3C-seq	10%(0.4)	Exc_L2-4	Micro-Endo	4.58864
sn-m3C-seq	10%(0.4)	Exc_L4	Astro	9.35389
sn-m3C-seq	10%(0.4)	Exc_L4	Oligo	9.14209
sn-m3C-seq	10%(0.4)	Exc_L4	Exc_L1-3	5.64165
sn-m3C-seq	10%(0.4)	Exc_L4	Exc_L2-4	5.45939
sn-m3C-seq	10%(0.4)	Exc_L4	Exc_L4	0
sn-m3C-seq	10%(0.4)	Exc_L4	Exc_L4-5	4.44407
sn-m3C-seq	10%(0.4)	Exc_L4	Exc_L4-6	4.78226
sn-m3C-seq	10%(0.4)	Exc_L4	Exc_L5-6	4.32142
sn-m3C-seq	10%(0.4)	Exc_L4	Exc_L6	5.50162
sn-m3C-seq	10%(0.4)	Exc_L4	Inh_B3GAT2	7.85596
sn-m3C-seq	10%(0.4)	Exc_L4	Inh_CALB1	7.673
sn-m3C-seq	10%(0.4)	Exc_L4	Inh_CHST9	6.96949
sn-m3C-seq	10%(0.4)	Exc_L4	Inh_LAMP5	6.77956
sn-m3C-seq	10%(0.4)	Exc_L4	Inh_NDNF	7.02829
sn-m3C-seq	10%(0.4)	Exc_L4	Inh_PVALB	7.57811
sn-m3C-seq	10%(0.4)	Exc_L4	Inh_UNC5B	7.57334
sn-m3C-seq	10%(0.4)	Exc_L4	Inh_VIP	7.39713
sn-m3C-seq	10%(0.4)	Exc_L4	Micro-Endo	3.80363
sn-m3C-seq	10%(0.4)	Exc_L4-5	Astro	8.55454
sn-m3C-seq	10%(0.4)	Exc_L4-5	Oligo	8.46018
sn-m3C-seq	10%(0.4)	Exc_L4-5	Exc_L1-3	4.93571
sn-m3C-seq	10%(0.4)	Exc_L4-5	Exc_L2-4	4.55497
sn-m3C-seq	10%(0.4)	Exc_L4-5	Exc_L4	4.65271
sn-m3C-seq	10%(0.4)	Exc_L4-5	Exc_L4-5	0
sn-m3C-seq	10%(0.4)	Exc_L4-5	Exc_L4-6	4.78249
sn-m3C-seq	10%(0.4)	Exc_L4-5	Exc_L5-6	4.03654
sn-m3C-seq	10%(0.4)	Exc_L4-5	Exc_L6	5.08995
sn-m3C-seq	10%(0.4)	Exc_L4-5	Inh_B3GAT2	7.64082
sn-m3C-seq	10%(0.4)	Exc_L4-5	Inh_CALB1	7.4556
sn-m3C-seq	10%(0.4)	Exc_L4-5	Inh_CHST9	6.67101
sn-m3C-seq	10%(0.4)	Exc_L4-5	Inh_LAMP5	6.57796
sn-m3C-seq	10%(0.4)	Exc_L4-5	Inh_NDNF	6.70996
sn-m3C-seq	10%(0.4)	Exc_L4-5	Inh_PVALB	7.3304
sn-m3C-seq	10%(0.4)	Exc_L4-5	Inh_UNC5B	7.23537
sn-m3C-seq	10%(0.4)	Exc_L4-5	Inh_VIP	7.1135
sn-m3C-seq	10%(0.4)	Exc_L4-5	Micro-Endo	4.77732
sn-m3C-seq	10%(0.4)	Exc_L4-6	Astro	9.41151
sn-m3C-seq	10%(0.4)	Exc_L4-6	Oligo	9.27158
sn-m3C-seq	10%(0.4)	Exc_L4-6	Exc_L1-3	5.48882
sn-m3C-seq	10%(0.4)	Exc_L4-6	Exc_L2-4	5.36126
sn-m3C-seq	10%(0.4)	Exc_L4-6	Exc_L4	5.38321
sn-m3C-seq	10%(0.4)	Exc_L4-6	Exc_L4-5	5.78618
sn-m3C-seq	10%(0.4)	Exc_L4-6	Exc_L4-6	0
sn-m3C-seq	10%(0.4)	Exc_L4-6	Exc_L5-6	4.62263
sn-m3C-seq	10%(0.4)	Exc_L4-6	Exc_L6	4.96783
sn-m3C-seq	10%(0.4)	Exc_L4-6	Inh_B3GAT2	7.74872
sn-m3C-seq	10%(0.4)	Exc_L4-6	Inh_CALB1	7.53749
sn-m3C-seq	10%(0.4)	Exc_L4-6	Inh_CHST9	6.84412
sn-m3C-seq	10%(0.4)	Exc_L4-6	Inh_LAMP5	6.60726
sn-m3C-seq	10%(0.4)	Exc_L4-6	Inh_NDNF	6.81269
sn-m3C-seq	10%(0.4)	Exc_L4-6	Inh_PVALB	7.38389
sn-m3C-seq	10%(0.4)	Exc_L4-6	Inh_UNC5B	7.48551
sn-m3C-seq	10%(0.4)	Exc_L4-6	Inh_VIP	7.19986
sn-m3C-seq	10%(0.4)	Exc_L4-6	Micro-Endo	3.88794
sn-m3C-seq	10%(0.4)	Exc_L5-6	Astro	9.23672
sn-m3C-seq	10%(0.4)	Exc_L5-6	Oligo	9.03074
sn-m3C-seq	10%(0.4)	Exc_L5-6	Exc_L1-3	4.87478
sn-m3C-seq	10%(0.4)	Exc_L5-6	Exc_L2-4	4.71004
sn-m3C-seq	10%(0.4)	Exc_L5-6	Exc_L4	4.93992
sn-m3C-seq	10%(0.4)	Exc_L5-6	Exc_L4-5	5.05107
sn-m3C-seq	10%(0.4)	Exc_L5-6	Exc_L4-6	5.67012
sn-m3C-seq	10%(0.4)	Exc_L5-6	Exc_L5-6	0
sn-m3C-seq	10%(0.4)	Exc_L5-6	Exc_L6	5.82612
sn-m3C-seq	10%(0.4)	Exc_L5-6	Inh_B3GAT2	7.365
sn-m3C-seq	10%(0.4)	Exc_L5-6	Inh_CALB1	7.16521
sn-m3C-seq	10%(0.4)	Exc_L5-6	Inh_CHST9	6.71094
sn-m3C-seq	10%(0.4)	Exc_L5-6	Inh_LAMP5	6.38678
sn-m3C-seq	10%(0.4)	Exc_L5-6	Inh_NDNF	6.65984
sn-m3C-seq	10%(0.4)	Exc_L5-6	Inh_PVALB	7.08197
sn-m3C-seq	10%(0.4)	Exc_L5-6	Inh_UNC5B	7.21332
sn-m3C-seq	10%(0.4)	Exc_L5-6	Inh_VIP	6.85264
sn-m3C-seq	10%(0.4)	Exc_L5-6	Micro-Endo	3.34261
sn-m3C-seq	10%(0.4)	Exc_L6	Astro	8.22389
sn-m3C-seq	10%(0.4)	Exc_L6	Oligo	8.06826
sn-m3C-seq	10%(0.4)	Exc_L6	Exc_L1-3	5.2077
sn-m3C-seq	10%(0.4)	Exc_L6	Exc_L2-4	5.44967
sn-m3C-seq	10%(0.4)	Exc_L6	Exc_L4	5.6177
sn-m3C-seq	10%(0.4)	Exc_L6	Exc_L4-5	5.72925
sn-m3C-seq	10%(0.4)	Exc_L6	Exc_L4-6	5.44119
sn-m3C-seq	10%(0.4)	Exc_L6	Exc_L5-6	6.06615
sn-m3C-seq	10%(0.4)	Exc_L6	Exc_L6	0
sn-m3C-seq	10%(0.4)	Exc_L6	Inh_B3GAT2	7.02423
sn-m3C-seq	10%(0.4)	Exc_L6	Inh_CALB1	6.40179
sn-m3C-seq	10%(0.4)	Exc_L6	Inh_CHST9	6.98858
sn-m3C-seq	10%(0.4)	Exc_L6	Inh_LAMP5	6.2652
sn-m3C-seq	10%(0.4)	Exc_L6	Inh_NDNF	6.43733
sn-m3C-seq	10%(0.4)	Exc_L6	Inh_PVALB	6.37367
sn-m3C-seq	10%(0.4)	Exc_L6	Inh_UNC5B	7.2437
sn-m3C-seq	10%(0.4)	Exc_L6	Inh_VIP	6.19858
sn-m3C-seq	10%(0.4)	Exc_L6	Micro-Endo	3.6965
sn-m3C-seq	10%(0.4)	Inh_B3GAT2	Astro	8.63523
sn-m3C-seq	10%(0.4)	Inh_B3GAT2	Oligo	7.95591
sn-m3C-seq	10%(0.4)	Inh_B3GAT2	Exc_L1-3	6.242
sn-m3C-seq	10%(0.4)	Inh_B3GAT2	Exc_L2-4	6.08963
sn-m3C-seq	10%(0.4)	Inh_B3GAT2	Exc_L4	7.03986
sn-m3C-seq	10%(0.4)	Inh_B3GAT2	Exc_L4-5	6.84613
sn-m3C-seq	10%(0.4)	Inh_B3GAT2	Exc_L4-6	6.88174
sn-m3C-seq	10%(0.4)	Inh_B3GAT2	Exc_L5-6	6.86477
sn-m3C-seq	10%(0.4)	Inh_B3GAT2	Exc_L6	6.92526
sn-m3C-seq	10%(0.4)	Inh_B3GAT2	Inh_B3GAT2	0
sn-m3C-seq	10%(0.4)	Inh_B3GAT2	Inh_CALB1	6.92316
sn-m3C-seq	10%(0.4)	Inh_B3GAT2	Inh_CHST9	5.80053
sn-m3C-seq	10%(0.4)	Inh_B3GAT2	Inh_LAMP5	5.68762
sn-m3C-seq	10%(0.4)	Inh_B3GAT2	Inh_NDNF	5.96012
sn-m3C-seq	10%(0.4)	Inh_B3GAT2	Inh_PVALB	8.24521
sn-m3C-seq	10%(0.4)	Inh_B3GAT2	Inh_UNC5B	7.84265
sn-m3C-seq	10%(0.4)	Inh_B3GAT2	Inh_VIP	6.59128
sn-m3C-seq	10%(0.4)	Inh_B3GAT2	Micro-Endo	2.17126
sn-m3C-seq	10%(0.4)	Inh_CALB1	Astro	8.01584
sn-m3C-seq	10%(0.4)	Inh_CALB1	Oligo	7.55581
sn-m3C-seq	10%(0.4)	Inh_CALB1	Exc_L1-3	4.34835
sn-m3C-seq	10%(0.4)	Inh_CALB1	Exc_L2-4	4.41314
sn-m3C-seq	10%(0.4)	Inh_CALB1	Exc_L4	5.68684
sn-m3C-seq	10%(0.4)	Inh_CALB1	Exc_L4-5	5.0992
sn-m3C-seq	10%(0.4)	Inh_CALB1	Exc_L4-6	5.47072
sn-m3C-seq	10%(0.4)	Inh_CALB1	Exc_L5-6	5.72254
sn-m3C-seq	10%(0.4)	Inh_CALB1	Exc_L6	5.39411
sn-m3C-seq	10%(0.4)	Inh_CALB1	Inh_B3GAT2	7.65646
sn-m3C-seq	10%(0.4)	Inh_CALB1	Inh_CALB1	0
sn-m3C-seq	10%(0.4)	Inh_CALB1	Inh_CHST9	5.69288
sn-m3C-seq	10%(0.4)	Inh_CALB1	Inh_LAMP5	5.734
sn-m3C-seq	10%(0.4)	Inh_CALB1	Inh_NDNF	6.01061
sn-m3C-seq	10%(0.4)	Inh_CALB1	Inh_PVALB	6.45681
sn-m3C-seq	10%(0.4)	Inh_CALB1	Inh_UNC5B	6.87089
sn-m3C-seq	10%(0.4)	Inh_CALB1	Inh_VIP	6.53146
sn-m3C-seq	10%(0.4)	Inh_CALB1	Micro-Endo	3.2381
sn-m3C-seq	10%(0.4)	Inh_CHST9	Astro	7.65353
sn-m3C-seq	10%(0.4)	Inh_CHST9	Oligo	7.35545
sn-m3C-seq	10%(0.4)	Inh_CHST9	Exc_L1-3	5.90338
sn-m3C-seq	10%(0.4)	Inh_CHST9	Exc_L2-4	5.80137
sn-m3C-seq	10%(0.4)	Inh_CHST9	Exc_L4	6.2435
sn-m3C-seq	10%(0.4)	Inh_CHST9	Exc_L4-5	6.03708
sn-m3C-seq	10%(0.4)	Inh_CHST9	Exc_L4-6	6.16875
sn-m3C-seq	10%(0.4)	Inh_CHST9	Exc_L5-6	6.22802
sn-m3C-seq	10%(0.4)	Inh_CHST9	Exc_L6	6.35113
sn-m3C-seq	10%(0.4)	Inh_CHST9	Inh_B3GAT2	7.79481
sn-m3C-seq	10%(0.4)	Inh_CHST9	Inh_CALB1	7.00658
sn-m3C-seq	10%(0.4)	Inh_CHST9	Inh_CHST9	0
sn-m3C-seq	10%(0.4)	Inh_CHST9	Inh_LAMP5	7.97666
sn-m3C-seq	10%(0.4)	Inh_CHST9	Inh_NDNF	4.44141
sn-m3C-seq	10%(0.4)	Inh_CHST9	Inh_PVALB	5.53087
sn-m3C-seq	10%(0.4)	Inh_CHST9	Inh_UNC5B	5.31638
sn-m3C-seq	10%(0.4)	Inh_CHST9	Inh_VIP	5.62524
sn-m3C-seq	10%(0.4)	Inh_CHST9	Micro-Endo	2.33787
sn-m3C-seq	10%(0.4)	Inh_LAMP5	Astro	7.44554
sn-m3C-seq	10%(0.4)	Inh_LAMP5	Oligo	7.09055
sn-m3C-seq	10%(0.4)	Inh_LAMP5	Exc_L1-3	4.32846
sn-m3C-seq	10%(0.4)	Inh_LAMP5	Exc_L2-4	4.33972
sn-m3C-seq	10%(0.4)	Inh_LAMP5	Exc_L4	5.02808
sn-m3C-seq	10%(0.4)	Inh_LAMP5	Exc_L4-5	4.82765
sn-m3C-seq	10%(0.4)	Inh_LAMP5	Exc_L4-6	4.93211
sn-m3C-seq	10%(0.4)	Inh_LAMP5	Exc_L5-6	5.11206
sn-m3C-seq	10%(0.4)	Inh_LAMP5	Exc_L6	5.35299
sn-m3C-seq	10%(0.4)	Inh_LAMP5	Inh_B3GAT2	7.34569
sn-m3C-seq	10%(0.4)	Inh_LAMP5	Inh_CALB1	6.82043
sn-m3C-seq	10%(0.4)	Inh_LAMP5	Inh_CHST9	9.5723
sn-m3C-seq	10%(0.4)	Inh_LAMP5	Inh_LAMP5	0
sn-m3C-seq	10%(0.4)	Inh_LAMP5	Inh_NDNF	5.59072
sn-m3C-seq	10%(0.4)	Inh_LAMP5	Inh_PVALB	5.58808
sn-m3C-seq	10%(0.4)	Inh_LAMP5	Inh_UNC5B	5.38649
sn-m3C-seq	10%(0.4)	Inh_LAMP5	Inh_VIP	5.85622
sn-m3C-seq	10%(0.4)	Inh_LAMP5	Micro-Endo	2.57727
sn-m3C-seq	10%(0.4)	Inh_NDNF	Astro	7.63361
sn-m3C-seq	10%(0.4)	Inh_NDNF	Oligo	7.20835
sn-m3C-seq	10%(0.4)	Inh_NDNF	Exc_L1-3	4.58185
sn-m3C-seq	10%(0.4)	Inh_NDNF	Exc_L2-4	4.64324
sn-m3C-seq	10%(0.4)	Inh_NDNF	Exc_L4	5.44044
sn-m3C-seq	10%(0.4)	Inh_NDNF	Exc_L4-5	5.15752
sn-m3C-seq	10%(0.4)	Inh_NDNF	Exc_L4-6	5.23678
sn-m3C-seq	10%(0.4)	Inh_NDNF	Exc_L5-6	5.53464
sn-m3C-seq	10%(0.4)	Inh_NDNF	Exc_L6	5.67898
sn-m3C-seq	10%(0.4)	Inh_NDNF	Inh_B3GAT2	7.44121
sn-m3C-seq	10%(0.4)	Inh_NDNF	Inh_CALB1	6.95437
sn-m3C-seq	10%(0.4)	Inh_NDNF	Inh_CHST9	6.51079
sn-m3C-seq	10%(0.4)	Inh_NDNF	Inh_LAMP5	6.25294
sn-m3C-seq	10%(0.4)	Inh_NDNF	Inh_NDNF	0
sn-m3C-seq	10%(0.4)	Inh_NDNF	Inh_PVALB	5.64454
sn-m3C-seq	10%(0.4)	Inh_NDNF	Inh_UNC5B	5.78537
sn-m3C-seq	10%(0.4)	Inh_NDNF	Inh_VIP	5.89125
sn-m3C-seq	10%(0.4)	Inh_NDNF	Micro-Endo	2.50459
sn-m3C-seq	10%(0.4)	Inh_PVALB	Astro	8.48174
sn-m3C-seq	10%(0.4)	Inh_PVALB	Oligo	8.02102
sn-m3C-seq	10%(0.4)	Inh_PVALB	Exc_L1-3	5.42976
sn-m3C-seq	10%(0.4)	Inh_PVALB	Exc_L2-4	5.27903
sn-m3C-seq	10%(0.4)	Inh_PVALB	Exc_L4	6.3812
sn-m3C-seq	10%(0.4)	Inh_PVALB	Exc_L4-5	6.03469
sn-m3C-seq	10%(0.4)	Inh_PVALB	Exc_L4-6	6.21375
sn-m3C-seq	10%(0.4)	Inh_PVALB	Exc_L5-6	6.31121
sn-m3C-seq	10%(0.4)	Inh_PVALB	Exc_L6	6.22688
sn-m3C-seq	10%(0.4)	Inh_PVALB	Inh_B3GAT2	9.80342
sn-m3C-seq	10%(0.4)	Inh_PVALB	Inh_CALB1	8.18513
sn-m3C-seq	10%(0.4)	Inh_PVALB	Inh_CHST9	7.49975
sn-m3C-seq	10%(0.4)	Inh_PVALB	Inh_LAMP5	7.08355
sn-m3C-seq	10%(0.4)	Inh_PVALB	Inh_NDNF	7.65066
sn-m3C-seq	10%(0.4)	Inh_PVALB	Inh_PVALB	0
sn-m3C-seq	10%(0.4)	Inh_PVALB	Inh_UNC5B	7.41283
sn-m3C-seq	10%(0.4)	Inh_PVALB	Inh_VIP	6.68943
sn-m3C-seq	10%(0.4)	Inh_PVALB	Micro-Endo	2.92341
sn-m3C-seq	10%(0.4)	Inh_UNC5B	Astro	8.36768
sn-m3C-seq	10%(0.4)	Inh_UNC5B	Oligo	7.78572
sn-m3C-seq	10%(0.4)	Inh_UNC5B	Exc_L1-3	6.79918
sn-m3C-seq	10%(0.4)	Inh_UNC5B	Exc_L2-4	6.89774
sn-m3C-seq	10%(0.4)	Inh_UNC5B	Exc_L4	7.48452
sn-m3C-seq	10%(0.4)	Inh_UNC5B	Exc_L4-5	7.18874
sn-m3C-seq	10%(0.4)	Inh_UNC5B	Exc_L4-6	7.45404
sn-m3C-seq	10%(0.4)	Inh_UNC5B	Exc_L5-6	7.45821
sn-m3C-seq	10%(0.4)	Inh_UNC5B	Exc_L6	7.69595
sn-m3C-seq	10%(0.4)	Inh_UNC5B	Inh_B3GAT2	9.61321
sn-m3C-seq	10%(0.4)	Inh_UNC5B	Inh_CALB1	8.70769
sn-m3C-seq	10%(0.4)	Inh_UNC5B	Inh_CHST9	7.65085
sn-m3C-seq	10%(0.4)	Inh_UNC5B	Inh_LAMP5	7.51574
sn-m3C-seq	10%(0.4)	Inh_UNC5B	Inh_NDNF	8.0997
sn-m3C-seq	10%(0.4)	Inh_UNC5B	Inh_PVALB	8.17339
sn-m3C-seq	10%(0.4)	Inh_UNC5B	Inh_UNC5B	0
sn-m3C-seq	10%(0.4)	Inh_UNC5B	Inh_VIP	6.48675
sn-m3C-seq	10%(0.4)	Inh_UNC5B	Micro-Endo	2.09508
sn-m3C-seq	10%(0.4)	Inh_VIP	Astro	7.48534
sn-m3C-seq	10%(0.4)	Inh_VIP	Oligo	7.19374
sn-m3C-seq	10%(0.4)	Inh_VIP	Exc_L1-3	4.15464
sn-m3C-seq	10%(0.4)	Inh_VIP	Exc_L2-4	4.20332
sn-m3C-seq	10%(0.4)	Inh_VIP	Exc_L4	5.16196
sn-m3C-seq	10%(0.4)	Inh_VIP	Exc_L4-5	4.82832
sn-m3C-seq	10%(0.4)	Inh_VIP	Exc_L4-6	5.08456
sn-m3C-seq	10%(0.4)	Inh_VIP	Exc_L5-6	5.29634
sn-m3C-seq	10%(0.4)	Inh_VIP	Exc_L6	5.2698
sn-m3C-seq	10%(0.4)	Inh_VIP	Inh_B3GAT2	7.24704
sn-m3C-seq	10%(0.4)	Inh_VIP	Inh_CALB1	6.873
sn-m3C-seq	10%(0.4)	Inh_VIP	Inh_CHST9	6.45077
sn-m3C-seq	10%(0.4)	Inh_VIP	Inh_LAMP5	6.26965
sn-m3C-seq	10%(0.4)	Inh_VIP	Inh_NDNF	6.44212
sn-m3C-seq	10%(0.4)	Inh_VIP	Inh_PVALB	6.44853
sn-m3C-seq	10%(0.4)	Inh_VIP	Inh_UNC5B	6.56901
sn-m3C-seq	10%(0.4)	Inh_VIP	Inh_VIP	0
sn-m3C-seq	10%(0.4)	Inh_VIP	Micro-Endo	3.2744
sn-m3C-seq	10%(0.4)	Micro-Endo	Astro	1.63852
sn-m3C-seq	10%(0.4)	Micro-Endo	Oligo	1.54947
sn-m3C-seq	10%(0.4)	Micro-Endo	Exc_L1-3	1.69117
sn-m3C-seq	10%(0.4)	Micro-Endo	Exc_L2-4	1.95713
sn-m3C-seq	10%(0.4)	Micro-Endo	Exc_L4	2.24643
sn-m3C-seq	10%(0.4)	Micro-Endo	Exc_L4-5	1.86114
sn-m3C-seq	10%(0.4)	Micro-Endo	Exc_L4-6	2.16423
sn-m3C-seq	10%(0.4)	Micro-Endo	Exc_L5-6	2.76393
sn-m3C-seq	10%(0.4)	Micro-Endo	Exc_L6	2.23294
sn-m3C-seq	10%(0.4)	Micro-Endo	Inh_B3GAT2	2.58911
sn-m3C-seq	10%(0.4)	Micro-Endo	Inh_CALB1	1.9299
sn-m3C-seq	10%(0.4)	Micro-Endo	Inh_CHST9	4.86257
sn-m3C-seq	10%(0.4)	Micro-Endo	Inh_LAMP5	2.37281
sn-m3C-seq	10%(0.4)	Micro-Endo	Inh_NDNF	2.44348
sn-m3C-seq	10%(0.4)	Micro-Endo	Inh_PVALB	2.05247
sn-m3C-seq	10%(0.4)	Micro-Endo	Inh_UNC5B	3.68021
sn-m3C-seq	10%(0.4)	Micro-Endo	Inh_VIP	1.96238
sn-m3C-seq	10%(0.4)	Micro-Endo	Micro-Endo	0
snmCAT-seq	100%(0.2)	Astro	Astro	0
snmCAT-seq	100%(0.2)	Astro	Oligo	8.1237
snmCAT-seq	100%(0.2)	Astro	Exc_L1-3	9.2663
snmCAT-seq	100%(0.2)	Astro	Exc_L2-4	9.02152
snmCAT-seq	100%(0.2)	Astro	Exc_L4	8.00932
snmCAT-seq	100%(0.2)	Astro	Exc_L4-5	8.63958
snmCAT-seq	100%(0.2)	Astro	Exc_L4-6	8.47564
snmCAT-seq	100%(0.2)	Astro	Exc_L5-6	8.1155
snmCAT-seq	100%(0.2)	Astro	Exc_L6	8.52714
snmCAT-seq	100%(0.2)	Astro	Inh_B3GAT2	8.7748
snmCAT-seq	100%(0.2)	Astro	Inh_CALB1	9.37567
snmCAT-seq	100%(0.2)	Astro	Inh_CHST9	8.6978
snmCAT-seq	100%(0.2)	Astro	Inh_LAMP5	8.01789
snmCAT-seq	100%(0.2)	Astro	Inh_NDNF	9.07266
snmCAT-seq	100%(0.2)	Astro	Inh_PVALB	8.20203
snmCAT-seq	100%(0.2)	Astro	Inh_UNC5B	8.33229
snmCAT-seq	100%(0.2)	Astro	Inh_VIP	8.83303
snmCAT-seq	100%(0.2)	Astro	Micro-Endo	4.9091
snmCAT-seq	100%(0.2)	Oligo	Astro	7.65919
snmCAT-seq	100%(0.2)	Oligo	Oligo	0
snmCAT-seq	100%(0.2)	Oligo	Exc_L1-3	8.28159
snmCAT-seq	100%(0.2)	Oligo	Exc_L2-4	8.10754
snmCAT-seq	100%(0.2)	Oligo	Exc_L4	7.57794
snmCAT-seq	100%(0.2)	Oligo	Exc_L4-5	7.6826
snmCAT-seq	100%(0.2)	Oligo	Exc_L4-6	7.50662
snmCAT-seq	100%(0.2)	Oligo	Exc_L5-6	7.56953
snmCAT-seq	100%(0.2)	Oligo	Exc_L6	7.55722
snmCAT-seq	100%(0.2)	Oligo	Inh_B3GAT2	7.74701
snmCAT-seq	100%(0.2)	Oligo	Inh_CALB1	7.95899
snmCAT-seq	100%(0.2)	Oligo	Inh_CHST9	7.88863
snmCAT-seq	100%(0.2)	Oligo	Inh_LAMP5	7.76957
snmCAT-seq	100%(0.2)	Oligo	Inh_NDNF	7.84766
snmCAT-seq	100%(0.2)	Oligo	Inh_PVALB	7.49491
snmCAT-seq	100%(0.2)	Oligo	Inh_UNC5B	7.67119
snmCAT-seq	100%(0.2)	Oligo	Inh_VIP	7.47899
snmCAT-seq	100%(0.2)	Oligo	Micro-Endo	4.66124
snmCAT-seq	100%(0.2)	Exc_L1-3	Astro	8.60664
snmCAT-seq	100%(0.2)	Exc_L1-3	Oligo	8.9151
snmCAT-seq	100%(0.2)	Exc_L1-3	Exc_L1-3	0
snmCAT-seq	100%(0.2)	Exc_L1-3	Exc_L2-4	4.85844
snmCAT-seq	100%(0.2)	Exc_L1-3	Exc_L4	5.11769
snmCAT-seq	100%(0.2)	Exc_L1-3	Exc_L4-5	5.45563
snmCAT-seq	100%(0.2)	Exc_L1-3	Exc_L4-6	5.56579
snmCAT-seq	100%(0.2)	Exc_L1-3	Exc_L5-6	4.824
snmCAT-seq	100%(0.2)	Exc_L1-3	Exc_L6	7.41902
snmCAT-seq	100%(0.2)	Exc_L1-3	Inh_B3GAT2	8.57737
snmCAT-seq	100%(0.2)	Exc_L1-3	Inh_CALB1	8.56824
snmCAT-seq	100%(0.2)	Exc_L1-3	Inh_CHST9	8.52642
snmCAT-seq	100%(0.2)	Exc_L1-3	Inh_LAMP5	8.40981
snmCAT-seq	100%(0.2)	Exc_L1-3	Inh_NDNF	8.63515
snmCAT-seq	100%(0.2)	Exc_L1-3	Inh_PVALB	8.44047
snmCAT-seq	100%(0.2)	Exc_L1-3	Inh_UNC5B	8.27501
snmCAT-seq	100%(0.2)	Exc_L1-3	Inh_VIP	8.73706
snmCAT-seq	100%(0.2)	Exc_L1-3	Micro-Endo	6.4951
[truncated: 1,890 more rows]
