# Supplementary material for: Deep learning imputes DNA methylation states in single cells and enhances the detection of epigenetic alterations in schizophrenia
Source: Cell Genom. 2025 Feb 21;5(3):100774. doi: 10.1016/j.xgen.2025.100774 (PMC11960545; doi:10.1016/j.xgen.2025.100774)
Supplement: Table S12. Heritability enrichment analysis for cell-type-specific DMRs detected in sn-m3C-seq and snmCAT-seq datasets from imputed data under varying filtering conditions, related to Figures 6 and S10 [file mmc10.xlsx]

## Sheet: Sheet1
Table S12. Heritability enrichment analysis for cell type-specific DMRs detected in sn-m3C-seq and snmCAT-seq datasets from imputed data under varying filtering conditions, Related to Figure 6 and Figure S10.
Dataset	Score	cell	trait	Prop._SNPs	Prop._h2	Prop._h2_std_error	Enrichment	Enrichment_std_error	Enrichment_p	Coefficient	Coefficient_std_error	Coefficient_z.score	pvalue (Coefficient_z.score)	FDR (Coefficient_z.score)
sn-m3C-seq	0.2	Exc_L2-4	ADHD	0.00784747	0.130314	0.0312634	16.6059	3.98389	4.33156e-05	7.52708e-07	1.88894e-07	3.98483	6.7529e-05	0.000347292
sn-m3C-seq	0.2	Exc_L2-4	Alzheimer Disease	0.00784747	0.0054831	0.0562425	0.698709	7.16696	0.967291	-2.82414e-09	3.02108e-08	-0.0934811	0.925521	0.954815
sn-m3C-seq	0.2	Exc_L2-4	Anorexia	0.00784747	0.0145691	0.0230001	1.85654	2.93089	0.770455	-1.69512e-09	1.25878e-07	-0.0134664	0.989256	0.994381
sn-m3C-seq	0.2	Exc_L2-4	Autism	0.00784747	0.046551	0.0309398	5.93197	3.94265	0.202831	1.5171e-07	1.27016e-07	1.19441	0.232317	0.331882
sn-m3C-seq	0.2	Exc_L2-4	BMI	0.00784747	0.0446652	0.00922022	5.69167	1.17493	8.43682e-05	1.43e-07	4.35549e-08	3.28321	0.00102633	0.00342108
sn-m3C-seq	0.2	Exc_L2-4	Bipolar	0.00784747	0.100949	0.0151262	12.8638	1.92752	5.75455e-09	3.65095e-07	6.50826e-08	5.60972	2.02657e-08	5.21117e-07
sn-m3C-seq	0.2	Exc_L2-4	Epilepsy	0.00784747	0.131999	0.0275409	16.8206	3.50953	3.98621e-07	1.52833e-06	3.07537e-07	4.9696	6.70915e-07	7.58152e-06
sn-m3C-seq	0.2	Exc_L2-4	Age of smoking	0.00784747	0.0320722	0.019346	4.08695	2.46525	0.215644	1.9268e-08	2.09147e-08	0.921266	0.356911	0.475882
sn-m3C-seq	0.2	Exc_L2-4	Cigarettes per day	0.00784747	0.083702	0.0242803	10.6661	3.09403	0.00113102	1.28007e-07	4.20317e-08	3.04549	0.00232303	0.00679205
sn-m3C-seq	0.2	Exc_L2-4	Drinks per week	0.00784747	0.0709729	0.0142863	9.04406	1.8205	1.30868e-05	5.54259e-08	1.37868e-08	4.02022	5.81438e-05	0.000304727
sn-m3C-seq	0.2	Exc_L2-4	Smoking cessation	0.00784747	0.0734354	0.0172022	9.35785	2.19206	0.000243404	9.85215e-08	2.78204e-08	3.54135	0.000398091	0.00155775
sn-m3C-seq	0.2	Exc_L2-4	Smoking initiation	0.00784747	0.0732256	0.0167448	9.33111	2.13378	0.00010486	7.98795e-08	2.28684e-08	3.493	0.00047762	0.00177261
sn-m3C-seq	0.2	Exc_L2-4	Height	0.00784747	-0.0144206	0.0113941	-1.83762	1.45194	0.0539444	-4.01974e-07	1.40041e-07	-2.8704	0.00409955	0.0107725
sn-m3C-seq	0.2	Exc_L2-4	Intelligence	0.00784747	0.0821982	0.0123074	10.4745	1.56832	3.59748e-09	2.79654e-07	4.86394e-08	5.74954	8.94845e-09	2.68453e-07
sn-m3C-seq	0.2	Exc_L2-4	Depression	0.00784747	0.102233	0.0139706	13.0276	1.78027	8.73169e-11	1.18313e-07	1.80427e-08	6.55739	5.47565e-11	6.57078e-09
sn-m3C-seq	0.2	Exc_L2-4	Type 2 Diabetes	0.00784747	-0.0261255	0.0560967	-3.32917	7.14838	0.535776	-9.06239e-08	1.13287e-07	-0.799953	0.423738	0.546759
sn-m3C-seq	0.2	Exc_L2-4	Parkinson Disease	0.00784747	0.108816	0.0567377	13.8664	7.23006	0.0783552	1.33139e-07	7.63331e-08	1.74419	0.0811268	0.138133
sn-m3C-seq	0.2	Exc_L2-4	Schizophrenia	0.00784747	0.0952515	0.0164538	12.1379	2.0967	3.34014e-07	6.70453e-07	1.38885e-07	4.82741	1.38323e-06	1.13173e-05
sn-m3C-seq	0.2	Exc_L2-4	Education Years	0.00784747	0.0847744	0.0136258	10.8028	1.73633	9.4211e-08	2.15684e-07	4.15086e-08	5.19613	2.03485e-07	2.71314e-06
sn-m3C-seq	0.2	Exc_L2-4	Neuroticism	0.00784747	0.0836746	0.0141068	10.6626	1.79763	7.52423e-08	1.75934e-07	3.31604e-08	5.30555	1.12331e-07	1.83814e-06
sn-m3C-seq	0.2	Exc_L4	ADHD	0.00621272	0.120241	0.028752	19.354	4.62792	3.02119e-05	8.86911e-07	2.17645e-07	4.07504	4.60061e-05	0.000258784
sn-m3C-seq	0.2	Exc_L4	Alzheimer Disease	0.00621272	0.0122491	0.0449201	1.97161	7.23035	0.89589	2.5032e-09	3.02627e-08	0.0827157	0.934078	0.955307
sn-m3C-seq	0.2	Exc_L4	Anorexia	0.00621272	0.00350414	0.0212641	0.564027	3.42267	0.898687	-5.87875e-08	1.46362e-07	-0.401657	0.687936	0.771517
sn-m3C-seq	0.2	Exc_L4	Autism	0.00621272	0.0219501	0.028113	3.53309	4.52507	0.574371	7.19705e-08	1.47232e-07	0.488824	0.624966	0.718947
sn-m3C-seq	0.2	Exc_L4	BMI	0.00621272	0.036254	0.00847918	5.83545	1.36481	0.000437729	1.45735e-07	5.0033e-08	2.91277	0.00358235	0.00984464
sn-m3C-seq	0.2	Exc_L4	Bipolar	0.00621272	0.080682	0.013608	12.9866	2.19035	1.9663e-07	3.64983e-07	7.50179e-08	4.86528	1.14295e-06	1.01413e-05
sn-m3C-seq	0.2	Exc_L4	Epilepsy	0.00621272	0.108205	0.0253233	17.4166	4.07604	4.79769e-06	1.58231e-06	3.54411e-07	4.46461	8.02157e-06	5.66228e-05
sn-m3C-seq	0.2	Exc_L4	Age of smoking	0.00621272	0.0272029	0.0203942	4.37858	3.28266	0.306223	2.12988e-08	2.76886e-08	0.769227	0.441759	0.559976
sn-m3C-seq	0.2	Exc_L4	Cigarettes per day	0.00621272	0.0696829	0.0208516	11.2162	3.35627	0.00161946	1.34907e-07	4.57014e-08	2.95192	0.00315802	0.00881309
sn-m3C-seq	0.2	Exc_L4	Drinks per week	0.00621272	0.0689178	0.0123191	11.093	1.98289	5.12546e-07	7.03416e-08	1.49099e-08	4.71778	2.38436e-06	1.82632e-05
sn-m3C-seq	0.2	Exc_L4	Smoking cessation	0.00621272	0.0682167	0.0164453	10.9802	2.64703	0.00022304	1.18701e-07	3.33768e-08	3.5564	0.000375978	0.00150391
sn-m3C-seq	0.2	Exc_L4	Smoking initiation	0.00621272	0.0669531	0.0155355	10.7768	2.5006	0.000109035	9.44595e-08	2.67791e-08	3.52736	0.00041972	0.00159052
sn-m3C-seq	0.2	Exc_L4	Height	0.00621272	-0.00687191	0.0117329	-1.1061	1.88852	0.267011	-3.46018e-07	1.77092e-07	-1.95389	0.0507143	0.0908315
sn-m3C-seq	0.2	Exc_L4	Intelligence	0.00621272	0.0784617	0.0126901	12.6292	2.04261	2.50471e-08	3.45423e-07	6.35148e-08	5.43846	5.37431e-08	9.67375e-07
sn-m3C-seq	0.2	Exc_L4	Depression	0.00621272	0.0878428	0.0127514	14.1392	2.05247	5.2936e-10	1.29073e-07	2.05786e-08	6.27222	3.55942e-10	2.56278e-08
sn-m3C-seq	0.2	Exc_L4	Type 2 Diabetes	0.00621272	-0.0300111	0.0447902	-4.83058	7.20944	0.414111	-1.16388e-07	1.15393e-07	-1.00862	0.313155	0.424139
sn-m3C-seq	0.2	Exc_L4	Parkinson Disease	0.00621272	0.0722064	0.0447016	11.6223	7.19517	0.149814	1.09255e-07	7.66165e-08	1.42599	0.15387	0.234879
sn-m3C-seq	0.2	Exc_L4	Schizophrenia	0.00621272	0.0905965	0.0158085	14.5824	2.54453	2.662e-07	8.23784e-07	1.677e-07	4.91225	9.00362e-07	9.26086e-06
sn-m3C-seq	0.2	Exc_L4	Education Years	0.00621272	0.0826411	0.0129719	13.3019	2.08796	2.59474e-08	2.7276e-07	4.95354e-08	5.50637	3.66315e-08	7.3263e-07
sn-m3C-seq	0.2	Exc_L4	Neuroticism	0.00621272	0.0718409	0.013333	11.5635	2.14608	1.14489e-06	1.91895e-07	4.04239e-08	4.74707	2.06389e-06	1.61522e-05
sn-m3C-seq	0.2	Micro-Endo	ADHD	0.0335428	0.0960035	0.0387994	2.86212	1.15671	0.10199	8.41497e-08	5.90265e-08	1.42563	0.153976	0.234879
sn-m3C-seq	0.2	Micro-Endo	Alzheimer Disease	0.0335428	0.086488	0.0651795	2.57844	1.94317	0.42275	7.92491e-09	7.861e-09	1.00813	0.313392	0.424139
sn-m3C-seq	0.2	Micro-Endo	Anorexia	0.0335428	0.103851	0.0422473	3.09607	1.2595	0.0969359	8.38846e-08	5.39612e-08	1.55453	0.120057	0.196457
sn-m3C-seq	0.2	Micro-Endo	Autism	0.0335428	-0.0818151	0.0562445	-2.43913	1.6768	0.0401324	-1.15615e-07	5.6051e-08	-2.06267	0.0391435	0.072265
sn-m3C-seq	0.2	Micro-Endo	BMI	0.0335428	0.055963	0.0161543	1.6684	0.481603	0.169214	1.99568e-08	1.84817e-08	1.07981	0.280227	0.388006
sn-m3C-seq	0.2	Micro-Endo	Bipolar	0.0335428	0.00737056	0.0247313	0.219736	0.737305	0.290008	-3.21488e-08	2.54603e-08	-1.2627	0.206696	0.302482
sn-m3C-seq	0.2	Micro-Endo	Epilepsy	0.0335428	0.027879	0.0492815	0.831147	1.46921	0.907946	-1.24345e-09	1.47172e-07	-0.00844893	0.993259	0.994381
sn-m3C-seq	0.2	Micro-Endo	Age of smoking	0.0335428	0.0689098	0.0377477	2.05439	1.12536	0.349138	8.03014e-09	9.71886e-09	0.826243	0.408666	0.529208
sn-m3C-seq	0.2	Micro-Endo	Cigarettes per day	0.0335428	0.0753167	0.0283917	2.24539	0.846431	0.148911	1.74627e-08	1.24586e-08	1.40167	0.161015	0.243552
sn-m3C-seq	0.2	Micro-Endo	Drinks per week	0.0335428	0.109836	0.0314921	3.2745	0.938862	0.0166244	1.66763e-08	7.32438e-09	2.27682	0.0227973	0.0468972
sn-m3C-seq	0.2	Micro-Endo	Smoking cessation	0.0335428	0.0538452	0.0283897	1.60527	0.846372	0.474324	5.87446e-09	1.1022e-08	0.532978	0.594049	0.704869
sn-m3C-seq	0.2	Micro-Endo	Smoking initiation	0.0335428	0.0773514	0.0279336	2.30605	0.832774	0.115184	1.13237e-08	9.03702e-09	1.25304	0.210191	0.306351
sn-m3C-seq	0.2	Micro-Endo	Height	0.0335428	0.00457893	0.0242977	0.13651	0.72438	0.228333	-1.02321e-07	6.65574e-08	-1.53734	0.124211	0.200519
sn-m3C-seq	0.2	Micro-Endo	Intelligence	0.0335428	0.0500201	0.0209285	1.49123	0.623933	0.431913	1.40843e-08	2.03883e-08	0.690803	0.48969	0.614245
sn-m3C-seq	0.2	Micro-Endo	Depression	0.0335428	0.0991017	0.0273175	2.95448	0.814406	0.0168651	1.90362e-08	8.50406e-09	2.23848	0.0251894	0.0509449
sn-m3C-seq	0.2	Micro-Endo	Type 2 Diabetes	0.0335428	0.0399012	0.0686144	1.18956	2.04558	0.926207	2.26937e-09	3.34486e-08	0.0678465	0.945908	0.960172
sn-m3C-seq	0.2	Micro-Endo	Parkinson Disease	0.0335428	-0.125782	0.0775191	-3.74991	2.31105	0.0262877	-5.05923e-08	2.36271e-08	-2.14129	0.032251	0.0619321
sn-m3C-seq	0.2	Micro-Endo	Schizophrenia	0.0335428	0.0150962	0.0184591	0.450057	0.550315	0.318866	-4.71643e-08	3.73044e-08	-1.26431	0.206119	0.302482
sn-m3C-seq	0.2	Micro-Endo	Education Years	0.0335428	0.0338219	0.0238042	1.00832	0.709666	0.990637	-3.91568e-09	1.71706e-08	-0.228046	0.819611	0.886066
sn-m3C-seq	0.2	Micro-Endo	Neuroticism	0.0335428	0.0539736	0.0231522	1.6091	0.690228	0.378356	8.85587e-09	1.37004e-08	0.646392	0.518025	0.632166
sn-m3C-seq	0.2	Exc_L4-6	ADHD	0.00567994	0.0994668	0.0261166	17.512	4.59804	0.000181162	7.93009e-07	2.18176e-07	3.63472	0.000278281	0.0011649
sn-m3C-seq	0.2	Exc_L4-6	Alzheimer Disease	0.00567994	-0.0121157	0.0456286	-2.13306	8.0333	0.7007	-1.47319e-08	3.3566e-08	-0.438892	0.66074	0.752742
sn-m3C-seq	0.2	Exc_L4-6	Anorexia	0.00567994	0.0132407	0.0192917	2.33114	3.39647	0.695522	1.43895e-08	1.44669e-07	0.0994645	0.920769	0.954815
sn-m3C-seq	0.2	Exc_L4-6	Autism	0.00567994	0.0242219	0.0292301	4.26447	5.14621	0.523381	9.54916e-08	1.66773e-07	0.572584	0.566926	0.678051
sn-m3C-seq	0.2	Exc_L4-6	BMI	0.00567994	0.0392386	0.00800361	6.90828	1.4091	3.72827e-05	1.85635e-07	5.1913e-08	3.57588	0.00034905	0.00141189
sn-m3C-seq	0.2	Exc_L4-6	Bipolar	0.00567994	0.0759989	0.0130176	13.3802	2.29185	2.74582e-07	3.76345e-07	7.77211e-08	4.84225	1.28379e-06	1.0748e-05
sn-m3C-seq	0.2	Exc_L4-6	Epilepsy	0.00567994	0.103401	0.0248282	18.2046	4.3712	2.50177e-05	1.65631e-06	4.03621e-07	4.10363	4.06712e-05	0.000240027
sn-m3C-seq	0.2	Exc_L4-6	Age of smoking	0.00567994	0.0198827	0.0173832	3.50051	3.06045	0.417304	1.36252e-08	2.57119e-08	0.529916	0.59617	0.704869
sn-m3C-seq	0.2	Exc_L4-6	Cigarettes per day	0.00567994	0.0834754	0.0221965	14.6965	3.90787	0.000337982	1.84269e-07	5.3774e-08	3.42672	0.00061091	0.00219928
sn-m3C-seq	0.2	Exc_L4-6	Drinks per week	0.00567994	0.0627377	0.0119644	11.0455	2.10643	2.80124e-06	6.97512e-08	1.58127e-08	4.41109	1.02849e-05	6.73195e-05
sn-m3C-seq	0.2	Exc_L4-6	Smoking cessation	0.00567994	0.0589428	0.0182792	10.3774	3.21821	0.00539202	1.1068e-07	4.12939e-08	2.68029	0.00735574	0.0174215
sn-m3C-seq	0.2	Exc_L4-6	Smoking initiation	0.00567994	0.0562212	0.0155518	9.89822	2.73803	0.00127191	8.4266e-08	2.9398e-08	2.86639	0.00415187	0.010831
sn-m3C-seq	0.2	Exc_L4-6	Height	0.00567994	-0.0103159	0.00988745	-1.81621	1.74077	0.110365	-4.05033e-07	1.66326e-07	-2.43518	0.0148845	0.0328737
sn-m3C-seq	0.2	Exc_L4-6	Intelligence	0.00567994	0.0725135	0.0110875	12.7666	1.95205	4.0502e-09	3.48608e-07	6.04266e-08	5.76911	7.96925e-09	2.60812e-07
sn-m3C-seq	0.2	Exc_L4-6	Depression	0.00567994	0.0819328	0.0117437	14.425	2.06758	3.36949e-10	1.31395e-07	2.06681e-08	6.3574	2.05196e-10	1.84676e-08
sn-m3C-seq	0.2	Exc_L4-6	Type 2 Diabetes	0.00567994	-0.0135978	0.041134	-2.39401	7.24198	0.638434	-7.67861e-08	1.16218e-07	-0.660708	0.508799	0.62302
sn-m3C-seq	0.2	Exc_L4-6	Parkinson Disease	0.00567994	0.104204	0.0528684	18.3459	9.30792	0.0694101	1.80032e-07	9.90877e-08	1.81689	0.0692336	0.120406
sn-m3C-seq	0.2	Exc_L4-6	Schizophrenia	0.00567994	0.0839718	0.0145102	14.7839	2.55465	2.16955e-07	8.33848e-07	1.68187e-07	4.95785	7.12784e-07	7.77583e-06
sn-m3C-seq	0.2	Exc_L4-6	Education Years	0.00567994	0.0752583	0.012095	13.2499	2.12942	4.38988e-08	2.70253e-07	5.01992e-08	5.38361	7.30073e-08	1.25155e-06
sn-m3C-seq	0.2	Exc_L4-6	Neuroticism	0.00567994	0.0709811	0.0130894	12.4968	2.30449	8.7446e-07	2.09232e-07	4.35978e-08	4.79915	1.59343e-06	1.27474e-05
sn-m3C-seq	0.2	Inh_UNC5B	ADHD	0.00205094	0.052358	0.0235129	25.5287	11.4645	0.0298242	1.15865e-06	5.57998e-07	2.07645	0.0378527	0.0702422
sn-m3C-seq	0.2	Inh_UNC5B	Alzheimer Disease	0.00205094	-0.0101341	0.0238342	-4.9412	11.6211	0.61032	-2.51043e-08	4.84669e-08	-0.517969	0.60448	0.704869
sn-m3C-seq	0.2	Inh_UNC5B	Anorexia	0.00205094	0.00662941	0.0130895	3.23237	6.3822	0.726999	2.33912e-08	2.69277e-07	0.0868667	0.930777	0.954815
sn-m3C-seq	0.2	Inh_UNC5B	Autism	0.00205094	0.0105158	0.0186756	5.12727	9.10586	0.648773	1.14595e-07	2.90769e-07	0.394112	0.693498	0.77534
sn-m3C-seq	0.2	Inh_UNC5B	BMI	0.00205094	0.0198249	0.00643709	9.66625	3.1386	0.00598723	2.69325e-07	1.14147e-07	2.35945	0.018302	0.0392185
sn-m3C-seq	0.2	Inh_UNC5B	Bipolar	0.00205094	0.0447377	0.0126802	21.8132	6.18263	0.000889901	6.40089e-07	2.01541e-07	3.17598	0.00149331	0.00459479
sn-m3C-seq	0.2	Inh_UNC5B	Epilepsy	0.00205094	0.0442674	0.0184227	21.5839	8.98253	0.0156874	1.94564e-06	8.40998e-07	2.31349	0.0206958	0.04357
sn-m3C-seq	0.2	Inh_UNC5B	Age of smoking	0.00205094	0.0272512	0.0122044	13.2872	5.95063	0.042139	9.04081e-08	4.9617e-08	1.82212	0.0684371	0.119852
sn-m3C-seq	0.2	Inh_UNC5B	Cigarettes per day	0.00205094	0.0307178	0.0115823	14.9774	5.64729	0.01312	1.80911e-07	7.81765e-08	2.31414	0.0206601	0.04357
sn-m3C-seq	0.2	Inh_UNC5B	Drinks per week	0.00205094	0.0249224	0.00908305	12.1517	4.42872	0.0116299	7.33774e-08	3.32377e-08	2.20765	0.0272685	0.0542357
sn-m3C-seq	0.2	Inh_UNC5B	Smoking cessation	0.00205094	0.0236278	0.00804668	11.5204	3.9234	0.00625213	1.2045e-07	4.801e-08	2.50886	0.0121121	0.0270829
sn-m3C-seq	0.2	Inh_UNC5B	Smoking initiation	0.00205094	0.0378972	0.00837505	18.4779	4.08351	2.96595e-05	1.66806e-07	4.33964e-08	3.84377	0.000121159	0.000552115
sn-m3C-seq	0.2	Inh_UNC5B	Height	0.00205094	-0.00320158	0.00745521	-1.56103	3.63501	0.481234	-4.06192e-07	3.27493e-07	-1.24031	0.214862	0.309401
sn-m3C-seq	0.2	Inh_UNC5B	Intelligence	0.00205094	0.0223342	0.00850522	10.8897	4.14698	0.0168887	2.72037e-07	1.27822e-07	2.12825	0.0333164	0.0634598
sn-m3C-seq	0.2	Inh_UNC5B	Depression	0.00205094	0.043806	0.011466	21.3589	5.59061	0.000346136	1.9529e-07	5.59573e-08	3.48998	0.000483049	0.00177446
sn-m3C-seq	0.2	Inh_UNC5B	Type 2 Diabetes	0.00205094	0.000228364	0.032666	0.111346	15.9273	0.954888	-4.6256e-08	2.50584e-07	-0.184593	0.853548	0.906423
sn-m3C-seq	0.2	Inh_UNC5B	Parkinson Disease	0.00205094	-0.00292186	0.0286397	-1.42464	13.9642	0.863226	-3.00639e-08	1.47804e-07	-0.203404	0.83882	0.898735
sn-m3C-seq	0.2	Inh_UNC5B	Schizophrenia	0.00205094	0.0361433	0.00796134	17.6228	3.88179	2.18382e-05	9.755e-07	2.47379e-07	3.94334	8.03562e-05	0.000401781
sn-m3C-seq	0.2	Inh_UNC5B	Education Years	0.00205094	0.0343665	0.00940262	16.7564	4.58453	0.00069565	3.36664e-07	1.06296e-07	3.16724	0.00153893	0.00469503
sn-m3C-seq	0.2	Inh_UNC5B	Neuroticism	0.00205094	0.0302306	0.00801439	14.7398	3.90766	0.000491804	2.40343e-07	7.3676e-08	3.26216	0.00110566	0.00361853
sn-m3C-seq	0.2	Inh_CALB1	ADHD	0.00181659	0.0574787	0.0208692	31.641	11.4881	0.00634283	1.44927e-06	5.53951e-07	2.61624	0.00889036	0.0203855
sn-m3C-seq	0.2	Inh_CALB1	Alzheimer Disease	0.00181659	0.0101191	0.0162831	5.57039	8.96356	0.610781	1.88073e-08	3.84877e-08	0.488657	0.625085	0.718947
sn-m3C-seq	0.2	Inh_CALB1	Anorexia	0.00181659	0.0200784	0.0126646	11.0528	6.9716	0.150462	3.3037e-07	2.93801e-07	1.12447	0.260814	0.367422
sn-m3C-seq	0.2	Inh_CALB1	Autism	0.00181659	0.0299126	0.0182948	16.4663	10.0709	0.126654	4.69919e-07	3.23796e-07	1.45128	0.146701	0.228626
sn-m3C-seq	0.2	Inh_CALB1	BMI	0.00181659	0.0146184	0.00637195	8.04716	3.50764	0.045354	1.94489e-07	1.2872e-07	1.51095	0.130802	0.207439
sn-m3C-seq	0.2	Inh_CALB1	Bipolar	0.00181659	0.0501761	0.0124372	27.621	6.84642	0.00018402	8.2164e-07	2.29315e-07	3.58302	0.000339646	0.00140543
sn-m3C-seq	0.2	Inh_CALB1	Epilepsy	0.00181659	0.0403556	0.0141675	22.215	7.79892	0.00617078	1.97829e-06	7.66982e-07	2.57931	0.00989973	0.0224145
sn-m3C-seq	0.2	Inh_CALB1	Age of smoking	0.00181659	0.0204213	0.0107701	11.2415	5.92876	0.088142	6.88505e-08	4.98817e-08	1.38028	0.167502	0.251253
sn-m3C-seq	0.2	Inh_CALB1	Cigarettes per day	0.00181659	0.0253653	0.012167	13.9631	6.69768	0.0506354	1.60547e-07	9.33848e-08	1.7192	0.0855781	0.144639
sn-m3C-seq	0.2	Inh_CALB1	Drinks per week	0.00181659	0.0354121	0.00890253	19.4937	4.90067	0.000172271	1.25386e-07	3.68463e-08	3.40295	0.000666631	0.00237611
sn-m3C-seq	0.2	Inh_CALB1	Smoking cessation	0.00181659	0.023833	0.00710671	13.1196	3.91211	0.00166539	1.36906e-07	4.81398e-08	2.84393	0.0044561	0.0113773
sn-m3C-seq	0.2	Inh_CALB1	Smoking initiation	0.00181659	0.0358968	0.00915611	19.7605	5.04027	0.000276685	1.73914e-07	5.37925e-08	3.23306	0.00122474	0.00393666
sn-m3C-seq	0.2	Inh_CALB1	Height	0.00181659	-0.0049528	0.00616749	-2.72642	3.39509	0.275525	-5.56149e-07	3.09487e-07	-1.797	0.0723352	0.125196
sn-m3C-seq	0.2	Inh_CALB1	Intelligence	0.00181659	0.0282149	0.008035	15.5317	4.42312	0.00100337	4.05634e-07	1.35233e-07	2.99952	0.00270409	0.00772596
sn-m3C-seq	0.2	Inh_CALB1	Depression	0.00181659	0.0567189	0.0107946	31.2227	5.94222	5.59569e-07	2.9144e-07	5.86548e-08	4.96873	6.73913e-07	7.58152e-06
sn-m3C-seq	0.2	Inh_CALB1	Type 2 Diabetes	0.00181659	0.00701711	0.0321626	3.86279	17.7049	0.870216	5.26896e-09	2.76912e-07	0.0190276	0.984819	0.993095
sn-m3C-seq	0.2	Inh_CALB1	Parkinson Disease	0.00181659	0.0384214	0.0249504	21.1502	13.7347	0.13839	2.06302e-07	1.40518e-07	1.46816	0.142061	0.222357
sn-m3C-seq	0.2	Inh_CALB1	Schizophrenia	0.00181659	0.0438116	0.00874492	24.1175	4.81391	2.5388e-06	1.37117e-06	3.08504e-07	4.4446	8.80569e-06	6.05049e-05
sn-m3C-seq	0.2	Inh_CALB1	Education Years	0.00181659	0.0419304	0.0089161	23.0819	4.90814	1.33395e-05	4.74949e-07	1.1458e-07	4.14513	3.39625e-05	0.000207229
sn-m3C-seq	0.2	Inh_CALB1	Neuroticism	0.00181659	0.0432275	0.00983579	23.7959	5.41442	3.84645e-05	4.0685e-07	1.03341e-07	3.93696	8.25199e-05	0.000406947
sn-m3C-seq	0.2	Exc_L1-3	ADHD	0.00790652	0.122047	0.0307006	15.4363	3.88295	0.000102118	6.92125e-07	1.8474e-07	3.74647	0.000179341	0.000768604
sn-m3C-seq	0.2	Exc_L1-3	Alzheimer Disease	0.00790652	-0.0102829	0.0556261	-1.30056	7.03548	0.747838	-1.16106e-08	2.98936e-08	-0.388397	0.697722	0.777647
sn-m3C-seq	0.2	Exc_L1-3	Anorexia	0.00790652	0.0274233	0.0227946	3.46844	2.88302	0.392427	6.54585e-08	1.24228e-07	0.526924	0.598246	0.704869
sn-m3C-seq	0.2	Exc_L1-3	Autism	0.00790652	0.0421421	0.0290632	5.33004	3.67585	0.234476	1.31012e-07	1.19453e-07	1.09677	0.272741	0.3791
sn-m3C-seq	0.2	Exc_L1-3	BMI	0.00790652	0.0457164	0.00917192	5.78211	1.16005	5.29648e-05	1.44261e-07	4.32472e-08	3.33572	0.000850781	0.00289362
sn-m3C-seq	0.2	Exc_L1-3	Bipolar	0.00790652	0.109858	0.0157435	13.8947	1.99121	1.02365e-09	3.98512e-07	6.71303e-08	5.9364	2.91349e-09	1.31107e-07
sn-m3C-seq	0.2	Exc_L1-3	Epilepsy	0.00790652	0.129811	0.0280373	16.4182	3.54609	6.05779e-07	1.48867e-06	3.06408e-07	4.85844	1.18315e-06	1.01413e-05
sn-m3C-seq	0.2	Exc_L1-3	Age of smoking	0.00790652	0.0301308	0.0192342	3.81088	2.4327	0.251898	1.6431e-08	2.06279e-08	0.79654	0.425718	0.547352
sn-m3C-seq	0.2	Exc_L1-3	Cigarettes per day	0.00790652	0.0837069	0.025136	10.5871	3.17915	0.00179316	1.263e-07	4.38425e-08	2.88077	0.00396705	0.0105788
sn-m3C-seq	0.2	Exc_L1-3	Drinks per week	0.00790652	0.0701116	0.0140571	8.86757	1.77792	1.30934e-05	5.36089e-08	1.34883e-08	3.97447	7.05374e-05	0.000357655
sn-m3C-seq	0.2	Exc_L1-3	Smoking cessation	0.00790652	0.0791593	0.0195217	10.0119	2.46907	0.000538414	1.06531e-07	3.17549e-08	3.35478	0.00079429	0.00277616
sn-m3C-seq	0.2	Exc_L1-3	Smoking initiation	0.00790652	0.080038	0.0160225	10.123	2.0265	8.88918e-06	8.78132e-08	2.17639e-08	4.03482	5.46453e-05	0.000293617
sn-m3C-seq	0.2	Exc_L1-3	Height	0.00790652	-0.00975852	0.0120929	-1.23424	1.52949	0.146499	-3.59061e-07	1.45336e-07	-2.47056	0.0134902	0.0299782
sn-m3C-seq	0.2	Exc_L1-3	Intelligence	0.00790652	0.07844	0.0120882	9.92094	1.52889	1.15197e-08	2.61208e-07	4.76123e-08	5.48613	4.10832e-08	7.78418e-07
sn-m3C-seq	0.2	Exc_L1-3	Depression	0.00790652	0.109066	0.014354	13.7945	1.81547	2.02206e-11	1.26194e-07	1.85511e-08	6.80247	1.02841e-11	1.85114e-09
sn-m3C-seq	0.2	Exc_L1-3	Type 2 Diabetes	0.00790652	-0.0228195	0.0566538	-2.88616	7.16545	0.581149	-8.5011e-08	1.14761e-07	-0.740766	0.458835	0.579581
sn-m3C-seq	0.2	Exc_L1-3	Parkinson Disease	0.00790652	0.0925645	0.0543083	11.7074	6.8688	0.122822	1.10315e-07	7.2755e-08	1.51625	0.129457	0.207132
sn-m3C-seq	0.2	Exc_L1-3	Schizophrenia	0.00790652	0.102137	0.0162537	12.9181	2.05574	3.33693e-08	7.19321e-07	1.36746e-07	5.26028	1.43837e-07	2.0403e-06
sn-m3C-seq	0.2	Exc_L1-3	Education Years	0.00790652	0.0899542	0.0135015	11.3772	1.70764	1.29159e-08	2.28765e-07	4.11637e-08	5.55744	2.73768e-08	5.90902e-07
sn-m3C-seq	0.2	Exc_L1-3	Neuroticism	0.00790652	0.0878486	0.0147905	11.1109	1.87067	8.06339e-08	1.84101e-07	3.49631e-08	5.26557	1.39757e-07	2.0403e-06
sn-m3C-seq	0.2	Inh_NDNF	ADHD	0.0025745	0.0454328	0.0213174	17.6472	8.28019	0.0432649	7.54938e-07	4.08886e-07	1.84633	0.0648445	0.114431
sn-m3C-seq	0.2	Inh_NDNF	Alzheimer Disease	0.0025745	-0.00912832	0.0222076	-3.54567	8.626	0.597404	-1.82964e-08	3.53756e-08	-0.517206	0.605013	0.704869
sn-m3C-seq	0.2	Inh_NDNF	Anorexia	0.0025745	0.0263271	0.0186973	10.2261	7.2625	0.204841	2.97057e-07	3.07195e-07	0.966999	0.333545	0.449723
sn-m3C-seq	0.2	Inh_NDNF	Autism	0.0025745	0.00386107	0.0217312	1.49974	8.44094	0.952362	-1.62873e-08	2.70632e-07	-0.0601825	0.95201	0.962707
sn-m3C-seq	0.2	Inh_NDNF	BMI	0.0025745	0.0216745	0.00656247	8.4189	2.54903	0.00384394	2.14624e-07	9.34523e-08	2.29661	0.0216408	0.0452502
sn-m3C-seq	0.2	Inh_NDNF	Bipolar	0.0025745	0.0577085	0.0182158	22.4154	7.07547	0.00300302	6.56109e-07	2.35734e-07	2.78326	0.00538156	0.013548
sn-m3C-seq	0.2	Inh_NDNF	Epilepsy	0.0025745	0.0209163	0.0148306	8.12442	5.76056	0.216033	5.95653e-07	5.81189e-07	1.02489	0.305416	0.417723
sn-m3C-seq	0.2	Inh_NDNF	Age of smoking	0.0025745	0.0379248	0.0147815	14.7309	5.7415	0.0185744	1.00765e-07	4.81149e-08	2.09427	0.0362361	0.0682983
sn-m3C-seq	0.2	Inh_NDNF	Cigarettes per day	0.0025745	0.0360513	0.018202	14.0032	7.07011	0.0680746	1.6318e-07	1.0111e-07	1.61388	0.106553	0.175958
sn-m3C-seq	0.2	Inh_NDNF	Drinks per week	0.0025745	0.0359433	0.0106746	13.9613	4.14628	0.00195117	8.47159e-08	3.15993e-08	2.68094	0.00734158	0.0174215
sn-m3C-seq	0.2	Inh_NDNF	Smoking cessation	0.0025745	0.0397228	0.0121784	15.4293	4.73038	0.00385622	1.6885e-07	6.18608e-08	2.72952	0.00634274	0.0155332
sn-m3C-seq	0.2	Inh_NDNF	Smoking initiation	0.0025745	0.03403	0.0085892	13.2181	3.33626	0.000247648	1.04978e-07	3.51561e-08	2.98606	0.00282593	0.00799551
sn-m3C-seq	0.2	Inh_NDNF	Height	0.0025745	-0.000860827	0.00652827	-0.334367	2.53574	0.599315	-3.36754e-07	2.34287e-07	-1.43736	0.150617	0.233163
sn-m3C-seq	0.2	Inh_NDNF	Intelligence	0.0025745	0.0362754	0.00960893	14.0903	3.73235	0.000475657	3.6494e-07	1.15365e-07	3.16335	0.00155965	0.00471827
sn-m3C-seq	0.2	Inh_NDNF	Depression	0.0025745	0.0511056	0.0129799	19.8507	5.04172	0.000228648	1.79191e-07	5.07986e-08	3.52748	0.000419529	0.00159052
sn-m3C-seq	0.2	Inh_NDNF	Type 2 Diabetes	0.0025745	-0.0737954	0.0282507	-28.664	10.9733	0.00244008	-5.13655e-07	1.54896e-07	-3.31612	0.000912759	0.00307097
sn-m3C-seq	0.2	Inh_NDNF	Parkinson Disease	0.0025745	0.0172679	0.0296464	6.70729	11.5154	0.620688	5.70273e-08	1.21337e-07	0.469991	0.638361	0.731879
sn-m3C-seq	0.2	Inh_NDNF	Schizophrenia	0.0025745	0.0480016	0.014972	18.645	5.81549	0.00290754	1.0223e-06	3.82948e-07	2.66955	0.00759537	0.0178715
sn-m3C-seq	0.2	Inh_NDNF	Education Years	0.0025745	0.0368679	0.0143662	14.3204	5.58018	0.0191348	2.74835e-07	1.31771e-07	2.08569	0.0370064	0.0693869
sn-m3C-seq	0.2	Inh_NDNF	Neuroticism	0.0025745	0.0379687	0.00794609	14.748	3.08646	1.31571e-05	2.36531e-07	5.84274e-08	4.04829	5.15934e-05	0.000281419
sn-m3C-seq	0.2	Exc_L6	ADHD	0.00606308	0.103417	0.0257631	17.0569	4.24917	8.2009e-05	7.71516e-07	2.01817e-07	3.82285	0.00013192	0.000593639
sn-m3C-seq	0.2	Exc_L6	Alzheimer Disease	0.00606308	7.86198e-05	0.046095	0.012967	7.60257	0.898703	-5.50951e-09	3.18348e-08	-0.173066	0.8626	0.910662
sn-m3C-seq	0.2	Exc_L6	Anorexia	0.00606308	0.0205102	0.0218643	3.38281	3.60614	0.509901	5.67049e-08	1.55181e-07	0.365411	0.714805	0.791784
sn-m3C-seq	0.2	Exc_L6	Autism	0.00606308	0.0532018	0.0274994	8.77471	4.53555	0.086808	2.43462e-07	1.47043e-07	1.65572	0.0977783	0.162964
sn-m3C-seq	0.2	Exc_L6	BMI	0.00606308	0.0401997	0.00873344	6.63025	1.44043	0.000138494	1.74379e-07	5.37362e-08	3.2451	0.0011741	0.00380788
sn-m3C-seq	0.2	Exc_L6	Bipolar	0.00606308	0.0958751	0.0146285	15.8129	2.41272	5.67079e-09	4.59027e-07	8.01049e-08	5.73033	1.00236e-08	2.77577e-07
sn-m3C-seq	0.2	Exc_L6	Epilepsy	0.00606308	0.103674	0.0244701	17.0992	4.03592	2.48526e-05	1.54961e-06	3.79006e-07	4.08862	4.33953e-05	0.000247973
sn-m3C-seq	0.2	Exc_L6	Age of smoking	0.00606308	0.0206885	0.0180537	3.41221	2.97764	0.419441	1.25687e-08	2.5034e-08	0.502064	0.615623	0.714917
sn-m3C-seq	0.2	Exc_L6	Cigarettes per day	0.00606308	0.077846	0.0225154	12.8393	3.71352	0.00112527	1.5767e-07	5.18077e-08	3.04336	0.00233948	0.00679205
sn-m3C-seq	0.2	Exc_L6	Drinks per week	0.00606308	0.0595416	0.0127748	9.82034	2.10699	3.23408e-05	6.02048e-08	1.59259e-08	3.7803	0.000156637	0.000683937
sn-m3C-seq	0.2	Exc_L6	Smoking cessation	0.00606308	0.0555346	0.0168495	9.15947	2.77903	0.00364399	9.5203e-08	3.52225e-08	2.70291	0.00687359	0.0166073
sn-m3C-seq	0.2	Exc_L6	Smoking initiation	0.00606308	0.0632324	0.0156624	10.4291	2.58324	0.000324088	8.95029e-08	2.78501e-08	3.21374	0.00131021	0.00413749
sn-m3C-seq	0.2	Exc_L6	Height	0.00606308	-0.0103853	0.0105344	-1.71288	1.73747	0.122612	-4.008e-07	1.65751e-07	-2.41808	0.0156025	0.0340418
sn-m3C-seq	0.2	Exc_L6	Intelligence	0.00606308	0.0700463	0.0105001	11.5529	1.73181	2.55728e-09	3.10147e-07	5.35521e-08	5.79151	6.97575e-09	2.51127e-07
sn-m3C-seq	0.2	Exc_L6	Depression	0.00606308	0.0914388	0.0116943	15.0812	1.92877	1.89647e-12	1.38294e-07	1.92181e-08	7.19605	6.19805e-13	2.2313e-10
sn-m3C-seq	0.2	Exc_L6	Type 2 Diabetes	0.00606308	-0.012664	0.0443798	-2.08871	7.31968	0.672575	-7.20102e-08	1.18459e-07	-0.607892	0.543259	0.658496
sn-m3C-seq	0.2	Exc_L6	Parkinson Disease	0.00606308	0.111507	0.0468119	18.3912	7.7208	0.032118	1.81396e-07	8.39246e-08	2.16141	0.0306636	0.0596697
sn-m3C-seq	0.2	Exc_L6	Schizophrenia	0.00606308	0.0863012	0.014397	14.2339	2.37454	8.79224e-08	7.97828e-07	1.5555e-07	5.12908	2.91156e-07	3.74343e-06
sn-m3C-seq	0.2	Exc_L6	Education Years	0.00606308	0.0745817	0.0120921	12.3009	1.99437	7.55329e-08	2.47949e-07	4.71612e-08	5.25748	1.46046e-07	2.0403e-06
sn-m3C-seq	0.2	Exc_L6	Neuroticism	0.00606308	0.0732228	0.0142881	12.0768	2.35658	3.43572e-06	2.00887e-07	4.46777e-08	4.49636	6.91254e-06	5.0786e-05
sn-m3C-seq	0.2	Exc_L4-5	ADHD	0.00641754	0.1082	0.0264107	16.86	4.11539	6.56058e-05	7.63831e-07	1.96572e-07	3.88576	0.000102008	0.000483197
sn-m3C-seq	0.2	Exc_L4-5	Alzheimer Disease	0.00641754	-0.0114827	0.0509257	-1.78927	7.93539	0.729097	-1.35719e-08	3.32497e-08	-0.40818	0.683141	0.768534
sn-m3C-seq	0.2	Exc_L4-5	Anorexia	0.00641754	0.00568812	0.0204292	0.886339	3.18334	0.971527	-4.13232e-08	1.36261e-07	-0.303264	0.761689	0.833459
sn-m3C-seq	0.2	Exc_L4-5	Autism	0.00641754	0.0333598	0.0284902	5.19822	4.43942	0.340735	1.27819e-07	1.43543e-07	0.890455	0.373222	0.492161
sn-m3C-seq	0.2	Exc_L4-5	BMI	0.00641754	0.0436257	0.0084396	6.79789	1.31508	1.51518e-05	1.84066e-07	4.84003e-08	3.803	0.000142953	0.000635345
sn-m3C-seq	0.2	Exc_L4-5	Bipolar	0.00641754	0.0837821	0.0141705	13.0552	2.20809	2.20527e-07	3.69026e-07	7.54896e-08	4.88844	1.01637e-06	9.889e-06
sn-m3C-seq	0.2	Exc_L4-5	Epilepsy	0.00641754	0.107907	0.0244119	16.8144	3.80393	5.13399e-06	1.52463e-06	3.43222e-07	4.44212	8.90766e-06	6.05049e-05
sn-m3C-seq	0.2	Exc_L4-5	Age of smoking	0.00641754	0.0287846	0.0187361	4.4853	2.91951	0.237157	2.27405e-08	2.46522e-08	0.922453	0.356292	0.475882
sn-m3C-seq	0.2	Exc_L4-5	Cigarettes per day	0.00641754	0.082375	0.0232704	12.8359	3.62606	0.000738909	1.58833e-07	4.9561e-08	3.20479	0.00135161	0.0042105
sn-m3C-seq	0.2	Exc_L4-5	Drinks per week	0.00641754	0.059277	0.0123327	9.23671	1.92172	2.52582e-05	5.66534e-08	1.46122e-08	3.87714	0.000105694	0.000494152
sn-m3C-seq	0.2	Exc_L4-5	Smoking cessation	0.00641754	0.0712429	0.0192557	11.1013	3.00048	0.00137863	1.20439e-07	3.86335e-08	3.11747	0.00182408	0.005427
sn-m3C-seq	0.2	Exc_L4-5	Smoking initiation	0.00641754	0.0628604	0.0161565	9.79508	2.51755	0.000520237	8.49231e-08	2.69217e-08	3.15445	0.00160799	0.00482397
sn-m3C-seq	0.2	Exc_L4-5	Height	0.00641754	-0.0110406	0.0121207	-1.72038	1.88869	0.153313	-3.95038e-07	1.78429e-07	-2.21398	0.0268302	0.0539602
sn-m3C-seq	0.2	Exc_L4-5	Intelligence	0.00641754	0.081509	0.0124656	12.701	1.94242	3.61101e-09	3.49355e-07	5.98529e-08	5.83689	5.31837e-09	2.12735e-07
sn-m3C-seq	0.2	Exc_L4-5	Depression	0.00641754	0.0859511	0.012874	13.3931	2.00606	2.02556e-09	1.219e-07	2.01963e-08	6.03579	1.58188e-09	8.13538e-08
sn-m3C-seq	0.2	Exc_L4-5	Type 2 Diabetes	0.00641754	-0.0165186	0.0471286	-2.57397	7.34371	0.622895	-7.87196e-08	1.17323e-07	-0.670965	0.502243	0.619204
sn-m3C-seq	0.2	Exc_L4-5	Parkinson Disease	0.00641754	0.104989	0.0572784	16.3596	8.92528	0.0901159	1.5927e-07	9.4228e-08	1.69027	0.0909768	0.153045
sn-m3C-seq	0.2	Exc_L4-5	Schizophrenia	0.00641754	0.0861881	0.0149997	13.4301	2.3373	3.07115e-07	7.5279e-07	1.54485e-07	4.87291	1.09967e-06	1.01413e-05
sn-m3C-seq	0.2	Exc_L4-5	Education Years	0.00641754	0.0816991	0.0128031	12.7306	1.99502	1.93041e-08	2.60745e-07	4.68214e-08	5.56894	2.56296e-08	5.90902e-07
sn-m3C-seq	0.2	Exc_L4-5	Neuroticism	0.00641754	0.0738241	0.0131447	11.5035	2.04824	3.86285e-07	1.92096e-07	3.83242e-08	5.01241	5.37531e-07	6.45037e-06
sn-m3C-seq	0.2	Astro	ADHD	0.00508609	0.0356505	0.0156161	7.00941	3.07036	0.0435144	2.27855e-07	1.51894e-07	1.50009	0.133592	0.210747
sn-m3C-seq	0.2	Astro	Alzheimer Disease	0.00508609	-0.0741743	0.031468	-14.5838	6.18707	0.00773637	-6.99091e-08	2.63899e-08	-2.64909	0.00807093	0.0187454
sn-m3C-seq	0.2	Astro	Anorexia	0.00508609	0.0211149	0.018375	4.15149	3.6128	0.38199	5.73828e-08	1.54533e-07	0.37133	0.710392	0.789324
sn-m3C-seq	0.2	Astro	Autism	0.00508609	-0.00142694	0.025592	-0.280557	5.03176	0.797833	-6.81146e-08	1.6551e-07	-0.411544	0.680674	0.768534
sn-m3C-seq	0.2	Astro	BMI	0.00508609	0.0206872	0.00782831	4.0674	1.53916	0.0484653	5.30756e-08	5.89346e-08	0.900585	0.367809	0.488603
sn-m3C-seq	0.2	Astro	Bipolar	0.00508609	0.0103222	0.0119265	2.0295	2.34493	0.66106	-2.49813e-08	7.96582e-08	-0.313606	0.75382	0.827363
sn-m3C-seq	0.2	Astro	Epilepsy	0.00508609	0.00624792	0.0209068	1.22843	4.11058	0.955708	-8.63985e-08	4.33746e-07	-0.199192	0.842113	0.899587
sn-m3C-seq	0.2	Astro	Age of smoking	0.00508609	0.0219108	0.0144171	4.30799	2.83461	0.240818	1.62576e-08	2.40907e-08	0.67485	0.499771	0.618274
sn-m3C-seq	0.2	Astro	Cigarettes per day	0.00508609	0.0232689	0.0186691	4.57501	3.67062	0.328794	3.09635e-08	5.21727e-08	0.593482	0.552859	0.667883
sn-m3C-seq	0.2	Astro	Drinks per week	0.00508609	0.0213669	0.0101468	4.20104	1.995	0.112646	1.07219e-08	1.58246e-08	0.677545	0.49806	0.618274
sn-m3C-seq	0.2	Astro	Smoking cessation	0.00508609	0.00891642	0.0116115	1.7531	2.28299	0.738096	-7.23497e-09	3.01384e-08	-0.240059	0.810285	0.881277
sn-m3C-seq	0.2	Astro	Smoking initiation	0.00508609	0.0280903	0.0123806	5.52296	2.43422	0.0635391	2.68385e-08	2.62363e-08	1.02295	0.30633	0.417723
sn-m3C-seq	0.2	Astro	Height	0.00508609	0.0190017	0.0121479	3.73601	2.38845	0.254535	1.51747e-09	2.15468e-07	0.00704268	0.994381	0.994381
sn-m3C-seq	0.2	Astro	Intelligence	0.00508609	0.0235203	0.00727179	4.62443	1.42974	0.0120809	7.51845e-08	4.57102e-08	1.64481	0.10001	0.165914
sn-m3C-seq	0.2	Astro	Depression	0.00508609	0.0352933	0.00915522	6.93919	1.80005	0.00130274	4.97177e-08	1.83137e-08	2.71478	0.00663204	0.016132
sn-m3C-seq	0.2	Astro	Type 2 Diabetes	0.00508609	0.0227265	0.0548601	4.46836	10.7863	0.746712	1.52474e-08	1.68613e-07	0.090428	0.927947	0.954815
sn-m3C-seq	0.2	Astro	Parkinson Disease	0.00508609	-0.0106756	0.0314422	-2.09897	6.18199	0.614883	-3.74877e-08	6.47905e-08	-0.578599	0.56286	0.67769
sn-m3C-seq	0.2	Astro	Schizophrenia	0.00508609	0.0118015	0.00893181	2.32034	1.75613	0.452449	-3.35973e-08	1.18441e-07	-0.283664	0.776668	0.847274
sn-m3C-seq	0.2	Astro	Education Years	0.00508609	0.0226975	0.00836873	4.46267	1.64541	0.0382103	4.68961e-08	3.9345e-08	1.19192	0.233292	0.331957
sn-m3C-seq	0.2	Astro	Neuroticism	0.00508609	0.0244108	0.00853438	4.79952	1.67798	0.0244756	4.56031e-08	3.17497e-08	1.43633	0.150908	0.233163
sn-m3C-seq	0.2	Exc_L5-6	ADHD	0.00689312	0.110775	0.0279421	16.0704	4.05362	0.000102949	7.26581e-07	1.92286e-07	3.77864	0.000157685	0.000683937
sn-m3C-seq	0.2	Exc_L5-6	Alzheimer Disease	0.00689312	-0.0176629	0.0554821	-2.56239	8.04891	0.662329	-1.66922e-08	3.38155e-08	-0.493625	0.621571	0.718947
sn-m3C-seq	0.2	Exc_L5-6	Anorexia	0.00689312	0.0146304	0.0233572	2.12246	3.38847	0.740866	1.08087e-08	1.45207e-07	0.0744363	0.940663	0.959317
sn-m3C-seq	0.2	Exc_L5-6	Autism	0.00689312	0.0476062	0.028673	6.90633	4.15965	0.147946	1.85764e-07	1.3304e-07	1.3963	0.162624	0.244957
sn-m3C-seq	0.2	Exc_L5-6	BMI	0.00689312	0.0461622	0.00949248	6.69685	1.37709	5.38397e-05	1.81599e-07	5.11064e-08	3.55335	0.000380354	0.0015047
sn-m3C-seq	0.2	Exc_L5-6	Bipolar	0.00689312	0.0893733	0.0148808	12.9656	2.15879	1.3646e-07	3.68419e-07	7.33082e-08	5.02561	5.01828e-07	6.22959e-06
sn-m3C-seq	0.2	Exc_L5-6	Epilepsy	0.00689312	0.107537	0.0247528	15.6007	3.59094	3.83461e-06	1.40707e-06	3.14186e-07	4.47846	7.51831e-06	5.41318e-05
sn-m3C-seq	0.2	Exc_L5-6	Age of smoking	0.00689312	0.0356361	0.01856	5.16981	2.69254	0.126406	2.85662e-08	2.285e-08	1.25016	0.211241	0.306641
sn-m3C-seq	0.2	Exc_L5-6	Cigarettes per day	0.00689312	0.0753767	0.0244646	10.9351	3.54913	0.00352339	1.31988e-07	4.81262e-08	2.74254	0.0060966	0.0150327
sn-m3C-seq	0.2	Exc_L5-6	Drinks per week	0.00689312	0.0521213	0.0134284	7.56135	1.94809	0.000797279	4.42563e-08	1.47236e-08	3.00581	0.00264871	0.00762829
sn-m3C-seq	0.2	Exc_L5-6	Smoking cessation	0.00689312	0.0721632	0.017655	10.4689	2.56125	0.000374082	1.13064e-07	3.25505e-08	3.47349	0.000513737	0.00186813
sn-m3C-seq	0.2	Exc_L5-6	Smoking initiation	0.00689312	0.0651763	0.0162534	9.45527	2.35791	0.000364318	8.13354e-08	2.51967e-08	3.22803	0.00124648	0.00397109
sn-m3C-seq	0.2	Exc_L5-6	Height	0.00689312	-0.00719097	0.0120215	-1.04321	1.74399	0.244842	-3.2709e-07	1.65112e-07	-1.98101	0.0475897	0.0856614
sn-m3C-seq	0.2	Exc_L5-6	Intelligence	0.00689312	0.0769704	0.0119736	11.1663	1.73704	1.17513e-08	3.01901e-07	5.43563e-08	5.55411	2.79037e-08	5.90902e-07
sn-m3C-seq	0.2	Exc_L5-6	Depression	0.00689312	0.0889647	0.0130944	12.9063	1.89963	1.12218e-09	1.1723e-07	1.90843e-08	6.14277	8.10962e-10	4.86577e-08
sn-m3C-seq	0.2	Exc_L5-6	Type 2 Diabetes	0.00689312	-0.00330419	0.0530728	-0.479346	7.69939	0.845456	-4.37999e-08	1.22955e-07	-0.356226	0.721671	0.796937
sn-m3C-seq	0.2	Exc_L5-6	Parkinson Disease	0.00689312	0.112929	0.0498878	16.3829	7.23733	0.0343846	1.5977e-07	7.55168e-08	2.1157	0.0343707	0.0651235
sn-m3C-seq	0.2	Exc_L5-6	Schizophrenia	0.00689312	0.0932856	0.0163335	13.5331	2.36954	3.86765e-07	7.6262e-07	1.56714e-07	4.86631	1.13703e-06	1.01413e-05
sn-m3C-seq	0.2	Exc_L5-6	Education Years	0.00689312	0.0824252	0.0134057	11.9576	1.94479	9.25282e-08	2.43357e-07	4.63022e-08	5.25583	1.47355e-07	2.0403e-06
sn-m3C-seq	0.2	Exc_L5-6	Neuroticism	0.00689312	0.0812398	0.0146697	11.7856	2.12816	5.27297e-07	1.98242e-07	4.00388e-08	4.95126	7.37351e-07	7.80725e-06
sn-m3C-seq	0.2	Inh_CHST9	ADHD	0.00239635	0.0341488	0.0192114	14.2504	8.01695	0.0920797	6.00515e-07	3.88924e-07	1.54405	0.122577	0.198774
sn-m3C-seq	0.2	Inh_CHST9	Alzheimer Disease	0.00239635	-0.0364831	0.0292624	-15.2245	12.2112	0.178049	-6.74747e-08	4.99353e-08	-1.35124	0.176618	0.263827
sn-m3C-seq	0.2	Inh_CHST9	Anorexia	0.00239635	0.00969438	0.0175939	4.04548	7.34197	0.679336	5.37181e-08	3.09806e-07	0.173393	0.862343	0.910662
sn-m3C-seq	0.2	Inh_CHST9	Autism	0.00239635	0.0139168	0.0231116	5.80751	9.6445	0.616323	1.32755e-07	3.09936e-07	0.42833	0.668411	0.759079
sn-m3C-seq	0.2	Inh_CHST9	BMI	0.00239635	0.0167163	0.00554936	6.97573	2.31576	0.0101496	1.75204e-07	8.43616e-08	2.07682	0.0378182	0.0702422
sn-m3C-seq	0.2	Inh_CHST9	Bipolar	0.00239635	0.05166	0.0131425	21.5578	5.48439	0.000262568	6.34936e-07	1.80632e-07	3.51509	0.000439611	0.00164854
sn-m3C-seq	0.2	Inh_CHST9	Epilepsy	0.00239635	0.0280652	0.0165782	11.7117	6.91812	0.117293	9.76099e-07	6.828e-07	1.42955	0.152845	0.234879
sn-m3C-seq	0.2	Inh_CHST9	Age of smoking	0.00239635	0.0191115	0.0122078	7.97526	5.09436	0.171674	4.73517e-08	4.21513e-08	1.12338	0.261278	0.367422
sn-m3C-seq	0.2	Inh_CHST9	Cigarettes per day	0.00239635	0.0327614	0.0141745	13.6714	5.91505	0.0275918	1.62915e-07	8.08868e-08	2.01411	0.0439982	0.0804028
sn-m3C-seq	0.2	Inh_CHST9	Drinks per week	0.00239635	0.0308099	0.00943364	12.857	3.93668	0.00297853	7.9135e-08	2.98613e-08	2.65009	0.00804707	0.0187454
sn-m3C-seq	0.2	Inh_CHST9	Smoking cessation	0.00239635	0.0258346	0.00899695	10.7808	3.75444	0.0112835	1.12219e-07	4.75359e-08	2.36071	0.0182398	0.0392185
sn-m3C-seq	0.2	Inh_CHST9	Smoking initiation	0.00239635	0.0367624	0.00793571	15.341	3.31159	1.455e-05	1.33343e-07	3.40946e-08	3.91097	9.19244e-05	0.0004472
sn-m3C-seq	0.2	Inh_CHST9	Height	0.00239635	-0.00854394	0.00686165	-3.5654	2.86338	0.116086	-5.75998e-07	2.6374e-07	-2.18396	0.0289651	0.0569806
sn-m3C-seq	0.2	Inh_CHST9	Intelligence	0.00239635	0.0195614	0.00730885	8.16301	3.05	0.0186066	1.88127e-07	9.40298e-08	2.00072	0.0454225	0.082446
sn-m3C-seq	0.2	Inh_CHST9	Depression	0.00239635	0.0503853	0.011271	21.0259	4.70343	3.12354e-05	1.93096e-07	4.72117e-08	4.09001	4.31352e-05	0.000247973
sn-m3C-seq	0.2	Inh_CHST9	Type 2 Diabetes	0.00239635	-0.0573114	0.0341525	-23.9161	14.2519	0.0567817	-4.27043e-07	2.07677e-07	-2.05629	0.039755	0.0730195
sn-m3C-seq	0.2	Inh_CHST9	Parkinson Disease	0.00239635	0.0190765	0.0311452	7.96066	12.9969	0.596338	7.12146e-08	1.37573e-07	0.517651	0.604702	0.704869
sn-m3C-seq	0.2	Inh_CHST9	Schizophrenia	0.00239635	0.0384392	0.0114215	16.0408	4.7662	0.00172107	8.74253e-07	3.07345e-07	2.84453	0.00444765	0.0113773
sn-m3C-seq	0.2	Inh_CHST9	Education Years	0.00239635	0.0261303	0.00911422	10.9042	3.80338	0.0100556	2.01552e-07	8.84523e-08	2.27865	0.022688	0.0468972
sn-m3C-seq	0.2	Inh_CHST9	Neuroticism	0.00239635	0.0391316	0.00803697	16.3297	3.35384	7.45981e-06	2.72559e-07	6.34883e-08	4.29307	1.76222e-05	0.000109379
sn-m3C-seq	0.2	Inh_VIP	ADHD	0.0026307	0.03753	0.0177466	14.2662	6.74598	0.04686	5.89924e-07	3.32515e-07	1.77412	0.0760425	0.130982
sn-m3C-seq	0.2	Inh_VIP	Alzheimer Disease	0.0026307	-0.0201076	0.0268491	-7.64345	10.2061	0.394194	-3.65866e-08	4.18856e-08	-0.873487	0.382398	0.500593
sn-m3C-seq	0.2	Inh_VIP	Anorexia	0.0026307	0.0215349	0.0224765	8.186	8.54395	0.399534	2.1987e-07	3.60253e-07	0.610321	0.541649	0.658496
sn-m3C-seq	0.2	Inh_VIP	Autism	0.0026307	0.00168632	0.0224794	0.641016	8.54502	0.966307	-3.66568e-08	2.74465e-07	-0.133557	0.893753	0.935322
sn-m3C-seq	0.2	Inh_VIP	BMI	0.0026307	0.0204944	0.00525031	7.79048	1.99579	0.000682991	1.9296e-07	7.18303e-08	2.68633	0.00722421	0.0173381
sn-m3C-seq	0.2	Inh_VIP	Bipolar	0.0026307	0.0555262	0.0157366	21.107	5.98192	0.000988135	6.1367e-07	1.9894e-07	3.0847	0.00203757	0.00601251
sn-m3C-seq	0.2	Inh_VIP	Epilepsy	0.0026307	0.0273013	0.0162181	10.378	6.16495	0.128433	8.27924e-07	6.21867e-07	1.33135	0.183073	0.27234
sn-m3C-seq	0.2	Inh_VIP	Age of smoking	0.0026307	0.0359914	0.013842	13.6813	5.26174	0.0171685	9.34774e-08	4.36779e-08	2.14015	0.0323423	0.0619321
sn-m3C-seq	0.2	Inh_VIP	Cigarettes per day	0.0026307	0.0307815	0.0145051	11.7009	5.51378	0.0540658	1.32055e-07	7.83391e-08	1.68569	0.0918564	0.153806
sn-m3C-seq	0.2	Inh_VIP	Drinks per week	0.0026307	0.0303498	0.0104362	11.5368	3.9671	0.00844249	6.70019e-08	3.05921e-08	2.19017	0.0285118	0.0563969
sn-m3C-seq	0.2	Inh_VIP	Smoking cessation	0.0026307	0.0190516	0.0121729	7.24202	4.62725	0.163954	6.50196e-08	5.84541e-08	1.11232	0.266001	0.372609
sn-m3C-seq	0.2	Inh_VIP	Smoking initiation	0.0026307	0.0391089	0.00925861	14.8664	3.51945	0.000102543	1.25428e-07	3.72973e-08	3.36291	0.00077126	0.00272209
sn-m3C-seq	0.2	Inh_VIP	Height	0.0026307	-0.00603512	0.00691032	-2.29412	2.6268	0.215995	-5.29043e-07	2.45906e-07	-2.1514	0.0314444	0.0608602
sn-m3C-seq	0.2	Inh_VIP	Intelligence	0.0026307	0.0282826	0.00818089	10.751	3.10978	0.00163394	2.63751e-07	9.60926e-08	2.74476	0.00605557	0.0150327
sn-m3C-seq	0.2	Inh_VIP	Depression	0.0026307	0.0415418	0.0101547	15.7912	3.86007	0.000164817	1.3898e-07	3.88283e-08	3.57934	0.000344466	0.00140918
sn-m3C-seq	0.2	Inh_VIP	Type 2 Diabetes	0.0026307	-0.0393833	0.027744	-14.9707	10.5463	0.114063	-2.94873e-07	1.61915e-07	-1.82116	0.0685822	0.119852
sn-m3C-seq	0.2	Inh_VIP	Parkinson Disease	0.0026307	0.00129917	0.023661	0.493852	8.99418	0.955405	-9.05784e-09	9.53394e-08	-0.0950062	0.92431	0.954815
sn-m3C-seq	0.2	Inh_VIP	Schizophrenia	0.0026307	0.0413385	0.015175	15.7139	5.76843	0.0119325	8.37749e-07	3.79055e-07	2.2101	0.0270984	0.0541967
sn-m3C-seq	0.2	Inh_VIP	Education Years	0.0026307	0.0274447	0.0119524	10.4325	4.54342	0.0405691	1.86442e-07	1.0697e-07	1.74293	0.0813452	0.138133
sn-m3C-seq	0.2	Inh_VIP	Neuroticism	0.0026307	0.0385228	0.00830787	14.6436	3.15805	1.71194e-05	2.36363e-07	5.88092e-08	4.01916	5.84061e-05	0.000304727
sn-m3C-seq	0.2	Oligo	ADHD	0.005741	0.0297878	0.018853	5.1886	3.28392	0.199198	1.40656e-07	1.67296e-07	0.840758	0.400484	0.52237
sn-m3C-seq	0.2	Oligo	Alzheimer Disease	0.005741	-0.0365426	0.0555974	-6.36519	9.68427	0.427107	-3.26724e-08	3.64638e-08	-0.896022	0.370241	0.490025
sn-m3C-seq	0.2	Oligo	Anorexia	0.005741	0.030081	0.0211037	5.23968	3.67597	0.241938	1.06216e-07	1.56702e-07	0.677823	0.497884	0.618274
sn-m3C-seq	0.2	Oligo	Autism	0.005741	0.0150589	0.0276254	2.62305	4.81195	0.736131	2.90627e-08	1.55514e-07	0.186882	0.851753	0.906423
sn-m3C-seq	0.2	Oligo	BMI	0.005741	0.0127141	0.00797992	2.21462	1.38999	0.382026	-1.23825e-08	5.2551e-08	-0.235627	0.813722	0.882349
sn-m3C-seq	0.2	Oligo	Bipolar	0.005741	0.00979367	0.0127946	1.70592	2.22864	0.751539	-3.12583e-08	7.60404e-08	-0.411075	0.681018	0.768534
sn-m3C-seq	0.2	Oligo	Epilepsy	0.005741	0.00761424	0.0250408	1.32629	4.36174	0.940487	-5.63062e-08	4.53044e-07	-0.124284	0.90109	0.940268
sn-m3C-seq	0.2	Oligo	Age of smoking	0.005741	0.0307033	0.0202383	5.34808	3.52523	0.213492	2.62488e-08	2.98978e-08	0.877951	0.37997	0.499231
sn-m3C-seq	0.2	Oligo	Cigarettes per day	0.005741	0.0341336	0.015134	5.94558	2.63613	0.0611454	5.32111e-08	3.7435e-08	1.42143	0.155193	0.235736
sn-m3C-seq	0.2	Oligo	Drinks per week	0.005741	0.0281605	0.0126809	4.90516	2.20884	0.081249	1.79321e-08	1.7413e-08	1.02981	0.303098	0.416471
sn-m3C-seq	0.2	Oligo	Smoking cessation	0.005741	0.0108327	0.0165774	1.88689	2.88754	0.756631	-3.2722e-09	3.77606e-08	-0.0866565	0.930945	0.954815
sn-m3C-seq	0.2	Oligo	Smoking initiation	0.005741	0.0243904	0.00960778	4.24845	1.67354	0.0537486	1.41553e-08	1.80952e-08	0.782269	0.434057	0.555689
sn-m3C-seq	0.2	Oligo	Height	0.005741	0.0105317	0.0129808	1.83446	2.26107	0.71066	-1.50354e-07	2.11804e-07	-0.709871	0.477784	0.601407
sn-m3C-seq	0.2	Oligo	Intelligence	0.005741	0.0217921	0.00891526	3.79587	1.55291	0.072135	5.17369e-08	4.91636e-08	1.05234	0.292643	0.403646
sn-m3C-seq	0.2	Oligo	Depression	0.005741	0.0483959	0.00875408	8.42988	1.52484	3.45882e-06	6.62999e-08	1.60807e-08	4.12294	3.74062e-05	0.000224437
sn-m3C-seq	0.2	Oligo	Type 2 Diabetes	0.005741	-0.00588202	0.048169	-1.02456	8.39036	0.809004	-6.86088e-08	1.30666e-07	-0.52507	0.599534	0.704869
sn-m3C-seq	0.2	Oligo	Parkinson Disease	0.005741	0.0155311	0.0428722	2.70529	7.46772	0.821471	1.71024e-08	7.87632e-08	0.217137	0.828102	0.892565
sn-m3C-seq	0.2	Oligo	Schizophrenia	0.005741	0.024233	0.0116447	4.22105	2.02834	0.114431	1.06114e-07	1.36472e-07	0.777552	0.436833	0.555689
sn-m3C-seq	0.2	Oligo	Education Years	0.005741	0.0260862	0.00840509	4.54385	1.46405	0.0171715	5.26874e-08	3.51651e-08	1.49829	0.134059	0.210747
sn-m3C-seq	0.2	Oligo	Neuroticism	0.005741	0.0259268	0.0102897	4.51608	1.79231	0.0507237	4.27785e-08	3.44422e-08	1.24204	0.214223	0.309401
sn-m3C-seq	0.2	Inh_B3GAT2	ADHD	0.00152806	0.0464401	0.0152925	30.3916	10.0078	0.00226799	1.39032e-06	4.73272e-07	2.93767	0.00330684	0.00915739
sn-m3C-seq	0.2	Inh_B3GAT2	Alzheimer Disease	0.00152806	-0.000653713	0.015458	-0.427806	10.1161	0.887498	-6.10921e-09	4.29767e-08	-0.142152	0.88696	0.931506
sn-m3C-seq	0.2	Inh_B3GAT2	Anorexia	0.00152806	0.0135625	0.0132791	8.87565	8.69018	0.368164	2.43714e-07	3.67046e-07	0.663986	0.506699	0.622566
sn-m3C-seq	0.2	Inh_B3GAT2	Autism	0.00152806	0.0114865	0.0160415	7.51708	10.498	0.535495	1.79713e-07	3.38201e-07	0.531377	0.595157	0.704869
sn-m3C-seq	0.2	Inh_B3GAT2	BMI	0.00152806	0.0117367	0.00506946	7.68078	3.31758	0.0451865	1.87179e-07	1.21121e-07	1.5454	0.12225	0.198774
sn-m3C-seq	0.2	Inh_B3GAT2	Bipolar	0.00152806	0.0316648	0.00949433	20.7222	6.21333	0.00207327	5.94793e-07	2.07164e-07	2.87113	0.00409013	0.0107725
sn-m3C-seq	0.2	Inh_B3GAT2	Epilepsy	0.00152806	0.0211976	0.0120943	13.8723	7.9148	0.097407	1.16429e-06	7.69711e-07	1.51263	0.130373	0.207439
sn-m3C-seq	0.2	Inh_B3GAT2	Age of smoking	0.00152806	0.0166391	0.00953712	10.8891	6.24133	0.117543	6.71968e-08	5.20449e-08	1.29113	0.196658	0.290151
sn-m3C-seq	0.2	Inh_B3GAT2	Cigarettes per day	0.00152806	0.0268902	0.0125599	17.5976	8.21951	0.0422918	2.1356e-07	1.1482e-07	1.85995	0.0628928	0.111534
sn-m3C-seq	0.2	Inh_B3GAT2	Drinks per week	0.00152806	0.028264	0.00853066	18.4966	5.58268	0.00173394	1.18676e-07	4.17824e-08	2.84035	0.00450647	0.0114249
sn-m3C-seq	0.2	Inh_B3GAT2	Smoking cessation	0.00152806	0.0134325	0.00837554	8.79054	5.48116	0.145224	8.39162e-08	6.79801e-08	1.23442	0.217045	0.3113
sn-m3C-seq	0.2	Inh_B3GAT2	Smoking initiation	0.00152806	0.0340394	0.010405	22.2762	6.80929	0.0021712	2.02127e-07	7.28483e-08	2.77462	0.00552656	0.0138164
sn-m3C-seq	0.2	Inh_B3GAT2	Height	0.00152806	-0.00713232	0.00541925	-4.66757	3.54649	0.115679	-6.99803e-07	3.23412e-07	-2.16381	0.0304788	0.0596324
sn-m3C-seq	0.2	Inh_B3GAT2	Intelligence	0.00152806	0.0253858	0.00605819	16.6131	3.96463	8.55769e-05	4.41312e-07	1.20875e-07	3.65096	0.000261259	0.00110651
sn-m3C-seq	0.2	Inh_B3GAT2	Depression	0.00152806	0.0469681	0.00917554	30.7371	6.00471	9.45818e-07	2.87183e-07	5.90879e-08	4.86027	1.17225e-06	1.01413e-05
sn-m3C-seq	0.2	Inh_B3GAT2	Type 2 Diabetes	0.00152806	-0.0090547	0.0247859	-5.92563	16.2205	0.666098	-1.45471e-07	2.53853e-07	-0.573051	0.56661	0.678051
sn-m3C-seq	0.2	Inh_B3GAT2	Parkinson Disease	0.00152806	0.0118913	0.0211915	7.78197	13.8683	0.62559	6.66159e-08	1.43949e-07	0.462773	0.643527	0.735459
sn-m3C-seq	0.2	Inh_B3GAT2	Schizophrenia	0.00152806	0.0348754	0.00708631	22.8233	4.63746	4.88226e-06	1.29415e-06	2.98853e-07	4.3304	1.48835e-05	9.40013e-05
sn-m3C-seq	0.2	Inh_B3GAT2	Education Years	0.00152806	0.0362272	0.00684726	23.708	4.48102	1.02483e-06	4.91199e-07	1.04232e-07	4.71256	2.44619e-06	1.83464e-05
sn-m3C-seq	0.2	Inh_B3GAT2	Neuroticism	0.00152806	0.0364166	0.00917994	23.832	6.00759	0.000226427	4.10135e-07	1.16235e-07	3.5285	0.000417925	0.00159052
sn-m3C-seq	0.2	Inh_PVALB	ADHD	0.00173439	0.0532534	0.0195006	30.7043	11.2435	0.00672282	1.40589e-06	5.41271e-07	2.59738	0.00939376	0.0214035
sn-m3C-seq	0.2	Inh_PVALB	Alzheimer Disease	0.00173439	0.016326	0.0170309	9.41307	9.81953	0.398831	3.50637e-08	4.19608e-08	0.83563	0.403363	0.524227
sn-m3C-seq	0.2	Inh_PVALB	Anorexia	0.00173439	0.0264297	0.0117555	15.2386	6.77788	0.0384853	5.07741e-07	2.86911e-07	1.76968	0.0767805	0.131624
sn-m3C-seq	0.2	Inh_PVALB	Autism	0.00173439	0.015519	0.0158559	8.94778	9.14204	0.384122	2.28987e-07	2.94118e-07	0.778556	0.436241	0.555689
sn-m3C-seq	0.2	Inh_PVALB	BMI	0.00173439	0.017919	0.00586802	10.3315	3.38333	0.00601408	2.80173e-07	1.23254e-07	2.27314	0.0230177	0.0470817
sn-m3C-seq	0.2	Inh_PVALB	Bipolar	0.00173439	0.044142	0.0117902	25.4509	6.79787	0.000437469	7.49612e-07	2.24485e-07	3.33925	0.000840064	0.00289362
sn-m3C-seq	0.2	Inh_PVALB	Epilepsy	0.00173439	0.0435961	0.0141208	25.1362	8.14164	0.00234462	2.27863e-06	7.85124e-07	2.90226	0.00370484	0.0100053
sn-m3C-seq	0.2	Inh_PVALB	Age of smoking	0.00173439	0.0127296	0.0113583	7.33953	6.54886	0.337578	3.71151e-08	5.45552e-08	0.680322	0.4963	0.618274
sn-m3C-seq	0.2	Inh_PVALB	Cigarettes per day	0.00173439	0.0345308	0.0152804	19.9095	8.81024	0.031451	2.46294e-07	1.23189e-07	1.99931	0.0455743	0.082446
sn-m3C-seq	0.2	Inh_PVALB	Drinks per week	0.00173439	0.0287298	0.00837831	16.5648	4.83068	0.00128406	1.03527e-07	3.63924e-08	2.84474	0.00444476	0.0113773
sn-m3C-seq	0.2	Inh_PVALB	Smoking cessation	0.00173439	0.0352695	0.0117639	20.3354	6.78273	0.00681659	2.28327e-07	8.7093e-08	2.62165	0.00875059	0.0201937
sn-m3C-seq	0.2	Inh_PVALB	Smoking initiation	0.00173439	0.0374246	0.00823901	21.5779	4.75037	2.11664e-05	1.93739e-07	5.01638e-08	3.86212	0.000112409	0.000518811
sn-m3C-seq	0.2	Inh_PVALB	Height	0.00173439	-0.00721283	0.00565074	-4.1587	3.25805	0.117225	-6.86643e-07	2.96744e-07	-2.31393	0.0206716	0.04357
sn-m3C-seq	0.2	Inh_PVALB	Intelligence	0.00173439	0.0278382	0.00738132	16.0507	4.25585	0.000476345	4.23128e-07	1.32075e-07	3.2037	0.00135672	0.0042105
sn-m3C-seq	0.2	Inh_PVALB	Depression	0.00173439	0.0482427	0.0101989	27.8153	5.8804	6.98111e-06	2.57402e-07	5.83081e-08	4.41452	1.01232e-05	6.73195e-05
sn-m3C-seq	0.2	Inh_PVALB	Type 2 Diabetes	0.00173439	-0.000321401	0.0304641	-0.18531	17.5647	0.945308	-5.73415e-08	2.75577e-07	-0.208078	0.835168	0.897494
sn-m3C-seq	0.2	Inh_PVALB	Parkinson Disease	0.00173439	0.0350552	0.0250657	20.2118	14.4521	0.17759	1.96508e-07	1.48254e-07	1.32548	0.18501	0.274089
sn-m3C-seq	0.2	Inh_PVALB	Schizophrenia	0.00173439	0.041981	0.0076222	24.205	4.39473	2.68483e-07	1.37854e-06	2.81628e-07	4.89491	9.83526e-07	9.83526e-06
sn-m3C-seq	0.2	Inh_PVALB	Education Years	0.00173439	0.0386794	0.00779671	22.3014	4.49535	4.76601e-06	4.577e-07	1.05304e-07	4.34648	1.38341e-05	8.89338e-05
sn-m3C-seq	0.2	Inh_PVALB	Neuroticism	0.00173439	0.0399404	0.00919758	23.0285	5.30305	4.6548e-05	3.92887e-07	1.01087e-07	3.88662	0.000101648	0.000483197
sn-m3C-seq	0.2	Inh_LAMP5	ADHD	0.00271793	0.0412314	0.0220345	15.1702	8.1071	0.0782047	6.36347e-07	4.01031e-07	1.58678	0.112563	0.185035
sn-m3C-seq	0.2	Inh_LAMP5	Alzheimer Disease	0.00271793	-0.0173541	0.0208202	-6.38505	7.66032	0.331667	-3.05116e-08	3.17157e-08	-0.962035	0.336032	0.451387
sn-m3C-seq	0.2	Inh_LAMP5	Anorexia	0.00271793	0.00318025	0.0169592	1.1701	6.23975	0.978245	-8.57162e-08	2.65256e-07	-0.323145	0.746585	0.821929
sn-m3C-seq	0.2	Inh_LAMP5	Autism	0.00271793	0.00823838	0.0214883	3.03113	7.90615	0.796895	3.57902e-08	2.53033e-07	0.141445	0.887519	0.931506
sn-m3C-seq	0.2	Inh_LAMP5	BMI	0.00271793	0.022668	0.00629813	8.34017	2.31725	0.00158602	2.13119e-07	8.43695e-08	2.52602	0.0115362	0.0259566
sn-m3C-seq	0.2	Inh_LAMP5	Bipolar	0.00271793	0.0653901	0.0198265	24.0588	7.29473	0.00207843	7.11936e-07	2.44638e-07	2.91016	0.00361246	0.00985217
sn-m3C-seq	0.2	Inh_LAMP5	Epilepsy	0.00271793	0.0250623	0.0166677	9.22112	6.13252	0.182516	7.03048e-07	6.21136e-07	1.13188	0.257687	0.365225
sn-m3C-seq	0.2	Inh_LAMP5	Age of smoking	0.00271793	0.0200709	0.0116499	7.38462	4.28633	0.140482	3.93745e-08	3.58548e-08	1.09816	0.272132	0.3791
sn-m3C-seq	0.2	Inh_LAMP5	Cigarettes per day	0.00271793	0.0318763	0.0164998	11.7281	6.07071	0.0771116	1.30964e-07	8.60979e-08	1.5211	0.128234	0.206091
sn-m3C-seq	0.2	Inh_LAMP5	Drinks per week	0.00271793	0.0377625	0.010316	13.8939	3.79552	0.00082976	8.45799e-08	2.91592e-08	2.90063	0.00372418	0.0100053
sn-m3C-seq	0.2	Inh_LAMP5	Smoking cessation	0.00271793	0.0294662	0.00985215	10.8414	3.62487	0.00873789	1.1099e-07	4.68738e-08	2.36784	0.0178921	0.0388022
sn-m3C-seq	0.2	Inh_LAMP5	Smoking initiation	0.00271793	0.0406883	0.00979381	14.9704	3.60341	0.000116252	1.24374e-07	3.80584e-08	3.26798	0.00108317	0.00357743
sn-m3C-seq	0.2	Inh_LAMP5	Height	0.00271793	-0.00538867	0.00733175	-1.98264	2.69755	0.273493	-4.82367e-07	2.54119e-07	-1.89819	0.0576704	0.102779
sn-m3C-seq	0.2	Inh_LAMP5	Intelligence	0.00271793	0.0351986	0.00971398	12.9505	3.57404	0.000813728	3.29718e-07	1.10487e-07	2.98424	0.00284285	0.00799551
sn-m3C-seq	0.2	Inh_LAMP5	Depression	0.00271793	0.0496117	0.0131544	18.2535	4.83986	0.00045036	1.63024e-07	4.88782e-08	3.33532	0.000852011	0.00289362
sn-m3C-seq	0.2	Inh_LAMP5	Type 2 Diabetes	0.00271793	-0.0538953	0.0290778	-19.8296	10.6985	0.0428259	-3.71744e-07	1.61995e-07	-2.29479	0.0217452	0.0452502
sn-m3C-seq	0.2	Inh_LAMP5	Parkinson Disease	0.00271793	0.00555878	0.0305384	2.04523	11.2359	0.92609	7.90316e-09	1.18523e-07	0.0666804	0.946836	0.960172
sn-m3C-seq	0.2	Inh_LAMP5	Schizophrenia	0.00271793	0.0465296	0.0157944	17.1195	5.81117	0.00607164	9.22932e-07	3.81151e-07	2.42143	0.0154595	0.0339355
sn-m3C-seq	0.2	Inh_LAMP5	Education Years	0.00271793	0.037631	0.013378	13.8455	4.92211	0.0104527	2.63706e-07	1.16334e-07	2.2668	0.0234022	0.0475977
sn-m3C-seq	0.2	Inh_LAMP5	Neuroticism	0.00271793	0.0343671	0.00701999	12.6446	2.58285	7.27526e-06	1.95765e-07	4.83306e-08	4.05054	5.10985e-05	0.000281419
sn-m3C-seq	0.3	Exc_L4	ADHD	0.0107194	0.145796	0.0318579	13.6011	2.97199	9.11653e-06	6.1092e-07	1.42377e-07	4.29088	1.77968e-05	7.71908e-05
sn-m3C-seq	0.3	Exc_L4	Alzheimer Disease	0.0107194	0.0351832	0.0502343	3.2822	4.6863	0.63733	8.0008e-09	1.96191e-08	0.407806	0.683416	0.766448
sn-m3C-seq	0.3	Exc_L4	Anorexia	0.0107194	0.0122608	0.0243683	1.14379	2.27329	0.9496	-2.99541e-08	9.85771e-08	-0.303865	0.761231	0.825431
sn-m3C-seq	0.3	Exc_L4	Autism	0.0107194	0.0319521	0.0317694	2.98078	2.96373	0.505131	5.50292e-08	9.73167e-08	0.565465	0.571757	0.671042
sn-m3C-seq	0.3	Exc_L4	BMI	0.0107194	0.055359	0.0110337	5.16438	1.02932	6.19624e-05	1.25395e-07	3.8196e-08	3.28294	0.00102731	0.00284485
sn-m3C-seq	0.3	Exc_L4	Bipolar	0.0107194	0.114727	0.014896	10.7027	1.38963	6.62287e-11	2.96191e-07	4.80515e-08	6.16404	7.09099e-10	1.27638e-08
sn-m3C-seq	0.3	Exc_L4	Epilepsy	0.0107194	0.118444	0.0270379	11.0495	2.52234	1.22902e-05	9.62387e-07	2.29679e-07	4.19014	2.78783e-05	0.0001167
sn-m3C-seq	0.3	Exc_L4	Age of smoking	0.0107194	0.0567524	0.0240216	5.29437	2.24095	0.0581629	3.00387e-08	1.9182e-08	1.56599	0.117351	0.18054
sn-m3C-seq	0.3	Exc_L4	Cigarettes per day	0.0107194	0.102144	0.0235658	9.52888	2.19843	8.18556e-05	1.13535e-07	3.1113e-08	3.6491	0.000263157	0.00080977
sn-m3C-seq	0.3	Exc_L4	Drinks per week	0.0107194	0.100334	0.0147844	9.36003	1.37922	1.57968e-09	5.85324e-08	1.02979e-08	5.68395	1.31622e-08	1.43588e-07
sn-m3C-seq	0.3	Exc_L4	Smoking cessation	0.0107194	0.0891692	0.0196776	8.3185	1.8357	9.6773e-05	8.62466e-08	2.36351e-08	3.64909	0.000263175	0.00080977
sn-m3C-seq	0.3	Exc_L4	Smoking initiation	0.0107194	0.0990044	0.01646	9.23601	1.53553	1.48244e-07	8.01472e-08	1.64993e-08	4.85762	1.18806e-06	6.86482e-06
sn-m3C-seq	0.3	Exc_L4	Height	0.0107194	-0.00266391	0.013712	-0.248513	1.27917	0.329226	-2.62814e-07	1.21125e-07	-2.16978	0.0300236	0.0584243
sn-m3C-seq	0.3	Exc_L4	Intelligence	0.0107194	0.102658	0.0148701	9.57688	1.38721	1.6482e-09	2.55239e-07	4.36218e-08	5.85119	4.88061e-09	5.87785e-08
sn-m3C-seq	0.3	Exc_L4	Depression	0.0107194	0.109177	0.0140524	10.185	1.31093	2.01671e-11	9.01435e-08	1.32701e-08	6.79297	1.09849e-11	6.59095e-10
sn-m3C-seq	0.3	Exc_L4	Type 2 Diabetes	0.0107194	-0.0455106	0.0536223	-4.24563	5.00236	0.289634	-1.0622e-07	8.11466e-08	-1.30899	0.190538	0.264841
sn-m3C-seq	0.3	Exc_L4	Parkinson Disease	0.0107194	0.0946667	0.0539894	8.83135	5.03661	0.12487	8.08413e-08	5.37672e-08	1.50354	0.132699	0.197403
sn-m3C-seq	0.3	Exc_L4	Schizophrenia	0.0107194	0.113051	0.018207	10.5464	1.69851	8.07732e-08	5.74629e-07	1.13935e-07	5.04349	4.57124e-07	2.99208e-06
sn-m3C-seq	0.3	Exc_L4	Education Years	0.0107194	0.108676	0.0145076	10.1383	1.3534	3.02903e-10	2.0288e-07	3.23332e-08	6.27467	3.50379e-10	7.88353e-09
sn-m3C-seq	0.3	Exc_L4	Neuroticism	0.0107194	0.0877924	0.0148582	8.19005	1.3861	2.22654e-07	1.29198e-07	2.58465e-08	4.99866	5.77295e-07	3.58321e-06
sn-m3C-seq	0.3	Exc_L4-5	ADHD	0.01161	0.135264	0.0302011	11.6507	2.6013	2.51401e-05	5.12634e-07	1.27177e-07	4.03086	5.55742e-05	0.00020415
sn-m3C-seq	0.3	Exc_L4-5	Alzheimer Disease	0.01161	0.0254865	0.0550173	2.19522	4.73879	0.806775	3.26313e-09	2.00068e-08	0.163101	0.870439	0.91358
sn-m3C-seq	0.3	Exc_L4-5	Anorexia	0.01161	0.0254902	0.0234406	2.19554	2.019	0.554753	1.51988e-08	8.78661e-08	0.172977	0.862669	0.910736
sn-m3C-seq	0.3	Exc_L4-5	Autism	0.01161	0.0533046	0.032416	4.59127	2.79208	0.199089	1.08436e-07	9.10912e-08	1.19041	0.233886	0.320148
sn-m3C-seq	0.3	Exc_L4-5	BMI	0.01161	0.0630481	0.0116623	5.4305	1.0045	1.43212e-05	1.36052e-07	3.73168e-08	3.64587	0.000266484	0.000813003
sn-m3C-seq	0.3	Exc_L4-5	Bipolar	0.01161	0.128307	0.0168839	11.0515	1.45425	1.00442e-10	3.08902e-07	5.03509e-08	6.13499	8.5164e-10	1.30017e-08
sn-m3C-seq	0.3	Exc_L4-5	Epilepsy	0.01161	0.134846	0.0290416	11.6147	2.50143	2.7096e-06	1.02104e-06	2.28192e-07	4.47447	7.66e-06	3.6768e-05
sn-m3C-seq	0.3	Exc_L4-5	Age of smoking	0.01161	0.0553493	0.0236569	4.76738	2.03763	0.0684019	2.55996e-08	1.75477e-08	1.45886	0.144603	0.208063
sn-m3C-seq	0.3	Exc_L4-5	Cigarettes per day	0.01161	0.116763	0.0252711	10.0571	2.17667	3.2471e-05	1.21436e-07	3.09477e-08	3.92391	8.71249e-05	0.000289867
sn-m3C-seq	0.3	Exc_L4-5	Drinks per week	0.01161	0.0944337	0.0150559	8.13383	1.29681	6.08892e-08	4.92122e-08	9.77949e-09	5.03218	4.84936e-07	3.10976e-06
sn-m3C-seq	0.3	Exc_L4-5	Smoking cessation	0.01161	0.0979661	0.020443	8.43808	1.76082	6.98794e-05	8.7818e-08	2.30543e-08	3.80918	0.000139427	0.000444191
sn-m3C-seq	0.3	Exc_L4-5	Smoking initiation	0.01161	0.0986462	0.0175676	8.49666	1.51315	8.72173e-07	7.23287e-08	1.62123e-08	4.46135	8.14464e-06	3.85799e-05
sn-m3C-seq	0.3	Exc_L4-5	Height	0.01161	-0.00702668	0.0138934	-0.605227	1.19668	0.181507	-2.92164e-07	1.14629e-07	-2.54878	0.0108099	0.0231641
sn-m3C-seq	0.3	Exc_L4-5	Intelligence	0.01161	0.113725	0.0158677	9.7954	1.36672	3.59705e-10	2.62914e-07	4.28626e-08	6.13389	8.57572e-10	1.30017e-08
sn-m3C-seq	0.3	Exc_L4-5	Depression	0.01161	0.112635	0.0147925	9.70153	1.27412	5.05418e-11	8.52476e-08	1.29475e-08	6.58407	4.57742e-11	1.49806e-09
sn-m3C-seq	0.3	Exc_L4-5	Type 2 Diabetes	0.01161	-0.0143705	0.0564203	-1.23777	4.85963	0.643462	-5.68178e-08	7.94041e-08	-0.715553	0.474268	0.59698
sn-m3C-seq	0.3	Exc_L4-5	Parkinson Disease	0.01161	0.14606	0.0625879	12.5806	5.39087	0.0332368	1.21419e-07	5.70713e-08	2.1275	0.0333787	0.0639166
sn-m3C-seq	0.3	Exc_L4-5	Schizophrenia	0.01161	0.116753	0.0180425	10.0562	1.55405	2.94863e-08	5.44416e-07	1.04553e-07	5.20708	1.91833e-07	1.3812e-06
sn-m3C-seq	0.3	Exc_L4-5	Education Years	0.01161	0.110453	0.0140488	9.51362	1.21006	3.69285e-11	1.88482e-07	2.85955e-08	6.59132	4.35925e-11	1.49806e-09
sn-m3C-seq	0.3	Exc_L4-5	Neuroticism	0.01161	0.101466	0.016829	8.73957	1.44953	1.12286e-07	1.40631e-07	2.71817e-08	5.17375	2.29446e-07	1.58847e-06
sn-m3C-seq	0.3	Inh_VIP	ADHD	0.0051854	0.0428764	0.0204291	8.26867	3.93973	0.0636939	3.02675e-07	1.97192e-07	1.53492	0.124803	0.187987
sn-m3C-seq	0.3	Inh_VIP	Alzheimer Disease	0.0051854	-0.0148697	0.0347032	-2.86761	6.69248	0.558909	-1.68288e-08	2.56965e-08	-0.654907	0.512528	0.621246
sn-m3C-seq	0.3	Inh_VIP	Anorexia	0.0051854	0.0231223	0.0279849	4.45911	5.39686	0.521053	7.18877e-08	2.30906e-07	0.311329	0.75555	0.821747
sn-m3C-seq	0.3	Inh_VIP	Autism	0.0051854	0.0270085	0.0330519	5.20856	6.37403	0.509703	1.17069e-07	2.07297e-07	0.564741	0.57225	0.671042
sn-m3C-seq	0.3	Inh_VIP	BMI	0.0051854	0.0338853	0.00822124	6.53474	1.58546	0.000514807	1.56247e-07	5.79462e-08	2.69641	0.00700906	0.0160717
sn-m3C-seq	0.3	Inh_VIP	Bipolar	0.0051854	0.0860794	0.0240867	16.6003	4.6451	0.000994734	4.76811e-07	1.57288e-07	3.03145	0.00243381	0.00630338
sn-m3C-seq	0.3	Inh_VIP	Epilepsy	0.0051854	0.0434044	0.0225872	8.37049	4.35593	0.0931818	6.56716e-07	4.44949e-07	1.47593	0.139962	0.20317
sn-m3C-seq	0.3	Inh_VIP	Age of smoking	0.0051854	0.0396394	0.0187132	7.64442	3.60882	0.0684044	4.52573e-08	3.03273e-08	1.4923	0.135622	0.199625
sn-m3C-seq	0.3	Inh_VIP	Cigarettes per day	0.0051854	0.0508049	0.0219422	9.79769	4.23153	0.0398319	1.09222e-07	6.16328e-08	1.77215	0.0763702	0.127876
sn-m3C-seq	0.3	Inh_VIP	Drinks per week	0.0051854	0.0550241	0.0156073	10.6113	3.00985	0.00151545	6.24456e-08	2.31004e-08	2.70323	0.00686686	0.0158466
sn-m3C-seq	0.3	Inh_VIP	Smoking cessation	0.0051854	0.030524	0.0141541	5.88653	2.72961	0.0657333	5.01126e-08	3.56018e-08	1.40759	0.159254	0.224829
sn-m3C-seq	0.3	Inh_VIP	Smoking initiation	0.0051854	0.0600921	0.0156572	11.5887	3.01948	0.000545126	9.45245e-08	3.2679e-08	2.89252	0.0038217	0.00942338
sn-m3C-seq	0.3	Inh_VIP	Height	0.0051854	-0.00312312	0.010272	-0.602291	1.98095	0.420152	-3.53973e-07	1.8496e-07	-1.91378	0.055648	0.0982023
sn-m3C-seq	0.3	Inh_VIP	Intelligence	0.0051854	0.0438948	0.0134512	8.46507	2.59404	0.00371796	2.00471e-07	8.11855e-08	2.4693	0.0135379	0.0281713
sn-m3C-seq	0.3	Inh_VIP	Depression	0.0051854	0.0608287	0.0152125	11.7308	2.93372	0.000338418	1.00118e-07	3.00933e-08	3.32693	0.000878089	0.00250882
sn-m3C-seq	0.3	Inh_VIP	Type 2 Diabetes	0.0051854	-0.0344111	0.0340959	-6.63615	6.57536	0.234577	-1.59088e-07	1.02112e-07	-1.55797	0.11924	0.182665
sn-m3C-seq	0.3	Inh_VIP	Parkinson Disease	0.0051854	0.0123107	0.0298154	2.3741	5.74987	0.810686	1.21584e-08	6.06196e-08	0.200568	0.841036	0.893136
sn-m3C-seq	0.3	Inh_VIP	Schizophrenia	0.0051854	0.060408	0.0234682	11.6496	4.52583	0.0201873	5.97913e-07	3.02145e-07	1.97889	0.047828	0.086523
sn-m3C-seq	0.3	Inh_VIP	Education Years	0.0051854	0.0419746	0.0187418	8.09477	3.61434	0.0527577	1.38602e-07	8.61991e-08	1.60793	0.10785	0.17104
sn-m3C-seq	0.3	Inh_VIP	Neuroticism	0.0051854	0.0527132	0.0104414	10.1657	2.01362	5.31091e-06	1.54959e-07	3.80928e-08	4.06792	4.74343e-05	0.000179751
sn-m3C-seq	0.3	Exc_L5-6	ADHD	0.0130931	0.15292	0.0321543	11.6794	2.45582	5.85711e-06	5.18265e-07	1.18104e-07	4.38819	1.14296e-05	5.27521e-05
sn-m3C-seq	0.3	Exc_L5-6	Alzheimer Disease	0.0130931	0.000810931	0.0694744	0.0619358	5.30619	0.862676	-5.65763e-09	2.26699e-08	-0.249566	0.802923	0.860275
sn-m3C-seq	0.3	Exc_L5-6	Anorexia	0.0130931	0.0305486	0.0260449	2.33318	1.98921	0.504494	2.25201e-08	8.73472e-08	0.257823	0.796543	0.855987
sn-m3C-seq	0.3	Exc_L5-6	Autism	0.0130931	0.0840658	0.0342011	6.42062	2.61215	0.0370694	1.73109e-07	8.43581e-08	2.05207	0.0401625	0.0741461
sn-m3C-seq	0.3	Exc_L5-6	BMI	0.0130931	0.0723579	0.0126634	5.52642	0.96718	4.53531e-06	1.42792e-07	3.62573e-08	3.93831	8.20564e-05	0.000281336
sn-m3C-seq	0.3	Exc_L5-6	Bipolar	0.0130931	0.141301	0.017466	10.792	1.33399	5.24345e-12	3.0308e-07	4.52928e-08	6.69157	2.20796e-11	9.93583e-10
sn-m3C-seq	0.3	Exc_L5-6	Epilepsy	0.0130931	0.151622	0.0316533	11.5803	2.41755	5.51066e-07	1.02483e-06	2.14686e-07	4.77362	1.80945e-06	9.72242e-06
sn-m3C-seq	0.3	Exc_L5-6	Age of smoking	0.0130931	0.0495229	0.0228653	3.78237	1.74636	0.116819	1.76357e-08	1.50644e-08	1.17069	0.241725	0.328381
sn-m3C-seq	0.3	Exc_L5-6	Cigarettes per day	0.0130931	0.105472	0.0300122	8.05551	2.29221	0.00151195	9.32849e-08	3.22006e-08	2.89699	0.00376758	0.009354
sn-m3C-seq	0.3	Exc_L5-6	Drinks per week	0.0130931	0.094432	0.0163088	7.21236	1.2456	7.87018e-07	4.2787e-08	9.47503e-09	4.51576	6.30887e-06	3.11122e-05
sn-m3C-seq	0.3	Exc_L5-6	Smoking cessation	0.0130931	0.0914803	0.0181551	6.98692	1.38662	2.94833e-05	7.01058e-08	1.78744e-08	3.92214	8.77654e-05	0.000289867
sn-m3C-seq	0.3	Exc_L5-6	Smoking initiation	0.0130931	0.10289	0.0183654	7.85832	1.40268	1.36903e-06	6.60466e-08	1.51411e-08	4.36209	1.28828e-05	5.84284e-05
sn-m3C-seq	0.3	Exc_L5-6	Height	0.0130931	-0.00883622	0.0145927	-0.674877	1.11454	0.135617	-2.90278e-07	1.08791e-07	-2.66821	0.00762564	0.0172656
sn-m3C-seq	0.3	Exc_L5-6	Intelligence	0.0130931	0.118314	0.0160752	9.03639	1.22776	2.87813e-10	2.40654e-07	3.91786e-08	6.14249	8.12383e-10	1.30017e-08
sn-m3C-seq	0.3	Exc_L5-6	Depression	0.0130931	0.127836	0.0158097	9.76365	1.20748	6.89383e-12	8.66783e-08	1.24584e-08	6.95742	3.46568e-12	2.49529e-10
sn-m3C-seq	0.3	Exc_L5-6	Type 2 Diabetes	0.0130931	-0.019083	0.0681127	-1.45749	5.20219	0.630776	-5.92374e-08	8.45605e-08	-0.700532	0.483595	0.6066
sn-m3C-seq	0.3	Exc_L5-6	Parkinson Disease	0.0130931	0.15119	0.0546262	11.5473	4.17214	0.0116215	1.10535e-07	4.39759e-08	2.51353	0.0119531	0.0253124
sn-m3C-seq	0.3	Exc_L5-6	Schizophrenia	0.0130931	0.132498	0.0198286	10.1197	1.51443	9.83252e-09	5.53431e-07	1.01589e-07	5.44773	5.10175e-08	4.37293e-07
sn-m3C-seq	0.3	Exc_L5-6	Education Years	0.0130931	0.119707	0.0151246	9.14278	1.15516	7.93487e-11	1.81367e-07	2.80781e-08	6.45937	1.05139e-10	3.15418e-09
sn-m3C-seq	0.3	Exc_L5-6	Neuroticism	0.0130931	0.117927	0.0173242	9.00684	1.32315	1.91629e-09	1.47539e-07	2.46803e-08	5.97798	2.25917e-09	2.90465e-08
sn-m3C-seq	0.3	Inh_CHST9	ADHD	0.00446641	0.0506188	0.0230826	11.3332	5.16804	0.0407716	4.63922e-07	2.49436e-07	1.85988	0.0629027	0.109919
sn-m3C-seq	0.3	Inh_CHST9	Alzheimer Disease	0.00446641	-0.0179915	0.0291073	-4.02817	6.51693	0.440115	-2.07345e-08	2.71957e-08	-0.762419	0.44581	0.564057
sn-m3C-seq	0.3	Inh_CHST9	Anorexia	0.00446641	0.00357956	0.0208844	0.80144	4.67587	0.966095	-7.77715e-08	1.97126e-07	-0.394527	0.693192	0.774977
sn-m3C-seq	0.3	Inh_CHST9	Autism	0.00446641	0.0187831	0.0292543	4.2054	6.54984	0.625169	8.25651e-08	2.10821e-07	0.391637	0.695327	0.774977
sn-m3C-seq	0.3	Inh_CHST9	BMI	0.00446641	0.0257	0.00779893	5.75407	1.74613	0.00701485	1.33694e-07	6.49379e-08	2.0588	0.0395131	0.0733233
sn-m3C-seq	0.3	Inh_CHST9	Bipolar	0.00446641	0.0829672	0.0178091	18.5758	3.98734	2.31797e-05	5.45026e-07	1.33079e-07	4.09551	4.21235e-05	0.000164831
sn-m3C-seq	0.3	Inh_CHST9	Epilepsy	0.00446641	0.0476154	0.0206882	10.6608	4.63195	0.0335495	8.90248e-07	4.56217e-07	1.95137	0.0510131	0.0913668
sn-m3C-seq	0.3	Inh_CHST9	Age of smoking	0.00446641	0.021678	0.0171725	4.85355	3.8448	0.318063	2.1998e-08	3.22912e-08	0.681239	0.49572	0.608006
sn-m3C-seq	0.3	Inh_CHST9	Cigarettes per day	0.00446641	0.0331607	0.0192007	7.42445	4.2989	0.122058	7.58733e-08	5.90105e-08	1.28576	0.198527	0.274884
sn-m3C-seq	0.3	Inh_CHST9	Drinks per week	0.00446641	0.0620864	0.0126929	13.9007	2.84186	9.23512e-06	8.85214e-08	2.16734e-08	4.08434	4.42031e-05	0.000169289
sn-m3C-seq	0.3	Inh_CHST9	Smoking cessation	0.00446641	0.0322333	0.0103795	7.21683	2.3239	0.00907136	6.81723e-08	2.98303e-08	2.28534	0.0222928	0.0440956
sn-m3C-seq	0.3	Inh_CHST9	Smoking initiation	0.00446641	0.0635821	0.0115336	14.2356	2.58229	4.55953e-07	1.23857e-07	2.70427e-08	4.58003	4.64899e-06	2.35724e-05
sn-m3C-seq	0.3	Inh_CHST9	Height	0.00446641	-0.0122519	0.00936337	-2.74311	2.0964	0.0812543	-4.94728e-07	1.99682e-07	-2.47758	0.0132276	0.0278475
sn-m3C-seq	0.3	Inh_CHST9	Intelligence	0.00446641	0.0332102	0.00995969	7.43554	2.22991	0.00363165	1.6887e-07	6.83739e-08	2.4698	0.0135187	0.0281713
sn-m3C-seq	0.3	Inh_CHST9	Depression	0.00446641	0.071416	0.0126831	15.9896	2.83966	3.64792e-07	1.43479e-07	2.88262e-08	4.97737	6.44524e-07	3.86715e-06
sn-m3C-seq	0.3	Inh_CHST9	Type 2 Diabetes	0.00446641	-0.049783	0.0416864	-11.1461	9.33331	0.172491	-2.23211e-07	1.41245e-07	-1.58031	0.114036	0.176952
sn-m3C-seq	0.3	Inh_CHST9	Parkinson Disease	0.00446641	0.0591529	0.0385225	13.2439	8.62493	0.152784	1.28182e-07	8.98486e-08	1.42664	0.153682	0.218678
sn-m3C-seq	0.3	Inh_CHST9	Schizophrenia	0.00446641	0.0590302	0.0165642	13.2165	3.70862	0.00108956	7.06318e-07	2.40785e-07	2.9334	0.00335274	0.00862134
sn-m3C-seq	0.3	Inh_CHST9	Education Years	0.00446641	0.0417609	0.0126743	9.35	2.83769	0.00386049	1.68703e-07	6.65947e-08	2.53327	0.0113002	0.0240715
sn-m3C-seq	0.3	Inh_CHST9	Neuroticism	0.00446641	0.0604782	0.00950635	13.5407	2.12841	4.54295e-09	2.22137e-07	3.94012e-08	5.63782	1.72213e-08	1.67558e-07
sn-m3C-seq	0.3	Inh_NDNF	ADHD	0.00509297	0.0526016	0.0259367	10.3283	5.09264	0.0658358	4.00779e-07	2.535e-07	1.58099	0.113881	0.176952
sn-m3C-seq	0.3	Inh_NDNF	Alzheimer Disease	0.00509297	-0.0119464	0.0235325	-2.34566	4.62059	0.467564	-1.37811e-08	1.97594e-08	-0.697442	0.485526	0.606618
sn-m3C-seq	0.3	Inh_NDNF	Anorexia	0.00509297	0.0333411	0.026551	6.5465	5.21327	0.287924	1.54671e-07	2.23373e-07	0.692434	0.488665	0.606618
sn-m3C-seq	0.3	Inh_NDNF	Autism	0.00509297	0.00919272	0.0265571	1.80498	5.21445	0.876658	-3.80837e-09	1.66617e-07	-0.0228571	0.981764	0.981764
sn-m3C-seq	0.3	Inh_NDNF	BMI	0.00509297	0.0353127	0.0101772	6.93361	1.99828	0.00351237	1.69365e-07	7.50113e-08	2.25786	0.0239544	0.0471233
sn-m3C-seq	0.3	Inh_NDNF	Bipolar	0.00509297	0.0964564	0.0309234	18.9391	6.07178	0.00403272	5.54997e-07	2.06968e-07	2.68156	0.00732798	0.0166967
sn-m3C-seq	0.3	Inh_NDNF	Epilepsy	0.00509297	0.0475218	0.0251379	9.33087	4.9358	0.0928802	7.47339e-07	5.02388e-07	1.48757	0.136863	0.200288
sn-m3C-seq	0.3	Inh_NDNF	Age of smoking	0.00509297	0.0438209	0.0197072	8.6042	3.8695	0.0534879	5.17104e-08	3.28392e-08	1.57465	0.115336	0.178202
sn-m3C-seq	0.3	Inh_NDNF	Cigarettes per day	0.00509297	0.0444049	0.0223685	8.71886	4.39203	0.0778182	9.14152e-08	6.28746e-08	1.45393	0.145966	0.208523
sn-m3C-seq	0.3	Inh_NDNF	Drinks per week	0.00509297	0.0580171	0.016457	11.3916	3.23132	0.00141553	6.75044e-08	2.47454e-08	2.72796	0.00637275	0.0148012
sn-m3C-seq	0.3	Inh_NDNF	Smoking cessation	0.00509297	0.0353038	0.0135075	6.93187	2.65219	0.0290356	6.27052e-08	3.47256e-08	1.80573	0.0709598	0.119932
sn-m3C-seq	0.3	Inh_NDNF	Smoking initiation	0.00509297	0.0614134	0.0164845	12.0585	3.23671	0.000684856	9.68629e-08	3.47642e-08	2.78629	0.00533155	0.012711
sn-m3C-seq	0.3	Inh_NDNF	Height	0.00509297	-0.00118032	0.00966254	-0.231755	1.89723	0.518693	-3.02325e-07	1.79452e-07	-1.68471	0.0920452	0.14793
sn-m3C-seq	0.3	Inh_NDNF	Intelligence	0.00509297	0.0548935	0.0151271	10.7783	2.9702	0.000989849	2.70018e-07	9.28353e-08	2.90858	0.00363079	0.0092701
sn-m3C-seq	0.3	Inh_NDNF	Depression	0.00509297	0.0750564	0.022052	14.7373	4.32989	0.00181143	1.29523e-07	4.45912e-08	2.90469	0.00367618	0.00927546
sn-m3C-seq	0.3	Inh_NDNF	Type 2 Diabetes	0.00509297	-0.0705459	0.0346293	-13.8516	6.79943	0.0187757	-2.74066e-07	9.90982e-08	-2.7656	0.00568183	0.013369
sn-m3C-seq	0.3	Inh_NDNF	Parkinson Disease	0.00509297	0.0269894	0.0361021	5.29935	7.08861	0.541246	4.29213e-08	7.49189e-08	0.572903	0.56671	0.668904
sn-m3C-seq	0.3	Inh_NDNF	Schizophrenia	0.00509297	0.0654816	0.0245534	12.8573	4.82104	0.0157077	6.70059e-07	3.22078e-07	2.08042	0.0374868	0.0702877
sn-m3C-seq	0.3	Inh_NDNF	Education Years	0.00509297	0.0502066	0.0213431	9.85802	4.1907	0.0379841	1.77185e-07	1.00111e-07	1.76988	0.076747	0.127912
sn-m3C-seq	0.3	Inh_NDNF	Neuroticism	0.00509297	0.0549995	0.0105002	10.7991	2.06171	3.14168e-06	1.65286e-07	3.93572e-08	4.19964	2.6734e-05	0.000113226
sn-m3C-seq	0.3	Exc_L1-3	ADHD	0.0152269	0.161063	0.0351329	10.5775	2.30729	1.58123e-05	4.60441e-07	1.1258e-07	4.08991	4.31534e-05	0.000167046
sn-m3C-seq	0.3	Exc_L1-3	Alzheimer Disease	0.0152269	-0.000654853	0.0651448	-0.0430063	4.27827	0.810989	-6.3912e-09	1.82001e-08	-0.351163	0.725466	0.802785
sn-m3C-seq	0.3	Exc_L1-3	Anorexia	0.0152269	0.0366669	0.025625	2.40803	1.68287	0.404205	2.34539e-08	7.42654e-08	0.315811	0.752146	0.820523
sn-m3C-seq	0.3	Exc_L1-3	Autism	0.0152269	0.0858819	0.0342507	5.64014	2.24936	0.0343152	1.4459e-07	7.26611e-08	1.98992	0.0466001	0.0847274
sn-m3C-seq	0.3	Exc_L1-3	BMI	0.0152269	0.0760194	0.0122426	4.99244	0.804008	1.32568e-06	1.19994e-07	3.04587e-08	3.93955	8.16347e-05	0.000281336
sn-m3C-seq	0.3	Exc_L1-3	Bipolar	0.0152269	0.163425	0.0200367	10.7327	1.31588	4.96252e-12	3.01751e-07	4.47742e-08	6.7394	1.59037e-11	8.17905e-10
sn-m3C-seq	0.3	Exc_L1-3	Epilepsy	0.0152269	0.181922	0.0341995	11.9474	2.24599	1.99138e-08	1.06579e-06	1.97093e-07	5.40755	6.38942e-08	5.22771e-07
sn-m3C-seq	0.3	Exc_L1-3	Age of smoking	0.0152269	0.0634723	0.0240818	4.16843	1.58153	0.0482341	2.03849e-08	1.36683e-08	1.4914	0.135856	0.199625
sn-m3C-seq	0.3	Exc_L1-3	Cigarettes per day	0.0152269	0.12154	0.0278585	7.98191	1.82956	0.000113604	9.18457e-08	2.63224e-08	3.48926	0.000484354	0.00139494
sn-m3C-seq	0.3	Exc_L1-3	Drinks per week	0.0152269	0.117402	0.0169818	7.71017	1.11525	3.66099e-09	4.63179e-08	8.44835e-09	5.48247	4.19424e-08	3.77482e-07
sn-m3C-seq	0.3	Exc_L1-3	Smoking cessation	0.0152269	0.103444	0.0196572	6.79348	1.29095	2.16544e-05	6.70699e-08	1.6898e-08	3.9691	7.21446e-05	0.000257149
sn-m3C-seq	0.3	Exc_L1-3	Smoking initiation	0.0152269	0.121307	0.0178684	7.96664	1.17348	8.32778e-09	6.66844e-08	1.2834e-08	5.19591	2.03725e-07	1.43806e-06
sn-m3C-seq	0.3	Exc_L1-3	Height	0.0152269	-0.00862636	0.0145639	-0.566521	0.956457	0.103549	-2.93997e-07	9.2663e-08	-3.17275	0.00151001	0.00408724
sn-m3C-seq	0.3	Exc_L1-3	Intelligence	0.0152269	0.118913	0.0169045	7.80939	1.11018	2.77265e-09	2.00816e-07	3.55628e-08	5.6468	1.63466e-08	1.63466e-07
sn-m3C-seq	0.3	Exc_L1-3	Depression	0.0152269	0.144665	0.0163942	9.50059	1.07666	2.09374e-13	8.38819e-08	1.12917e-08	7.42862	1.09734e-13	3.95042e-11
sn-m3C-seq	0.3	Exc_L1-3	Type 2 Diabetes	0.0152269	-0.00476775	0.0679251	-0.313114	4.46086	0.76513	-4.27878e-08	7.35562e-08	-0.581702	0.560767	0.666258
sn-m3C-seq	0.3	Exc_L1-3	Parkinson Disease	0.0152269	0.133703	0.058858	8.78071	3.8654	0.0441703	8.12027e-08	4.12901e-08	1.96664	0.0492247	0.0886045
sn-m3C-seq	0.3	Exc_L1-3	Schizophrenia	0.0152269	0.145635	0.0206606	9.56429	1.35685	2.7308e-09	5.16056e-07	9.17376e-08	5.62535	1.85128e-08	1.75385e-07
sn-m3C-seq	0.3	Exc_L1-3	Education Years	0.0152269	0.127983	0.0160149	8.40505	1.05175	1.07471e-10	1.63405e-07	2.59255e-08	6.30287	2.92181e-10	7.01235e-09
sn-m3C-seq	0.3	Exc_L1-3	Neuroticism	0.0152269	0.123216	0.0168622	8.09199	1.1074	2.36582e-10	1.28853e-07	2.06598e-08	6.2369	4.46314e-10	8.92628e-09
sn-m3C-seq	0.3	Inh_B3GAT2	ADHD	0.00250723	0.0474388	0.0151972	18.9208	6.06134	0.00247178	8.33435e-07	2.92131e-07	2.85295	0.0043316	0.010608
sn-m3C-seq	0.3	Inh_B3GAT2	Alzheimer Disease	0.00250723	-0.0211811	0.0185825	-8.44801	7.41156	0.197349	-3.98947e-08	3.14138e-08	-1.26997	0.204094	0.281509
sn-m3C-seq	0.3	Inh_B3GAT2	Anorexia	0.00250723	0.0181537	0.0168414	7.24052	6.71714	0.357218	1.93075e-07	2.85073e-07	0.677282	0.498227	0.608006
sn-m3C-seq	0.3	Inh_B3GAT2	Autism	0.00250723	0.0216298	0.0200528	8.62695	7.99799	0.339012	2.24558e-07	2.56776e-07	0.874527	0.381831	0.490926
sn-m3C-seq	0.3	Inh_B3GAT2	BMI	0.00250723	0.0200707	0.0061421	8.00514	2.44976	0.00491339	2.08931e-07	9.0855e-08	2.2996	0.0214707	0.0427041
sn-m3C-seq	0.3	Inh_B3GAT2	Bipolar	0.00250723	0.053493	0.0112131	21.3355	4.47232	1.41754e-05	6.28035e-07	1.50674e-07	4.16817	3.07058e-05	0.000127058
sn-m3C-seq	0.3	Inh_B3GAT2	Epilepsy	0.00250723	0.0256249	0.0155796	10.2204	6.21387	0.138588	8.27626e-07	6.14698e-07	1.34639	0.178176	0.250559
sn-m3C-seq	0.3	Inh_B3GAT2	Age of smoking	0.00250723	0.0287328	0.012704	11.46	5.06696	0.0426053	7.44089e-08	4.26901e-08	1.743	0.0813331	0.133698
sn-m3C-seq	0.3	Inh_B3GAT2	Cigarettes per day	0.00250723	0.0292276	0.0138022	11.6573	5.50495	0.0526521	1.34028e-07	7.73487e-08	1.73278	0.0831349	0.135423
sn-m3C-seq	0.3	Inh_B3GAT2	Drinks per week	0.00250723	0.0368506	0.00944697	14.6977	3.76789	0.000301303	9.23909e-08	2.81358e-08	3.28375	0.00102437	0.00284485
sn-m3C-seq	0.3	Inh_B3GAT2	Smoking cessation	0.00250723	0.0199426	0.00983229	7.95402	3.92157	0.0691435	7.51522e-08	4.8869e-08	1.53783	0.124091	0.187987
sn-m3C-seq	0.3	Inh_B3GAT2	Smoking initiation	0.00250723	0.0560275	0.0106342	22.3464	4.24141	1.20895e-06	2.08087e-07	4.53154e-08	4.59197	4.3909e-06	2.25818e-05
sn-m3C-seq	0.3	Inh_B3GAT2	Height	0.00250723	-0.0068889	0.00637112	-2.74761	2.5411	0.143469	-5.08711e-07	2.31509e-07	-2.19736	0.0279944	0.0547717
sn-m3C-seq	0.3	Inh_B3GAT2	Intelligence	0.00250723	0.0316779	0.00741882	12.6346	2.95897	9.18318e-05	3.27165e-07	9.09325e-08	3.59789	0.000320812	0.000954483
sn-m3C-seq	0.3	Inh_B3GAT2	Depression	0.00250723	0.0543329	0.00893439	21.6705	3.56345	1.24929e-08	1.98015e-07	3.50024e-08	5.65717	1.53888e-08	1.58285e-07
sn-m3C-seq	0.3	Inh_B3GAT2	Type 2 Diabetes	0.00250723	0.00876775	0.0294267	3.49698	11.7367	0.830771	9.00484e-09	1.85772e-07	0.0484725	0.96134	0.976912
sn-m3C-seq	0.3	Inh_B3GAT2	Parkinson Disease	0.00250723	0.0174813	0.0280451	6.97234	11.1857	0.597292	5.81228e-08	1.16933e-07	0.49706	0.619147	0.719009
sn-m3C-seq	0.3	Inh_B3GAT2	Schizophrenia	0.00250723	0.0502468	0.00739002	20.0407	2.94748	3.80209e-10	1.14065e-06	1.8601e-07	6.13219	8.6678e-10	1.30017e-08
sn-m3C-seq	0.3	Inh_B3GAT2	Education Years	0.00250723	0.0474594	0.00782472	18.929	3.12086	4.73967e-08	3.87973e-07	7.33476e-08	5.28951	1.22643e-07	9.19821e-07
sn-m3C-seq	0.3	Inh_B3GAT2	Neuroticism	0.00250723	0.0436582	0.0105449	17.4129	4.2058	0.000141885	2.92595e-07	8.11079e-08	3.60748	0.000309186	0.000927559
sn-m3C-seq	0.3	Exc_L4-6	ADHD	0.0102775	0.132585	0.0305873	12.9005	2.97613	3.25238e-05	5.72372e-07	1.42963e-07	4.00365	6.23732e-05	0.000224544
sn-m3C-seq	0.3	Exc_L4-6	Alzheimer Disease	0.0102775	-0.0035666	0.0509321	-0.347029	4.95567	0.789124	-7.18801e-09	2.07629e-08	-0.346194	0.729197	0.802785
sn-m3C-seq	0.3	Exc_L4-6	Anorexia	0.0102775	0.0268281	0.0226424	2.61036	2.2031	0.46812	2.81998e-08	9.54933e-08	0.295307	0.767759	0.83001
sn-m3C-seq	0.3	Exc_L4-6	Autism	0.0102775	0.0538876	0.0324767	5.24325	3.15997	0.18194	1.2786e-07	1.03802e-07	1.23178	0.218033	0.299587
sn-m3C-seq	0.3	Exc_L4-6	BMI	0.0102775	0.0586154	0.0107173	5.70326	1.04278	8.99394e-06	1.44618e-07	3.87468e-08	3.73238	0.00018968	0.000598988
sn-m3C-seq	0.3	Exc_L4-6	Bipolar	0.0102775	0.118065	0.0161292	11.4877	1.56937	2.96945e-10	3.20242e-07	5.34201e-08	5.99478	2.03761e-09	2.71681e-08
sn-m3C-seq	0.3	Exc_L4-6	Epilepsy	0.0102775	0.119128	0.0276236	11.5911	2.68776	3.67194e-05	1.01004e-06	2.58982e-07	3.90004	9.61763e-05	0.000314759
sn-m3C-seq	0.3	Exc_L4-6	Age of smoking	0.0102775	0.0507097	0.0215113	4.93403	2.09304	0.0649321	2.63059e-08	1.78919e-08	1.47027	0.141488	0.204561
sn-m3C-seq	0.3	Exc_L4-6	Cigarettes per day	0.0102775	0.108439	0.0248718	10.551	2.42001	4.26661e-05	1.27564e-07	3.28917e-08	3.87829	0.000105192	0.000341162
sn-m3C-seq	0.3	Exc_L4-6	Drinks per week	0.0102775	0.104206	0.0151822	10.1392	1.47723	1.57998e-09	6.40778e-08	1.10372e-08	5.8056	6.41375e-09	7.44823e-08
sn-m3C-seq	0.3	Exc_L4-6	Smoking cessation	0.0102775	0.0777271	0.0184716	7.56282	1.79728	0.000539624	7.60208e-08	2.31964e-08	3.27727	0.00104818	0.00288049
sn-m3C-seq	0.3	Exc_L4-6	Smoking initiation	0.0102775	0.0940501	0.0171972	9.15104	1.67328	1.83184e-06	7.79119e-08	1.8089e-08	4.30714	1.65378e-05	7.35015e-05
sn-m3C-seq	0.3	Exc_L4-6	Height	0.0102775	-0.0146135	0.0119274	-1.42189	1.16053	0.0411462	-3.66584e-07	1.14458e-07	-3.20279	0.00136104	0.00371193
sn-m3C-seq	0.3	Exc_L4-6	Intelligence	0.0102775	0.102435	0.0148944	9.96685	1.44922	1.46544e-09	2.65372e-07	4.53581e-08	5.85059	4.89821e-09	5.87785e-08
sn-m3C-seq	0.3	Exc_L4-6	Depression	0.0102775	0.109389	0.0137434	10.6435	1.33722	5.56187e-12	9.40556e-08	1.34932e-08	6.97061	3.15579e-12	2.49529e-10
sn-m3C-seq	0.3	Exc_L4-6	Type 2 Diabetes	0.0102775	-0.0264414	0.0494847	-2.57274	4.81484	0.45836	-7.89537e-08	7.88198e-08	-1.0017	0.316489	0.420428
sn-m3C-seq	0.3	Exc_L4-6	Parkinson Disease	0.0102775	0.157758	0.0626937	15.3498	6.10007	0.0203539	1.50834e-07	6.48301e-08	2.3266	0.0199863	0.0401959
sn-m3C-seq	0.3	Exc_L4-6	Schizophrenia	0.0102775	0.117366	0.0189752	11.4197	1.84628	7.59717e-08	6.27777e-07	1.23267e-07	5.09284	3.52739e-07	2.39596e-06
sn-m3C-seq	0.3	Exc_L4-6	Education Years	0.0102775	0.103502	0.0142735	10.0708	1.3888	6.11918e-10	1.99317e-07	3.27553e-08	6.08505	1.16453e-09	1.61243e-08
sn-m3C-seq	0.3	Exc_L4-6	Neuroticism	0.0102775	0.0973698	0.0160034	9.47404	1.55712	6.79399e-08	1.53205e-07	2.93095e-08	5.22715	1.72144e-07	1.26473e-06
sn-m3C-seq	0.3	Oligo	ADHD	0.0108947	0.0349877	0.0235978	3.21145	2.16599	0.302109	5.29757e-08	1.11105e-07	0.476806	0.6335	0.728627
sn-m3C-seq	0.3	Oligo	Alzheimer Disease	0.0108947	0.0105143	0.0988617	0.965081	9.0743	0.996877	-9.98512e-10	3.60321e-08	-0.0277117	0.977892	0.981764
sn-m3C-seq	0.3	Oligo	Anorexia	0.0108947	0.0193547	0.0290093	1.77653	2.6627	0.770031	-3.15783e-08	1.18042e-07	-0.267517	0.789071	0.850496
sn-m3C-seq	0.3	Oligo	Autism	0.0108947	0.0227316	0.0381291	2.08649	3.49978	0.756278	1.65897e-08	1.15594e-07	0.143517	0.885882	0.927086
sn-m3C-seq	0.3	Oligo	BMI	0.0108947	0.02383	0.0110624	2.18731	1.01539	0.242665	-3.74089e-09	3.89119e-08	-0.0961376	0.923411	0.955253
sn-m3C-seq	0.3	Oligo	Bipolar	0.0108947	0.0119254	0.0167795	1.0946	1.54015	0.951039	-4.33783e-08	5.36471e-08	-0.808586	0.418753	0.534873
sn-m3C-seq	0.3	Oligo	Epilepsy	0.0108947	0.000753104	0.0320381	0.0691257	2.94071	0.751469	-1.68818e-07	3.09763e-07	-0.54499	0.585761	0.682439
sn-m3C-seq	0.3	Oligo	Age of smoking	0.0108947	0.0467802	0.027037	4.29385	2.48167	0.180889	1.96016e-08	2.158e-08	0.908325	0.363707	0.472687
sn-m3C-seq	0.3	Oligo	Cigarettes per day	0.0108947	0.0367601	0.0185847	3.37413	1.70585	0.164293	1.90366e-08	2.4621e-08	0.773185	0.439413	0.558971
sn-m3C-seq	0.3	Oligo	Drinks per week	0.0108947	0.0382222	0.0188439	3.50833	1.72964	0.147864	9.38445e-09	1.36663e-08	0.686688	0.49228	0.608006
sn-m3C-seq	0.3	Oligo	Smoking cessation	0.0108947	0.012687	0.0238712	1.16451	2.19108	0.939744	-1.09294e-08	2.96044e-08	-0.36918	0.711993	0.791104
sn-m3C-seq	0.3	Oligo	Smoking initiation	0.0108947	0.0538406	0.0141011	4.94191	1.29431	0.00262608	2.62797e-08	1.43847e-08	1.82692	0.0677118	0.116077
sn-m3C-seq	0.3	Oligo	Height	0.0108947	0.0250946	0.0187462	2.30338	1.72067	0.44504	-7.85619e-08	1.64107e-07	-0.478725	0.632134	0.728627
sn-m3C-seq	0.3	Oligo	Intelligence	0.0108947	0.02062	0.0114294	1.89266	1.04908	0.395161	-2.31623e-09	3.39319e-08	-0.068261	0.945578	0.972594
sn-m3C-seq	0.3	Oligo	Depression	0.0108947	0.0517562	0.0110039	4.75059	1.01003	0.000361168	3.01493e-08	1.08982e-08	2.76644	0.00566721	0.013369
sn-m3C-seq	0.3	Oligo	Type 2 Diabetes	0.0108947	-0.00398575	0.062522	-0.365843	5.73876	0.810626	-5.31479e-08	8.89949e-08	-0.597202	0.550373	0.658253
sn-m3C-seq	0.3	Oligo	Parkinson Disease	0.0108947	0.0475281	0.0544263	4.3625	4.99567	0.509631	3.63312e-08	5.33141e-08	0.681457	0.495583	0.608006
sn-m3C-seq	0.3	Oligo	Schizophrenia	0.0108947	0.0317223	0.0144951	2.91172	1.33047	0.15243	4.0211e-08	9.09349e-08	0.442195	0.658348	0.750017
sn-m3C-seq	0.3	Oligo	Education Years	0.0108947	0.0338153	0.0103749	3.10384	0.952288	0.0287665	2.46716e-08	2.31699e-08	1.06481	0.286961	0.384037
sn-m3C-seq	0.3	Oligo	Neuroticism	0.0108947	0.0410427	0.0127795	3.76722	1.173	0.0191567	3.34259e-08	2.29387e-08	1.45718	0.145066	0.208063
sn-m3C-seq	0.3	Inh_LAMP5	ADHD	0.00531306	0.0498989	0.0239888	9.39174	4.51506	0.0616976	3.56463e-07	2.25127e-07	1.58339	0.113333	0.176952
sn-m3C-seq	0.3	Inh_LAMP5	Alzheimer Disease	0.00531306	0.00127147	0.0259512	0.239311	4.88443	0.876555	-2.72394e-09	1.99318e-08	-0.136663	0.891297	0.930049
sn-m3C-seq	0.3	Inh_LAMP5	Anorexia	0.00531306	0.010785	0.0219018	2.0299	4.12225	0.803013	-3.9791e-08	1.75867e-07	-0.226256	0.821002	0.877035
sn-m3C-seq	0.3	Inh_LAMP5	Autism	0.00531306	0.0121489	0.0254622	2.28661	4.79237	0.787454	1.25234e-08	1.52437e-07	0.0821544	0.934524	0.963979
sn-m3C-seq	0.3	Inh_LAMP5	BMI	0.00531306	0.037243	0.00954113	7.00971	1.79579	0.00103201	1.73328e-07	6.77788e-08	2.55725	0.0105502	0.0227429
sn-m3C-seq	0.3	Inh_LAMP5	Bipolar	0.00531306	0.102906	0.030493	19.3685	5.73924	0.00196584	5.69757e-07	1.96335e-07	2.90196	0.00370836	0.00927546
sn-m3C-seq	0.3	Inh_LAMP5	Epilepsy	0.00531306	0.0457134	0.0218514	8.60396	4.11278	0.0682492	6.70161e-07	4.22577e-07	1.58589	0.112764	0.176952
sn-m3C-seq	0.3	Inh_LAMP5	Age of smoking	0.00531306	0.0320689	0.0160565	6.03586	3.02207	0.0997443	3.00459e-08	2.55417e-08	1.17635	0.239457	0.326532
sn-m3C-seq	0.3	Inh_LAMP5	Cigarettes per day	0.00531306	0.0558874	0.0236984	10.5189	4.46041	0.0329673	1.17761e-07	6.37589e-08	1.84698	0.0647504	0.112068
sn-m3C-seq	0.3	Inh_LAMP5	Drinks per week	0.00531306	0.0597498	0.0139951	11.2458	2.6341	0.000108442	6.66861e-08	2.0116e-08	3.31508	0.000916166	0.00257672
sn-m3C-seq	0.3	Inh_LAMP5	Smoking cessation	0.00531306	0.0372634	0.0151106	7.01355	2.84406	0.0411224	6.40477e-08	3.67982e-08	1.74051	0.0817694	0.133804
sn-m3C-seq	0.3	Inh_LAMP5	Smoking initiation	0.00531306	0.0683307	0.0165589	12.8609	3.11664	0.00016922	1.0596e-07	3.3468e-08	3.16603	0.00154536	0.00415173
sn-m3C-seq	0.3	Inh_LAMP5	Height	0.00531306	-0.00625024	0.0112125	-1.17639	2.11037	0.306772	-3.87336e-07	2.01139e-07	-1.92572	0.0541397	0.0964867
sn-m3C-seq	0.3	Inh_LAMP5	Intelligence	0.00531306	0.054488	0.0139518	10.2555	2.62594	0.000412111	2.53626e-07	8.17614e-08	3.10203	0.00192201	0.00505054
sn-m3C-seq	0.3	Inh_LAMP5	Depression	0.00531306	0.0671044	0.0168837	12.6301	3.17776	0.000335083	1.07878e-07	3.25091e-08	3.3184	0.000905354	0.00256636
sn-m3C-seq	0.3	Inh_LAMP5	Type 2 Diabetes	0.00531306	-0.0819771	0.0408512	-15.4293	7.68883	0.0212519	-3.0037e-07	1.12684e-07	-2.6656	0.00768509	0.0172915
sn-m3C-seq	0.3	Inh_LAMP5	Parkinson Disease	0.00531306	0.0306836	0.0369134	5.77513	6.94767	0.48782	4.80696e-08	7.32423e-08	0.656309	0.511625	0.621246
sn-m3C-seq	0.3	Inh_LAMP5	Schizophrenia	0.00531306	0.0655914	0.0234326	12.3453	4.41037	0.0109102	6.35525e-07	2.93297e-07	2.16684	0.0302474	0.0585434
sn-m3C-seq	0.3	Inh_LAMP5	Education Years	0.00531306	0.0552937	0.019972	10.4071	3.75904	0.0142109	1.90239e-07	8.9956e-08	2.1148	0.0344473	0.0656139
sn-m3C-seq	0.3	Inh_LAMP5	Neuroticism	0.00531306	0.0508224	0.00867258	9.56556	1.63231	1.8246e-07	1.41194e-07	3.08592e-08	4.57543	4.75252e-06	2.37626e-05
sn-m3C-seq	0.3	Exc_L2-4	ADHD	0.0151538	0.164944	0.0357151	10.8847	2.35685	1.47417e-05	4.77378e-07	1.14965e-07	4.15239	3.29027e-05	0.000134602
sn-m3C-seq	0.3	Exc_L2-4	Alzheimer Disease	0.0151538	0.0133532	0.0645254	0.881182	4.25805	0.978303	-2.17333e-09	1.81396e-08	-0.119811	0.904633	0.941236
sn-m3C-seq	0.3	Exc_L2-4	Anorexia	0.0151538	0.0363629	0.0259157	2.3996	1.71018	0.416421	2.55238e-08	7.50829e-08	0.339942	0.7339	0.8055
sn-m3C-seq	0.3	Exc_L2-4	Autism	0.0151538	0.0819656	0.0353082	5.40892	2.33	0.0514499	1.37167e-07	7.49607e-08	1.82985	0.0672728	0.115877
sn-m3C-seq	0.3	Exc_L2-4	BMI	0.0151538	0.0766573	0.0126848	5.05863	0.83707	2.15769e-06	1.2429e-07	3.15266e-08	3.94238	8.06767e-05	0.000281336
sn-m3C-seq	0.3	Exc_L2-4	Bipolar	0.0151538	0.155748	0.019023	10.2778	1.25533	7.15691e-12	2.86749e-07	4.30714e-08	6.65753	2.78458e-11	1.11383e-09
sn-m3C-seq	0.3	Exc_L2-4	Epilepsy	0.0151538	0.17682	0.0330599	11.6684	2.18163	2.66671e-08	1.03634e-06	1.92447e-07	5.38503	7.24313e-08	5.7945e-07
sn-m3C-seq	0.3	Exc_L2-4	Age of smoking	0.0151538	0.063373	0.0240183	4.182	1.58497	0.0483618	2.08796e-08	1.36918e-08	1.52497	0.127266	0.190107
sn-m3C-seq	0.3	Exc_L2-4	Cigarettes per day	0.0151538	0.123448	0.0275691	8.14633	1.81929	6.17622e-05	9.47689e-08	2.55406e-08	3.71052	0.000206835	0.000647482
sn-m3C-seq	0.3	Exc_L2-4	Drinks per week	0.0151538	0.117717	0.0171174	7.76815	1.12958	3.83583e-09	4.70056e-08	8.49561e-09	5.53292	3.14936e-08	2.9071e-07
sn-m3C-seq	0.3	Exc_L2-4	Smoking cessation	0.0151538	0.106096	0.0201411	7.00132	1.32912	1.77682e-05	7.01147e-08	1.72796e-08	4.05765	4.9568e-05	0.000183964
sn-m3C-seq	0.3	Exc_L2-4	Smoking initiation	0.0151538	0.117992	0.0185984	7.78629	1.22731	6.2225e-08	6.51816e-08	1.33089e-08	4.89759	9.70172e-07	5.7256e-06
sn-m3C-seq	0.3	Exc_L2-4	Height	0.0151538	-0.0139511	0.013593	-0.920635	0.897006	0.0343363	-3.15223e-07	8.88444e-08	-3.54803	0.000388117	0.00114526
sn-m3C-seq	0.3	Exc_L2-4	Intelligence	0.0151538	0.125038	0.0165988	8.25127	1.09536	1.6772e-10	2.15532e-07	3.48817e-08	6.17895	6.45308e-10	1.22269e-08
sn-m3C-seq	0.3	Exc_L2-4	Depression	0.0151538	0.137367	0.0159346	9.06487	1.05153	9.23403e-13	7.92749e-08	1.09924e-08	7.21177	5.52275e-13	6.6273e-11
sn-m3C-seq	0.3	Exc_L2-4	Type 2 Diabetes	0.0151538	-0.00381242	0.0673262	-0.251582	4.44287	0.775335	-3.97193e-08	7.25535e-08	-0.547448	0.584071	0.682439
sn-m3C-seq	0.3	Exc_L2-4	Parkinson Disease	0.0151538	0.154481	0.0603389	10.1942	3.98178	0.0200029	9.63502e-08	4.18141e-08	2.30425	0.0212086	0.0424172
sn-m3C-seq	0.3	Exc_L2-4	Schizophrenia	0.0151538	0.147363	0.0218552	9.72449	1.44223	9.66245e-09	5.28868e-07	9.69343e-08	5.45594	4.87136e-08	4.27729e-07
sn-m3C-seq	0.3	Exc_L2-4	Education Years	0.0151538	0.125561	0.0163188	8.28582	1.07688	3.93776e-10	1.60799e-07	2.62521e-08	6.12517	9.05842e-10	1.30441e-08
sn-m3C-seq	0.3	Exc_L2-4	Neuroticism	0.0151538	0.119749	0.0165598	7.90229	1.09279	2.81621e-10	1.254e-07	2.00426e-08	6.25668	3.93259e-10	8.32784e-09
sn-m3C-seq	0.3	Inh_PVALB	ADHD	0.00294322	0.0462313	0.0189205	15.7077	6.42852	0.0195623	6.74679e-07	3.13244e-07	2.15384	0.0312525	0.0601653
sn-m3C-seq	0.3	Inh_PVALB	Alzheimer Disease	0.00294322	-0.0187493	0.0249594	-6.37032	8.48032	0.382364	-3.1296e-08	3.52542e-08	-0.887724	0.374689	0.485209
sn-m3C-seq	0.3	Inh_PVALB	Anorexia	0.00294322	0.0334179	0.0152746	11.3542	5.18976	0.0499924	3.67082e-07	2.21639e-07	1.65622	0.0976778	0.155593
sn-m3C-seq	0.3	Inh_PVALB	Autism	0.00294322	0.0405236	0.0203659	13.7685	6.9196	0.064566	3.97497e-07	2.21288e-07	1.79629	0.0724492	0.121877
sn-m3C-seq	0.3	Inh_PVALB	BMI	0.00294322	0.0268245	0.00765111	9.11399	2.59957	0.0020329	2.46666e-07	9.58066e-08	2.57462	0.0100349	0.0218724
sn-m3C-seq	0.3	Inh_PVALB	Bipolar	0.00294322	0.0683053	0.0150014	23.2077	5.09695	1.933e-05	6.89618e-07	1.67536e-07	4.11625	3.85091e-05	0.000154036
sn-m3C-seq	0.3	Inh_PVALB	Epilepsy	0.00294322	0.0566594	0.0183376	19.2508	6.23047	0.00316424	1.73103e-06	6.12321e-07	2.827	0.00469868	0.0113525
sn-m3C-seq	0.3	Inh_PVALB	Age of smoking	0.00294322	0.0211631	0.0140855	7.19046	4.78576	0.203123	3.88363e-08	4.02214e-08	0.965562	0.334263	0.439178
sn-m3C-seq	0.3	Inh_PVALB	Cigarettes per day	0.00294322	0.0463408	0.0196559	15.7449	6.67838	0.0250868	1.92975e-07	9.25238e-08	2.08568	0.0370079	0.0698836
sn-m3C-seq	0.3	Inh_PVALB	Drinks per week	0.00294322	0.040387	0.00837665	13.7221	2.84608	8.8703e-06	8.4692e-08	2.14487e-08	3.94859	7.8612e-05	0.000277454
sn-m3C-seq	0.3	Inh_PVALB	Smoking cessation	0.00294322	0.051792	0.0190074	17.5971	6.45804	0.0141912	1.96969e-07	8.31396e-08	2.36913	0.0178298	0.0366785
sn-m3C-seq	0.3	Inh_PVALB	Smoking initiation	0.00294322	0.0591656	0.0103322	20.1023	3.51051	1.15363e-07	1.84003e-07	3.69253e-08	4.98311	6.25712e-07	3.8179e-06
sn-m3C-seq	0.3	Inh_PVALB	Height	0.00294322	0.00216154	0.00814157	0.734415	2.76621	0.923331	-2.174e-07	2.45831e-07	-0.884347	0.376509	0.485818
sn-m3C-seq	0.3	Inh_PVALB	Intelligence	0.00294322	0.0373172	0.00875948	12.679	2.97616	0.000124552	3.2973e-07	9.38271e-08	3.51423	0.000441034	0.00128042
sn-m3C-seq	0.3	Inh_PVALB	Depression	0.00294322	0.0586739	0.0111681	19.9353	3.79452	1.20226e-06	1.8073e-07	3.78101e-08	4.77993	1.75354e-06	9.56475e-06
sn-m3C-seq	0.3	Inh_PVALB	Type 2 Diabetes	0.00294322	0.0126702	0.0365168	4.30489	12.4071	0.787861	1.99288e-08	1.96801e-07	0.101264	0.919341	0.953783
sn-m3C-seq	0.3	Inh_PVALB	Parkinson Disease	0.00294322	0.0497536	0.0328181	16.9045	11.1504	0.144986	1.62231e-07	1.14852e-07	1.41252	0.157796	0.223648
sn-m3C-seq	0.3	Inh_PVALB	Schizophrenia	0.00294322	0.0512664	0.00804462	17.4185	2.73327	2.23462e-09	9.67584e-07	1.70947e-07	5.66013	1.51259e-08	1.58285e-07
sn-m3C-seq	0.3	Inh_PVALB	Education Years	0.00294322	0.0466313	0.00907705	15.8436	3.08406	3.25962e-06	3.16116e-07	7.24975e-08	4.36037	1.29841e-05	5.84284e-05
sn-m3C-seq	0.3	Inh_PVALB	Neuroticism	0.00294322	0.0519878	0.011144	17.6636	3.78634	1.51447e-05	2.96498e-07	7.19927e-08	4.11844	3.81438e-05	0.000154036
sn-m3C-seq	0.3	Exc_L6	ADHD	0.0116509	0.153185	0.032706	13.1479	2.80716	5.92324e-06	5.89055e-07	1.33909e-07	4.39891	1.08798e-05	5.08665e-05
sn-m3C-seq	0.3	Exc_L6	Alzheimer Disease	0.0116509	0.0160046	0.0488914	1.37367	4.19636	0.930502	4.25556e-10	1.75737e-08	0.0242155	0.980681	0.981764
sn-m3C-seq	0.3	Exc_L6	Anorexia	0.0116509	0.0417012	0.0249125	3.57921	2.13824	0.231941	7.13598e-08	9.37481e-08	0.761187	0.446545	0.564057
sn-m3C-seq	0.3	Exc_L6	Autism	0.0116509	0.113843	0.0362012	9.77115	3.10715	0.00455869	2.81427e-07	9.95135e-08	2.82803	0.00468357	0.0113525
sn-m3C-seq	0.3	Exc_L6	BMI	0.0116509	0.0645059	0.0110106	5.53655	0.945045	3.4547e-06	1.39837e-07	3.56426e-08	3.92331	8.73406e-05	0.000289867
sn-m3C-seq	0.3	Exc_L6	Bipolar	0.0116509	0.151093	0.0204732	12.9684	1.75722	1.2953e-10	3.73981e-07	5.86512e-08	6.37635	1.81356e-10	5.02217e-09
sn-m3C-seq	0.3	Exc_L6	Epilepsy	0.0116509	0.139322	0.0318727	11.958	2.73564	2.49403e-05	1.05589e-06	2.62718e-07	4.01911	5.84194e-05	0.000212434
sn-m3C-seq	0.3	Exc_L6	Age of smoking	0.0116509	0.0551582	0.0219388	4.73424	1.88301	0.0509673	2.48758e-08	1.61876e-08	1.53671	0.124364	0.187987
sn-m3C-seq	0.3	Exc_L6	Cigarettes per day	0.0116509	0.0960302	0.0273991	8.24229	2.35167	0.00129349	9.47467e-08	3.26509e-08	2.90181	0.00371018	0.00927546
sn-m3C-seq	0.3	Exc_L6	Drinks per week	0.0116509	0.103827	0.0159591	8.91151	1.36977	1.1574e-08	5.49979e-08	1.02499e-08	5.36572	8.06259e-08	6.1756e-07
sn-m3C-seq	0.3	Exc_L6	Smoking cessation	0.0116509	0.0668544	0.0231597	5.73812	1.9878	0.0154153	5.30718e-08	2.56421e-08	2.06972	0.038479	0.0717742
sn-m3C-seq	0.3	Exc_L6	Smoking initiation	0.0116509	0.104169	0.0168916	8.94084	1.44981	1.00662e-07	7.62024e-08	1.574e-08	4.84133	1.28973e-06	7.25471e-06
sn-m3C-seq	0.3	Exc_L6	Height	0.0116509	-0.0116263	0.0126785	-0.997883	1.0882	0.068977	-3.28301e-07	1.05151e-07	-3.12218	0.0017952	0.00475199
sn-m3C-seq	0.3	Exc_L6	Intelligence	0.0116509	0.103406	0.0146567	8.87538	1.25799	1.49426e-09	2.32263e-07	4.00798e-08	5.79502	6.83122e-09	7.68512e-08
sn-m3C-seq	0.3	Exc_L6	Depression	0.0116509	0.123512	0.0149523	10.601	1.28335	1.50128e-12	9.45453e-08	1.31044e-08	7.21476	5.4031e-13	6.6273e-11
sn-m3C-seq	0.3	Exc_L6	Type 2 Diabetes	0.0116509	-0.00650347	0.0563949	-0.558194	4.84038	0.747394	-4.57844e-08	7.98344e-08	-0.573493	0.566311	0.668904
sn-m3C-seq	0.3	Exc_L6	Parkinson Disease	0.0116509	0.138801	0.0494476	11.9133	4.24409	0.015316	1.14654e-07	4.66513e-08	2.45767	0.0139841	0.0289326
sn-m3C-seq	0.3	Exc_L6	Schizophrenia	0.0116509	0.128181	0.0198295	11.0018	1.70197	1.97113e-08	6.04493e-07	1.12642e-07	5.36649	8.02833e-08	6.1756e-07
sn-m3C-seq	0.3	Exc_L6	Education Years	0.0116509	0.111214	0.0145017	9.54555	1.24468	1.29835e-10	1.88482e-07	2.96284e-08	6.36152	1.9977e-10	5.13694e-09
sn-m3C-seq	0.3	Exc_L6	Neuroticism	0.0116509	0.10576	0.0177543	9.07743	1.52385	1.5678e-07	1.467e-07	2.8982e-08	5.06174	4.15447e-07	2.76965e-06
sn-m3C-seq	0.3	Inh_UNC5B	ADHD	0.00400895	0.0645365	0.024737	16.0981	6.17044	0.0125495	6.99088e-07	2.99974e-07	2.33049	0.0197801	0.0400661
sn-m3C-seq	0.3	Inh_UNC5B	Alzheimer Disease	0.00400895	-0.00746448	0.028721	-1.86195	7.16422	0.690988	-1.25245e-08	3.07033e-08	-0.40792	0.683333	0.766448
sn-m3C-seq	0.3	Inh_UNC5B	Anorexia	0.00400895	0.0377517	0.0173204	9.41684	4.32044	0.0520587	2.92159e-07	1.8201e-07	1.60519	0.108453	0.171242
sn-m3C-seq	0.3	Inh_UNC5B	Autism	0.00400895	0.0329693	0.0258708	8.22391	6.45326	0.269645	2.16634e-07	2.10366e-07	1.02979	0.303108	0.404143
sn-m3C-seq	0.3	Inh_UNC5B	BMI	0.00400895	0.0346885	0.00939639	8.65277	2.34385	0.00127568	2.38738e-07	8.69494e-08	2.74571	0.00603802	0.0141148
sn-m3C-seq	0.3	Inh_UNC5B	Bipolar	0.00400895	0.0874616	0.0204248	21.8166	5.09479	5.30495e-05	6.50091e-07	1.65692e-07	3.9235	8.72725e-05	0.000289867
sn-m3C-seq	0.3	Inh_UNC5B	Epilepsy	0.00400895	0.0735903	0.0230641	18.3565	5.75314	0.000966742	1.64448e-06	5.1991e-07	3.16302	0.00156143	0.0041638
sn-m3C-seq	0.3	Inh_UNC5B	Age of smoking	0.00400895	0.0278749	0.0143367	6.95316	3.57616	0.0988538	3.91702e-08	2.98502e-08	1.31222	0.189444	0.264341
sn-m3C-seq	0.3	Inh_UNC5B	Cigarettes per day	0.00400895	0.048874	0.0132918	12.1912	3.31553	0.00104924	1.43738e-07	4.72768e-08	3.04035	0.00236304	0.00616446
sn-m3C-seq	0.3	Inh_UNC5B	Drinks per week	0.00400895	0.0485961	0.011287	12.1219	2.81545	7.28976e-05	7.45867e-08	2.1037e-08	3.54549	0.000391877	0.00114696
sn-m3C-seq	0.3	Inh_UNC5B	Smoking cessation	0.00400895	0.0278363	0.0108503	6.94354	2.70653	0.0248787	6.35968e-08	3.39092e-08	1.8755	0.0607234	0.106636
sn-m3C-seq	0.3	Inh_UNC5B	Smoking initiation	0.00400895	0.0654935	0.011385	16.3368	2.83988	2.07615e-07	1.47095e-07	3.04551e-08	4.8299	1.36601e-06	7.56561e-06
sn-m3C-seq	0.3	Inh_UNC5B	Height	0.00400895	-0.00503321	0.00946122	-1.25549	2.36002	0.339651	-3.64109e-07	2.1354e-07	-1.70511	0.0881731	0.142983
sn-m3C-seq	0.3	Inh_UNC5B	Intelligence	0.00400895	0.0368974	0.0111197	9.20375	2.77373	0.00314513	2.25001e-07	8.5842e-08	2.62111	0.00876451	0.0194767
sn-m3C-seq	0.3	Inh_UNC5B	Depression	0.00400895	0.0644586	0.0133708	16.0787	3.33524	1.121e-05	1.43471e-07	3.35684e-08	4.27399	1.92003e-05	8.22872e-05
sn-m3C-seq	0.3	Inh_UNC5B	Type 2 Diabetes	0.00400895	0.00827469	0.0462099	2.06405	11.5267	0.925532	-1.00861e-08	1.82652e-07	-0.0552202	0.955963	0.976912
sn-m3C-seq	0.3	Inh_UNC5B	Parkinson Disease	0.00400895	0.0418381	0.0364805	10.4362	9.09975	0.297511	9.54827e-08	9.55945e-08	0.99883	0.317877	0.420719
sn-m3C-seq	0.3	Inh_UNC5B	Schizophrenia	0.00400895	0.058898	0.0112898	14.6916	2.81614	1.27776e-06	8.02147e-07	1.78498e-07	4.49387	6.99408e-06	3.40252e-05
sn-m3C-seq	0.3	Inh_UNC5B	Education Years	0.00400895	0.0529715	0.0114619	13.2133	2.85909	3.10849e-05	2.59477e-07	6.69997e-08	3.87281	0.000107588	0.000345817
sn-m3C-seq	0.3	Inh_UNC5B	Neuroticism	0.00400895	0.0461717	0.00887839	11.5171	2.21464	3.28796e-06	1.81478e-07	4.21653e-08	4.30396	1.6777e-05	7.36549e-05
sn-m3C-seq	0.3	Astro	ADHD	0.00947081	0.037195	0.0216379	3.92733	2.28469	0.194657	8.18217e-08	1.17923e-07	0.69386	0.48777	0.606618
sn-m3C-seq	0.3	Astro	Alzheimer Disease	0.00947081	-0.0792547	0.0395074	-8.36832	4.1715	0.019544	-4.40932e-08	1.88166e-08	-2.34332	0.0191131	0.0390949
sn-m3C-seq	0.3	Astro	Anorexia	0.00947081	0.0258908	0.0248002	2.73375	2.6186	0.508451	5.30844e-09	1.15508e-07	0.0459575	0.963344	0.976912
sn-m3C-seq	0.3	Astro	Autism	0.00947081	-0.00309785	0.0334673	-0.327095	3.53373	0.704474	-6.8944e-08	1.1829e-07	-0.582841	0.56	0.666258
sn-m3C-seq	0.3	Astro	BMI	0.00947081	0.0371842	0.010228	3.92619	1.07995	0.00772061	5.62706e-08	4.27714e-08	1.31561	0.188304	0.263772
sn-m3C-seq	0.3	Astro	Bipolar	0.00947081	0.0211055	0.0141524	2.22848	1.49432	0.411716	-1.05275e-08	5.15576e-08	-0.20419	0.838205	0.892763
sn-m3C-seq	0.3	Astro	Epilepsy	0.00947081	0.0195565	0.0269082	2.06492	2.84117	0.707256	1.70914e-08	3.01059e-07	0.0567708	0.954728	0.976912
sn-m3C-seq	0.3	Astro	Age of smoking	0.00947081	0.0306649	0.0194269	3.23783	2.05124	0.275018	8.61413e-09	1.76701e-08	0.487499	0.625905	0.72452
sn-m3C-seq	0.3	Astro	Cigarettes per day	0.00947081	0.0222484	0.0198085	2.34916	2.09154	0.518914	1.11317e-09	3.0044e-08	0.0370514	0.970444	0.978599
sn-m3C-seq	0.3	Astro	Drinks per week	0.00947081	0.0295721	0.013674	3.12245	1.44381	0.143463	3.99682e-09	1.14982e-08	0.347604	0.728138	0.802785
sn-m3C-seq	0.3	Astro	Smoking cessation	0.00947081	0.0174729	0.0180092	1.84492	1.90155	0.651492	-4.82383e-09	2.59429e-08	-0.185941	0.852491	0.902638
sn-m3C-seq	0.3	Astro	Smoking initiation	0.00947081	0.0555726	0.0150037	5.86778	1.5842	0.0023935	3.45807e-08	1.72658e-08	2.00284	0.0451947	0.0830107
sn-m3C-seq	0.3	Astro	Height	0.00947081	0.0393178	0.0154431	4.15147	1.6306	0.057383	6.60202e-08	1.48619e-07	0.444225	0.65688	0.750017
sn-m3C-seq	0.3	Astro	Intelligence	0.00947081	0.0267337	0.00998098	2.82274	1.05387	0.0852655	2.34121e-08	3.45279e-08	0.678063	0.497732	0.608006
sn-m3C-seq	0.3	Astro	Depression	0.00947081	0.0507495	0.0123185	5.35852	1.30068	0.0011674	3.52908e-08	1.34883e-08	2.61641	0.00888601	0.0196255
sn-m3C-seq	0.3	Astro	Type 2 Diabetes	0.00947081	0.0592285	0.0689681	6.2538	7.28217	0.461618	5.17217e-08	1.13133e-07	0.457175	0.647545	0.742409
sn-m3C-seq	0.3	Astro	Parkinson Disease	0.00947081	-0.00271205	0.0377034	-0.286359	3.98101	0.747896	-1.74797e-08	4.22076e-08	-0.414136	0.678775	0.766448
sn-m3C-seq	0.3	Astro	Schizophrenia	0.00947081	0.0168068	0.0115713	1.77459	1.22178	0.52646	-5.40516e-08	8.42206e-08	-0.641786	0.521012	0.62941
sn-m3C-seq	0.3	Astro	Education Years	0.00947081	0.0321427	0.00974225	3.39387	1.02866	0.0216362	2.67078e-08	2.50713e-08	1.06527	0.286752	0.384037
sn-m3C-seq	0.3	Astro	Neuroticism	0.00947081	0.0337028	0.0113859	3.5586	1.20221	0.0344844	2.50847e-08	2.33381e-08	1.07484	0.282447	0.380828
sn-m3C-seq	0.3	Micro-Endo	ADHD	0.0533218	0.104307	0.0422614	1.95617	0.792573	0.222714	3.91514e-08	4.19835e-08	0.932543	0.351056	0.457899
sn-m3C-seq	0.3	Micro-Endo	Alzheimer Disease	0.0533218	0.161744	0.070109	3.03335	1.31483	0.123169	1.02038e-08	5.49253e-09	1.85776	0.0632036	0.109919
sn-m3C-seq	0.3	Micro-Endo	Anorexia	0.0533218	0.136114	0.0509149	2.55269	0.95486	0.104507	6.19422e-08	4.17779e-08	1.48265	0.138166	0.201376
sn-m3C-seq	0.3	Micro-Endo	Autism	0.0533218	-0.0503448	0.0608131	-0.944168	1.14049	0.0838758	-6.75087e-08	3.8335e-08	-1.76102	0.0782353	0.129791
sn-m3C-seq	0.3	Micro-Endo	BMI	0.0533218	0.0821533	0.0217906	1.54071	0.408662	0.191584	1.5485e-08	1.63007e-08	0.949959	0.342133	0.447883
sn-m3C-seq	0.3	Micro-Endo	Bipolar	0.0533218	0.028589	0.0291776	0.53616	0.547198	0.396435	-2.17343e-08	1.93141e-08	-1.12531	0.260459	0.352501
sn-m3C-seq	0.3	Micro-Endo	Epilepsy	0.0533218	0.0537457	0.0592272	1.00795	1.11075	0.994208	1.86222e-08	1.11663e-07	0.16677	0.867551	0.913211
sn-m3C-seq	0.3	Micro-Endo	Age of smoking	0.0533218	0.0625243	0.0457874	1.17258	0.858699	0.840798	3.72196e-10	7.62944e-09	0.0487842	0.961091	0.976912
sn-m3C-seq	0.3	Micro-Endo	Cigarettes per day	0.0533218	0.123524	0.0398015	2.31657	0.746439	0.0870339	1.90304e-08	1.11975e-08	1.69951	0.0892226	0.144037
sn-m3C-seq	0.3	Micro-Endo	Drinks per week	0.0533218	0.129783	0.0363359	2.43396	0.681445	0.0372784	1.04297e-08	5.44253e-09	1.91633	0.0553235	0.0981107
sn-m3C-seq	0.3	Micro-Endo	Smoking cessation	0.0533218	0.0882984	0.0316851	1.65595	0.594223	0.269748	6.46526e-09	7.99972e-09	0.808185	0.418984	0.534873
sn-m3C-seq	0.3	Micro-Endo	Smoking initiation	0.0533218	0.11878	0.0316936	2.2276	0.594383	0.0376508	1.09182e-08	6.57023e-09	1.66177	0.0965592	0.154495
sn-m3C-seq	0.3	Micro-Endo	Height	0.0533218	0.00353933	0.0250049	0.0663767	0.468944	0.0445995	-1.13926e-07	4.41386e-08	-2.58111	0.00984835	0.0216183
sn-m3C-seq	0.3	Micro-Endo	Intelligence	0.0533218	0.0723532	0.0255639	1.35691	0.479426	0.45726	1.01978e-08	1.60588e-08	0.63503	0.525409	0.632599
sn-m3C-seq	0.3	Micro-Endo	Depression	0.0533218	0.137697	0.0298195	2.58238	0.559236	0.00515095	1.54992e-08	6.02406e-09	2.57288	0.0100856	0.0218724
sn-m3C-seq	0.3	Micro-Endo	Type 2 Diabetes	0.0533218	0.0535446	0.0833443	1.00418	1.56304	0.997869	-1.08326e-09	2.61267e-08	-0.0414619	0.966928	0.977792
sn-m3C-seq	0.3	Micro-Endo	Parkinson Disease	0.0533218	-0.119001	0.0943481	-2.23175	1.76941	0.0558824	-3.45877e-08	1.90457e-08	-1.81604	0.069364	0.118346
sn-m3C-seq	0.3	Micro-Endo	Schizophrenia	0.0533218	0.0272233	0.0219034	0.510548	0.410777	0.234821	-4.31056e-08	2.81298e-08	-1.53238	0.125429	0.188143
sn-m3C-seq	0.3	Micro-Endo	Education Years	0.0533218	0.0530567	0.0276088	0.995028	0.517777	0.992331	-4.0907e-09	1.29124e-08	-0.316805	0.751392	0.820523
sn-m3C-seq	0.3	Micro-Endo	Neuroticism	0.0533218	0.0874932	0.0263879	1.64085	0.49488	0.197452	9.80539e-09	1.01131e-08	0.969577	0.332257	0.438141
sn-m3C-seq	0.3	Inh_CALB1	ADHD	0.00319619	0.0656426	0.0217117	20.5378	6.79299	0.00322403	9.13978e-07	3.27987e-07	2.78663	0.00532592	0.012711
sn-m3C-seq	0.3	Inh_CALB1	Alzheimer Disease	0.00319619	0.0135257	0.0218417	4.23181	6.83367	0.635216	1.282e-08	2.95462e-08	0.433897	0.664363	0.754482
sn-m3C-seq	0.3	Inh_CALB1	Anorexia	0.00319619	0.0203714	0.0186825	6.37366	5.84523	0.363674	1.54878e-07	2.48603e-07	0.622994	0.533288	0.639946
sn-m3C-seq	0.3	Inh_CALB1	Autism	0.00319619	0.0504287	0.0229105	15.7777	7.16808	0.0408191	4.58747e-07	2.30132e-07	1.99341	0.0462164	0.0844564
sn-m3C-seq	0.3	Inh_CALB1	BMI	0.00319619	0.0245963	0.00795021	7.69552	2.4874	0.00786261	1.92979e-07	9.25598e-08	2.08491	0.0370771	0.0698836
sn-m3C-seq	0.3	Inh_CALB1	Bipolar	0.00319619	0.0739395	0.0159496	23.1336	4.99019	2.26232e-05	6.89245e-07	1.68078e-07	4.10074	4.11832e-05	0.000162923
sn-m3C-seq	0.3	Inh_CALB1	Epilepsy	0.00319619	0.056634	0.0193992	17.7192	6.06948	0.00587501	1.57682e-06	5.9723e-07	2.64023	0.00828509	0.0185257
sn-m3C-seq	0.3	Inh_CALB1	Age of smoking	0.00319619	0.0330118	0.0137563	10.3285	4.30398	0.0341103	6.42125e-08	3.67726e-08	1.74621	0.0807752	0.13339
sn-m3C-seq	0.3	Inh_CALB1	Cigarettes per day	0.00319619	0.0347672	0.015796	10.8777	4.94214	0.0388226	1.22146e-07	6.74343e-08	1.81133	0.0700895	0.11902
sn-m3C-seq	0.3	Inh_CALB1	Drinks per week	0.00319619	0.0520232	0.00946737	16.2766	2.96208	3.80037e-07	1.03969e-07	2.20661e-08	4.71169	2.45673e-06	1.30062e-05
sn-m3C-seq	0.3	Inh_CALB1	Smoking cessation	0.00319619	0.0259221	0.00831843	8.11033	2.60261	0.0071657	7.64251e-08	3.28016e-08	2.32992	0.0198105	0.0400661
sn-m3C-seq	0.3	Inh_CALB1	Smoking initiation	0.00319619	0.061564	0.0104121	19.2617	3.25766	6.70873e-08	1.74574e-07	3.47116e-08	5.02926	4.92379e-07	3.10976e-06
sn-m3C-seq	0.3	Inh_CALB1	Height	0.00319619	-0.00363318	0.00885897	-1.13672	2.77173	0.440834	-3.8343e-07	2.48115e-07	-1.54537	0.122256	0.186492
sn-m3C-seq	0.3	Inh_CALB1	Intelligence	0.00319619	0.0412106	0.00958541	12.8937	2.99901	8.65879e-05	3.35159e-07	9.26953e-08	3.61571	0.00029953	0.000906142
sn-m3C-seq	0.3	Inh_CALB1	Depression	0.00319619	0.0642333	0.0109613	20.0968	3.42949	4.25189e-08	1.81682e-07	3.3586e-08	5.40945	6.32178e-08	5.22771e-07
sn-m3C-seq	0.3	Inh_CALB1	Type 2 Diabetes	0.00319619	0.0265168	0.0399348	8.29639	12.4945	0.558054	8.08142e-08	1.9765e-07	0.408876	0.682631	0.766448
sn-m3C-seq	0.3	Inh_CALB1	Parkinson Disease	0.00319619	0.047095	0.0293625	14.7347	9.1867	0.12861	1.406e-07	9.40436e-08	1.49505	0.134902	0.199625
sn-m3C-seq	0.3	Inh_CALB1	Schizophrenia	0.00319619	0.0580238	0.0104672	18.1541	3.27489	2.80633e-07	1.01695e-06	2.09446e-07	4.85542	1.20134e-06	6.86482e-06
sn-m3C-seq	0.3	Inh_CALB1	Education Years	0.00319619	0.0567225	0.0105022	17.7469	3.28586	9.0629e-07	3.60366e-07	7.6908e-08	4.68568	2.79033e-06	1.45583e-05
sn-m3C-seq	0.3	Inh_CALB1	Neuroticism	0.00319619	0.049839	0.010489	15.5933	3.28172	1.45724e-05	2.55959e-07	6.3004e-08	4.06258	4.85338e-05	0.000182002
sn-m3C-seq	0.4	Exc_L4	ADHD	0.0211726	0.189414	0.0384532	8.94619	1.81618	6.65756e-06	3.882e-07	9.11094e-08	4.26081	2.03688e-05	7.26018e-05
sn-m3C-seq	0.4	Exc_L4	Alzheimer Disease	0.0211726	0.10258	0.0654729	4.84493	3.09235	0.231023	1.54434e-08	1.30108e-08	1.18697	0.235241	0.304629
sn-m3C-seq	0.4	Exc_L4	Anorexia	0.0211726	0.043141	0.0280319	2.03759	1.32397	0.433997	9.65834e-09	5.86379e-08	0.164712	0.869171	0.901734
sn-m3C-seq	0.4	Exc_L4	Autism	0.0211726	0.0904436	0.0427204	4.27174	2.01772	0.10758	1.01829e-07	6.73279e-08	1.51243	0.130425	0.184854
sn-m3C-seq	0.4	Exc_L4	BMI	0.0211726	0.0836592	0.0144143	3.9513	0.6808	1.42032e-05	8.59897e-08	2.52218e-08	3.40935	0.000651186	0.00151521
sn-m3C-seq	0.4	Exc_L4	Bipolar	0.0211726	0.182875	0.0205804	8.63737	0.972031	8.20715e-13	2.36298e-07	3.50137e-08	6.74873	1.49146e-11	1.73202e-10
sn-m3C-seq	0.4	Exc_L4	Epilepsy	0.0211726	0.16773	0.0349738	7.92202	1.65185	2.60722e-06	6.68957e-07	1.52032e-07	4.40011	1.08194e-05	4.09998e-05
sn-m3C-seq	0.4	Exc_L4	Age of smoking	0.0211726	0.0980267	0.0300713	4.62989	1.4203	0.0112353	2.55495e-08	1.24149e-08	2.05797	0.0395929	0.0636315
sn-m3C-seq	0.4	Exc_L4	Cigarettes per day	0.0211726	0.143066	0.0290025	6.75712	1.36981	1.16587e-05	7.62191e-08	1.90699e-08	3.99682	6.4199e-05	0.000192597
sn-m3C-seq	0.4	Exc_L4	Drinks per week	0.0211726	0.134849	0.0175449	6.36906	0.82866	8.6704e-11	3.70065e-08	6.16763e-09	6.00011	1.97179e-09	1.69011e-08
sn-m3C-seq	0.4	Exc_L4	Smoking cessation	0.0211726	0.134056	0.0243046	6.33161	1.14793	1.60846e-05	6.32876e-08	1.51971e-08	4.16445	3.12106e-05	0.000104935
sn-m3C-seq	0.4	Exc_L4	Smoking initiation	0.0211726	0.146644	0.0196576	6.92612	0.928448	3.58725e-10	5.68544e-08	1.00524e-08	5.65582	1.55105e-08	9.62721e-08
sn-m3C-seq	0.4	Exc_L4	Height	0.0211726	-0.0129012	0.0176265	-0.609338	0.832518	0.0548247	-2.87535e-07	8.13742e-08	-3.53349	0.000410106	0.00100434
sn-m3C-seq	0.4	Exc_L4	Intelligence	0.0211726	0.161799	0.0197077	7.6419	0.930813	5.17833e-12	2.00718e-07	2.98331e-08	6.72802	1.71992e-11	1.93491e-10
sn-m3C-seq	0.4	Exc_L4	Depression	0.0211726	0.15785	0.0189035	7.45542	0.892831	5.66413e-12	6.39365e-08	9.20006e-09	6.94957	3.66398e-12	4.71083e-11
sn-m3C-seq	0.4	Exc_L4	Type 2 Diabetes	0.0211726	-0.0366567	0.069564	-1.73133	3.28557	0.401978	-6.45143e-08	5.44772e-08	-1.18424	0.236317	0.304925
sn-m3C-seq	0.4	Exc_L4	Parkinson Disease	0.0211726	0.1417	0.0637323	6.69263	3.01014	0.0546487	5.98202e-08	3.23247e-08	1.8506	0.0642271	0.100094
sn-m3C-seq	0.4	Exc_L4	Schizophrenia	0.0211726	0.179165	0.0242131	8.46215	1.14361	9.38305e-10	4.5472e-07	7.86654e-08	5.78043	7.45091e-09	5.25947e-08
sn-m3C-seq	0.4	Exc_L4	Education Years	0.0211726	0.161082	0.0177212	7.60807	0.836989	5.05236e-13	1.48098e-07	2.05352e-08	7.21192	5.5167e-13	1.04527e-11
sn-m3C-seq	0.4	Exc_L4	Neuroticism	0.0211726	0.147909	0.0203566	6.98586	0.961464	1.13058e-09	1.0972e-07	1.84665e-08	5.94155	2.82346e-09	2.20966e-08
sn-m3C-seq	0.4	Inh_UNC5B	ADHD	0.00817895	0.0882816	0.025866	10.7938	3.1625	0.00148072	4.48938e-07	1.5396e-07	2.91593	0.00354631	0.00746592
sn-m3C-seq	0.4	Inh_UNC5B	Alzheimer Disease	0.00817895	-0.0308048	0.0494228	-3.76635	6.04268	0.432225	-2.07587e-08	2.57028e-08	-0.807643	0.419296	0.504838
sn-m3C-seq	0.4	Inh_UNC5B	Anorexia	0.00817895	0.0592367	0.0233709	7.24258	2.85745	0.0303516	2.10749e-07	1.22423e-07	1.72149	0.0851624	0.128278
sn-m3C-seq	0.4	Inh_UNC5B	Autism	0.00817895	0.0712313	0.0359946	8.70911	4.40089	0.0818102	2.3766e-07	1.43324e-07	1.6582	0.0972765	0.141779
sn-m3C-seq	0.4	Inh_UNC5B	BMI	0.00817895	0.0418007	0.0115583	5.11077	1.41318	0.00389944	1.1656e-07	5.28535e-08	2.20535	0.0274296	0.0452832
sn-m3C-seq	0.4	Inh_UNC5B	Bipolar	0.00817895	0.130048	0.0249814	15.9004	3.05435	1.66202e-06	4.65037e-07	1.00223e-07	4.64004	3.48339e-06	1.40901e-05
sn-m3C-seq	0.4	Inh_UNC5B	Epilepsy	0.00817895	0.116925	0.0308099	14.2959	3.76698	7.39352e-05	1.26839e-06	3.28205e-07	3.86463	0.000111256	0.000315371
sn-m3C-seq	0.4	Inh_UNC5B	Age of smoking	0.00817895	0.0418219	0.0165074	5.11336	2.01827	0.0432454	2.57817e-08	1.7108e-08	1.507	0.13181	0.185915
sn-m3C-seq	0.4	Inh_UNC5B	Cigarettes per day	0.00817895	0.0737879	0.0196762	9.02168	2.40571	0.00130735	1.02197e-07	3.50799e-08	2.91327	0.00357663	0.00748598
sn-m3C-seq	0.4	Inh_UNC5B	Drinks per week	0.00817895	0.0575284	0.0136296	7.03371	1.66642	0.000226155	3.79409e-08	1.23699e-08	3.0672	0.00216074	0.00468594
sn-m3C-seq	0.4	Inh_UNC5B	Smoking cessation	0.00817895	0.074232	0.0147198	9.07598	1.79971	5.29684e-05	9.34347e-08	2.39585e-08	3.89986	9.62483e-05	0.000274995
sn-m3C-seq	0.4	Inh_UNC5B	Smoking initiation	0.00817895	0.0959616	0.0139427	11.7328	1.7047	2.29773e-09	1.01395e-07	1.82387e-08	5.55933	2.70811e-08	1.59823e-07
sn-m3C-seq	0.4	Inh_UNC5B	Height	0.00817895	-0.0150671	0.0131744	-1.84219	1.61077	0.0784742	-4.03767e-07	1.46255e-07	-2.76071	0.0057676	0.0114709
sn-m3C-seq	0.4	Inh_UNC5B	Intelligence	0.00817895	0.0539586	0.0125413	6.59726	1.53336	0.000281952	1.49963e-07	4.75989e-08	3.15056	0.00162958	0.00362128
sn-m3C-seq	0.4	Inh_UNC5B	Depression	0.00817895	0.0828628	0.0160795	10.1312	1.96596	6.66636e-06	8.54354e-08	1.99429e-08	4.284	1.83565e-05	6.60834e-05
sn-m3C-seq	0.4	Inh_UNC5B	Type 2 Diabetes	0.00817895	0.0159464	0.0573639	1.94969	7.0136	0.890855	-8.25072e-09	1.12744e-07	-0.0731809	0.941662	0.957623
sn-m3C-seq	0.4	Inh_UNC5B	Parkinson Disease	0.00817895	0.0504048	0.0462464	6.16275	5.65433	0.351636	5.18028e-08	5.91574e-08	0.875677	0.381206	0.462068
sn-m3C-seq	0.4	Inh_UNC5B	Schizophrenia	0.00817895	0.0887771	0.0124997	10.8543	1.52828	2.35969e-10	5.72825e-07	9.65862e-08	5.93071	3.0163e-09	2.26222e-08
sn-m3C-seq	0.4	Inh_UNC5B	Education Years	0.00817895	0.073645	0.0132831	9.00422	1.62406	1.70503e-06	1.67451e-07	3.83299e-08	4.36868	1.24999e-05	4.59181e-05
sn-m3C-seq	0.4	Inh_UNC5B	Neuroticism	0.00817895	0.0648146	0.0112682	7.92456	1.3777	9.59749e-07	1.17044e-07	2.67279e-08	4.37909	1.19176e-05	4.46909e-05
sn-m3C-seq	0.4	Micro-Endo	ADHD	0.0905611	0.125694	0.0492722	1.38794	0.544077	0.474951	9.38551e-09	3.04235e-08	0.308495	0.757705	0.807024
sn-m3C-seq	0.4	Micro-Endo	Alzheimer Disease	0.0905611	0.194029	0.103441	2.14252	1.14223	0.320831	6.2331e-09	4.80083e-09	1.29834	0.194171	0.258895
sn-m3C-seq	0.4	Micro-Endo	Anorexia	0.0905611	0.164325	0.063106	1.81452	0.696834	0.24482	2.95895e-08	3.19665e-08	0.925641	0.354633	0.432772
sn-m3C-seq	0.4	Micro-Endo	Autism	0.0905611	0.000545998	0.0767536	0.00602906	0.847534	0.233421	-3.67081e-08	2.9518e-08	-1.24358	0.213653	0.28174
sn-m3C-seq	0.4	Micro-Endo	BMI	0.0905611	0.140629	0.0273774	1.55286	0.302309	0.073271	1.64942e-08	1.28408e-08	1.28451	0.198963	0.263333
sn-m3C-seq	0.4	Micro-Endo	Bipolar	0.0905611	0.106404	0.0366066	1.17495	0.40422	0.665601	2.53951e-10	1.4909e-08	0.0170335	0.98641	0.993316
sn-m3C-seq	0.4	Micro-Endo	Epilepsy	0.0905611	0.116045	0.0738126	1.2814	0.815059	0.724264	4.42092e-08	8.4832e-08	0.521139	0.60227	0.675443
sn-m3C-seq	0.4	Micro-Endo	Age of smoking	0.0905611	0.112244	0.0528247	1.23943	0.583305	0.681247	8.83995e-10	5.4926e-09	0.160943	0.872138	0.902212
sn-m3C-seq	0.4	Micro-Endo	Cigarettes per day	0.0905611	0.172415	0.0425482	1.90386	0.469829	0.0603399	1.29239e-08	7.2027e-09	1.79432	0.0727625	0.111942
sn-m3C-seq	0.4	Micro-Endo	Drinks per week	0.0905611	0.200806	0.0418894	2.21735	0.462554	0.00931721	9.16703e-09	3.85763e-09	2.37634	0.0174854	0.0302633
sn-m3C-seq	0.4	Micro-Endo	Smoking cessation	0.0905611	0.146533	0.0360766	1.61806	0.398368	0.119946	5.98536e-09	5.72747e-09	1.04503	0.29601	0.373908
sn-m3C-seq	0.4	Micro-Endo	Smoking initiation	0.0905611	0.177291	0.0375539	1.9577	0.414681	0.0204904	8.27861e-09	4.78781e-09	1.7291	0.083791	0.126743
sn-m3C-seq	0.4	Micro-Endo	Height	0.0905611	0.0327185	0.029361	0.361286	0.324213	0.0481421	-9.60822e-08	3.19053e-08	-3.01148	0.00259979	0.00560433
sn-m3C-seq	0.4	Micro-Endo	Intelligence	0.0905611	0.135092	0.0294354	1.49172	0.325033	0.132564	1.52431e-08	1.14179e-08	1.33502	0.181869	0.244302
sn-m3C-seq	0.4	Micro-Endo	Depression	0.0905611	0.210899	0.0387758	2.32881	0.428173	0.00216252	1.34356e-08	4.84174e-09	2.77495	0.00552107	0.0111662
sn-m3C-seq	0.4	Micro-Endo	Type 2 Diabetes	0.0905611	0.0917804	0.0982661	1.01346	1.08508	0.990097	-1.63018e-09	1.88139e-08	-0.0866477	0.930952	0.949412
sn-m3C-seq	0.4	Micro-Endo	Parkinson Disease	0.0905611	-0.0786876	0.108006	-0.86889	1.19263	0.10755	-2.02948e-08	1.34808e-08	-1.50546	0.132206	0.185915
sn-m3C-seq	0.4	Micro-Endo	Schizophrenia	0.0905611	0.087209	0.0280744	0.962985	0.310005	0.904985	-1.31643e-08	2.22909e-08	-0.590567	0.554811	0.628088
sn-m3C-seq	0.4	Micro-Endo	Education Years	0.0905611	0.116652	0.0320008	1.2881	0.353362	0.416309	3.31125e-09	9.2407e-09	0.358334	0.720094	0.776149
sn-m3C-seq	0.4	Micro-Endo	Neuroticism	0.0905611	0.165652	0.0322185	1.82917	0.355766	0.0213043	1.44571e-08	7.63948e-09	1.89242	0.0584345	0.0918621
sn-m3C-seq	0.4	Oligo	ADHD	0.0247286	0.0607328	0.0320045	2.45597	1.29423	0.255709	2.51007e-08	6.76909e-08	0.370813	0.710777	0.770722
sn-m3C-seq	0.4	Oligo	Alzheimer Disease	0.0247286	0.0885306	0.139535	3.58009	5.64266	0.646844	1.11236e-08	2.33465e-08	0.476458	0.633748	0.701998
sn-m3C-seq	0.4	Oligo	Anorexia	0.0247286	0.0962562	0.0404146	3.89251	1.63433	0.0725994	7.24635e-08	7.40654e-08	0.978372	0.32789	0.408445
sn-m3C-seq	0.4	Oligo	Autism	0.0247286	0.109805	0.0522881	4.44042	2.11448	0.105738	1.03268e-07	7.11512e-08	1.45139	0.146672	0.203084
sn-m3C-seq	0.4	Oligo	BMI	0.0247286	0.0587765	0.0154744	2.37687	0.625768	0.0286367	1.5151e-08	2.47535e-08	0.612074	0.540489	0.615746
sn-m3C-seq	0.4	Oligo	Bipolar	0.0247286	0.0612218	0.0212023	2.47575	0.857399	0.0863263	1.36146e-08	3.05202e-08	0.446084	0.655536	0.723905
sn-m3C-seq	0.4	Oligo	Epilepsy	0.0247286	0.0566938	0.0427801	2.29264	1.72999	0.458296	7.41886e-08	1.85648e-07	0.399619	0.689437	0.754399
sn-m3C-seq	0.4	Oligo	Age of smoking	0.0247286	0.0700966	0.0325868	2.83464	1.31778	0.160324	8.26044e-09	1.18005e-08	0.700007	0.483923	0.565624
sn-m3C-seq	0.4	Oligo	Cigarettes per day	0.0247286	0.0818651	0.029976	3.31055	1.2122	0.0533864	2.12287e-08	1.74431e-08	1.21703	0.223594	0.293616
sn-m3C-seq	0.4	Oligo	Drinks per week	0.0247286	0.0831534	0.0255237	3.36264	1.03215	0.022076	1.07156e-08	8.27531e-09	1.29489	0.195358	0.259516
sn-m3C-seq	0.4	Oligo	Smoking cessation	0.0247286	0.0530264	0.0270337	2.14434	1.09322	0.296454	4.57508e-09	1.48243e-08	0.30862	0.757611	0.807024
sn-m3C-seq	0.4	Oligo	Smoking initiation	0.0247286	0.126977	0.0204715	5.13483	0.827846	1.41655e-06	3.26237e-08	9.29508e-09	3.50978	0.000448472	0.00108356
sn-m3C-seq	0.4	Oligo	Height	0.0247286	0.039079	0.0266194	1.58032	1.07646	0.58805	-1.17071e-07	1.0396e-07	-1.12612	0.260113	0.332059
sn-m3C-seq	0.4	Oligo	Intelligence	0.0247286	0.0559919	0.0166809	2.26426	0.674558	0.0621019	1.59019e-08	2.22015e-08	0.716253	0.473835	0.556728
sn-m3C-seq	0.4	Oligo	Depression	0.0247286	0.103338	0.0172803	4.1789	0.698799	1.61273e-05	2.64953e-08	7.77252e-09	3.40885	0.00065238	0.00151521
sn-m3C-seq	0.4	Oligo	Type 2 Diabetes	0.0247286	-0.00828273	0.0965415	-0.334945	3.90405	0.729628	-4.82738e-08	6.05525e-08	-0.797222	0.425322	0.510131
sn-m3C-seq	0.4	Oligo	Parkinson Disease	0.0247286	0.0760419	0.0758747	3.07506	3.0683	0.503667	2.31251e-08	3.23542e-08	0.714748	0.474765	0.556728
sn-m3C-seq	0.4	Oligo	Schizophrenia	0.0247286	0.0857639	0.0204609	3.46821	0.827418	0.00320618	9.85808e-08	5.74644e-08	1.71551	0.0862516	0.128841
sn-m3C-seq	0.4	Oligo	Education Years	0.0247286	0.06467	0.0151928	2.61519	0.614384	0.00949295	1.82976e-08	1.52568e-08	1.19931	0.230408	0.299447
sn-m3C-seq	0.4	Oligo	Neuroticism	0.0247286	0.0984735	0.0192051	3.98217	0.776635	0.000182082	4.38967e-08	1.55484e-08	2.82322	0.00475435	0.0097248
sn-m3C-seq	0.4	Inh_CALB1	ADHD	0.00802394	0.0879439	0.0255388	10.9602	3.18282	0.00161709	4.48003e-07	1.57315e-07	2.84781	0.00440213	0.00910786
sn-m3C-seq	0.4	Inh_CALB1	Alzheimer Disease	0.00802394	0.00902871	0.0325899	1.12522	4.06158	0.975557	5.60506e-11	1.74291e-08	0.00321592	0.997434	0.997434
sn-m3C-seq	0.4	Inh_CALB1	Anorexia	0.00802394	0.0793129	0.0253139	9.88452	3.15479	0.00588803	3.14244e-07	1.35775e-07	2.31444	0.0206436	0.0350551
sn-m3C-seq	0.4	Inh_CALB1	Autism	0.00802394	0.0826578	0.0334474	10.3014	4.16845	0.0285441	2.84969e-07	1.36645e-07	2.08547	0.0370266	0.0597738
sn-m3C-seq	0.4	Inh_CALB1	BMI	0.00802394	0.0432688	0.0099022	5.39246	1.23408	0.000452088	1.19375e-07	4.63446e-08	2.57582	0.0100002	0.0188485
sn-m3C-seq	0.4	Inh_CALB1	Bipolar	0.00802394	0.113883	0.0204804	14.1929	2.55242	9.65843e-07	4.03708e-07	8.68388e-08	4.64894	3.3365e-06	1.36493e-05
sn-m3C-seq	0.4	Inh_CALB1	Epilepsy	0.00802394	0.0838182	0.0252679	10.446	3.14907	0.0024829	8.7577e-07	3.10829e-07	2.81753	0.00483939	0.00984283
sn-m3C-seq	0.4	Inh_CALB1	Age of smoking	0.00802394	0.0483367	0.0186528	6.02406	2.32465	0.0344574	3.08891e-08	2.00093e-08	1.54374	0.122651	0.174523
sn-m3C-seq	0.4	Inh_CALB1	Cigarettes per day	0.00802394	0.0592663	0.0246245	7.38618	3.06887	0.0300859	7.60623e-08	4.16852e-08	1.82468	0.0680486	0.105139
sn-m3C-seq	0.4	Inh_CALB1	Drinks per week	0.00802394	0.0864406	0.0143613	10.7728	1.7898	3.09124e-08	6.48614e-08	1.297e-08	5.00087	5.70729e-07	2.63413e-06
sn-m3C-seq	0.4	Inh_CALB1	Smoking cessation	0.00802394	0.0529789	0.0150691	6.60261	1.87802	0.004241	6.0351e-08	2.37208e-08	2.54422	0.0109521	0.0205351
sn-m3C-seq	0.4	Inh_CALB1	Smoking initiation	0.00802394	0.100794	0.0144461	12.5617	1.80037	1.06831e-09	1.06568e-07	1.92975e-08	5.52235	3.34491e-08	1.91138e-07
sn-m3C-seq	0.4	Inh_CALB1	Height	0.00802394	-0.00724476	0.0121099	-0.902893	1.50922	0.209486	-3.35547e-07	1.36184e-07	-2.46393	0.0137422	0.0253702
sn-m3C-seq	0.4	Inh_CALB1	Intelligence	0.00802394	0.070597	0.0137071	8.79829	1.70827	5.94328e-06	2.14906e-07	5.26596e-08	4.08103	4.48365e-05	0.000139148
sn-m3C-seq	0.4	Inh_CALB1	Depression	0.00802394	0.104845	0.0152915	13.0665	1.90573	1.54696e-09	1.13464e-07	1.91163e-08	5.93545	2.9304e-09	2.24456e-08
sn-m3C-seq	0.4	Inh_CALB1	Type 2 Diabetes	0.00802394	0.0071886	0.0500501	0.895894	6.23759	0.98659	-3.15659e-08	9.83299e-08	-0.321021	0.748195	0.803491
sn-m3C-seq	0.4	Inh_CALB1	Parkinson Disease	0.00802394	0.0254915	0.038109	3.17693	4.74941	0.649415	1.96634e-08	4.98669e-08	0.394318	0.693346	0.756378
sn-m3C-seq	0.4	Inh_CALB1	Schizophrenia	0.00802394	0.109296	0.0133204	13.6212	1.66009	3.71932e-13	7.4685e-07	1.05816e-07	7.05801	1.68903e-12	2.53355e-11
sn-m3C-seq	0.4	Inh_CALB1	Education Years	0.00802394	0.0950927	0.0136902	11.8511	1.70617	1.6578e-09	2.30561e-07	4.04585e-08	5.69869	1.2073e-08	7.9538e-08
sn-m3C-seq	0.4	Inh_CALB1	Neuroticism	0.00802394	0.0961897	0.0154691	11.9878	1.92786	5.1556e-08	1.93189e-07	3.7695e-08	5.12504	2.97469e-07	1.48735e-06
sn-m3C-seq	0.4	Inh_VIP	ADHD	0.0103673	0.0520686	0.0210661	5.02239	2.03198	0.0479449	1.50831e-07	1.03167e-07	1.462	0.14374	0.199793
sn-m3C-seq	0.4	Inh_VIP	Alzheimer Disease	0.0103673	0.0181261	0.0348871	1.74839	3.36512	0.824188	3.32191e-09	1.3126e-08	0.253078	0.800208	0.84653
sn-m3C-seq	0.4	Inh_VIP	Anorexia	0.0103673	0.0627136	0.0345447	6.04919	3.33209	0.128926	1.53669e-07	1.44993e-07	1.05984	0.289217	0.366614
sn-m3C-seq	0.4	Inh_VIP	Autism	0.0103673	0.0541792	0.0410446	5.22598	3.95905	0.289092	1.22467e-07	1.31703e-07	0.929867	0.35244	0.431559
sn-m3C-seq	0.4	Inh_VIP	BMI	0.0103673	0.0497836	0.00989211	4.80199	0.954167	6.71979e-05	1.03182e-07	3.51677e-08	2.934	0.00334619	0.00708606
sn-m3C-seq	0.4	Inh_VIP	Bipolar	0.0103673	0.129236	0.0292659	12.4658	2.82291	7.58989e-05	3.53073e-07	9.71767e-08	3.63331	0.000279812	0.000724693
sn-m3C-seq	0.4	Inh_VIP	Epilepsy	0.0103673	0.0584186	0.0242242	5.6349	2.3366	0.0445892	3.99855e-07	2.35272e-07	1.69954	0.0892172	0.132174
sn-m3C-seq	0.4	Inh_VIP	Age of smoking	0.0103673	0.058619	0.0210767	5.65423	2.033	0.0239224	3.06308e-08	1.72996e-08	1.77061	0.076625	0.116636
sn-m3C-seq	0.4	Inh_VIP	Cigarettes per day	0.0103673	0.0674158	0.0231677	6.50275	2.23469	0.0145499	6.52265e-08	3.26654e-08	1.9968	0.0458464	0.0727079
sn-m3C-seq	0.4	Inh_VIP	Drinks per week	0.0103673	0.086993	0.0183042	8.39111	1.76558	3.6391e-05	4.84815e-08	1.36524e-08	3.55114	0.000383562	0.000958904
sn-m3C-seq	0.4	Inh_VIP	Smoking cessation	0.0103673	0.0463763	0.0168043	4.47333	1.6209	0.0278156	3.45987e-08	2.18704e-08	1.58199	0.113652	0.163007
sn-m3C-seq	0.4	Inh_VIP	Smoking initiation	0.0103673	0.0948846	0.018795	9.15231	1.81292	1.19003e-05	7.25857e-08	1.99946e-08	3.63026	0.00028314	0.000728073
sn-m3C-seq	0.4	Inh_VIP	Height	0.0103673	-0.00821017	0.0142438	-0.791931	1.37392	0.195874	-3.48558e-07	1.3158e-07	-2.64901	0.0080727	0.0153766
sn-m3C-seq	0.4	Inh_VIP	Intelligence	0.0103673	0.0748868	0.0174329	7.22338	1.68153	0.00019305	1.70856e-07	5.30708e-08	3.2194	0.00128458	0.00292689
sn-m3C-seq	0.4	Inh_VIP	Depression	0.0103673	0.0871976	0.0167232	8.41085	1.61307	6.86938e-06	6.86795e-08	1.66708e-08	4.11975	3.79285e-05	0.000120834
sn-m3C-seq	0.4	Inh_VIP	Type 2 Diabetes	0.0103673	-0.0406769	0.0455306	-3.92358	4.39176	0.251311	-1.11589e-07	6.82724e-08	-1.63447	0.10216	0.148297
sn-m3C-seq	0.4	Inh_VIP	Parkinson Disease	0.0103673	-0.00117339	0.0374334	-0.113182	3.61072	0.759951	-1.45868e-08	3.96897e-08	-0.367521	0.713231	0.77106
sn-m3C-seq	0.4	Inh_VIP	Schizophrenia	0.0103673	0.094595	0.0275133	9.12438	2.65386	0.00276376	4.57788e-07	1.81298e-07	2.52506	0.0115678	0.0214661
sn-m3C-seq	0.4	Inh_VIP	Education Years	0.0103673	0.0628049	0.0204155	6.05799	1.96923	0.0117399	9.72278e-08	4.78182e-08	2.03328	0.0420242	0.0672387
sn-m3C-seq	0.4	Inh_VIP	Neuroticism	0.0103673	0.0785187	0.0128627	7.57371	1.2407	1.96022e-07	1.10318e-07	2.40438e-08	4.58821	4.47065e-06	1.77372e-05
sn-m3C-seq	0.4	Exc_L6	ADHD	0.0223993	0.184984	0.0379075	8.25846	1.69235	1.03407e-05	3.53973e-07	8.41952e-08	4.2042	2.6201e-05	9.15764e-05
sn-m3C-seq	0.4	Exc_L6	Alzheimer Disease	0.0223993	0.0341857	0.0644786	1.52619	2.87859	0.858428	1.19263e-09	1.22049e-08	0.0977178	0.922156	0.943115
sn-m3C-seq	0.4	Exc_L6	Anorexia	0.0223993	0.0813255	0.0295513	3.63071	1.31929	0.0489426	8.13091e-08	5.91201e-08	1.37532	0.169032	0.230498
sn-m3C-seq	0.4	Exc_L6	Autism	0.0223993	0.178089	0.0501269	7.95065	2.23788	0.00180497	2.29894e-07	7.25284e-08	3.16971	0.00152592	0.00343332
sn-m3C-seq	0.4	Exc_L6	BMI	0.0223993	0.0932731	0.0134362	4.1641	0.599846	3.34426e-07	9.62735e-08	2.27497e-08	4.23186	2.31771e-05	8.18015e-05
sn-m3C-seq	0.4	Exc_L6	Bipolar	0.0223993	0.22021	0.0246964	9.83109	1.10255	6.71722e-14	2.80766e-07	3.73992e-08	7.50727	6.03708e-14	1.81113e-12
sn-m3C-seq	0.4	Exc_L6	Epilepsy	0.0223993	0.198191	0.0424045	8.84808	1.89311	1.26455e-05	7.72375e-07	1.86628e-07	4.13858	3.49467e-05	0.00011542
sn-m3C-seq	0.4	Exc_L6	Age of smoking	0.0223993	0.0888187	0.0300023	3.96524	1.33943	0.0295478	1.9661e-08	1.18094e-08	1.66485	0.0959418	0.140976
sn-m3C-seq	0.4	Exc_L6	Cigarettes per day	0.0223993	0.151668	0.0355495	6.77108	1.58708	0.000104226	7.69187e-08	2.18622e-08	3.51834	0.000434255	0.0010563
sn-m3C-seq	0.4	Exc_L6	Drinks per week	0.0223993	0.122654	0.0192413	5.47579	0.859013	2.04217e-07	3.02352e-08	6.44074e-09	4.69437	2.67434e-06	1.11949e-05
sn-m3C-seq	0.4	Exc_L6	Smoking cessation	0.0223993	0.120321	0.0269969	5.37165	1.20525	0.000558876	5.09335e-08	1.57144e-08	3.24119	0.00119031	0.00272938
sn-m3C-seq	0.4	Exc_L6	Smoking initiation	0.0223993	0.152184	0.0197069	6.79413	0.879798	2.07334e-10	5.57893e-08	9.76984e-09	5.71036	1.1274e-08	7.65782e-08
sn-m3C-seq	0.4	Exc_L6	Height	0.0223993	-0.0218024	0.0169229	-0.973351	0.75551	0.0103829	-3.1528e-07	7.50949e-08	-4.19841	2.68791e-05	9.30431e-05
sn-m3C-seq	0.4	Exc_L6	Intelligence	0.0223993	0.153844	0.0184692	6.86822	0.824542	1.53262e-11	1.76227e-07	2.69621e-08	6.53611	6.31384e-11	6.88782e-10
sn-m3C-seq	0.4	Exc_L6	Depression	0.0223993	0.177849	0.019575	7.93992	0.873908	7.05172e-14	6.96535e-08	9.02567e-09	7.71726	1.18853e-14	5.63599e-13
sn-m3C-seq	0.4	Exc_L6	Type 2 Diabetes	0.0223993	-0.0192068	0.0683436	-0.857473	3.05114	0.543126	-4.9271e-08	5.13231e-08	-0.960016	0.337047	0.416965
sn-m3C-seq	0.4	Exc_L6	Parkinson Disease	0.0223993	0.186004	0.0684153	8.30401	3.05434	0.0187988	7.86141e-08	3.36506e-08	2.33618	0.0194816	0.0333971
sn-m3C-seq	0.4	Exc_L6	Schizophrenia	0.0223993	0.197102	0.0252137	8.79944	1.12565	7.74464e-11	4.81231e-07	7.62941e-08	6.30758	2.83434e-10	2.75774e-09
sn-m3C-seq	0.4	Exc_L6	Education Years	0.0223993	0.171438	0.0177252	7.65371	0.791328	2.23398e-14	1.50313e-07	1.93464e-08	7.76955	7.87676e-15	5.37702e-13
sn-m3C-seq	0.4	Exc_L6	Neuroticism	0.0223993	0.162056	0.0217218	7.23486	0.969752	3.86782e-10	1.15782e-07	1.89938e-08	6.0958	1.08892e-09	9.8003e-09
sn-m3C-seq	0.4	Exc_L4-6	ADHD	0.0188027	0.163637	0.0346071	8.70281	1.84053	2.22152e-05	3.71317e-07	9.24396e-08	4.01686	5.8979e-05	0.000181474
sn-m3C-seq	0.4	Exc_L4-6	Alzheimer Disease	0.0188027	0.0234111	0.0597969	1.24509	3.18023	0.939992	-2.05613e-10	1.3444e-08	-0.015294	0.987798	0.993316
sn-m3C-seq	0.4	Exc_L4-6	Anorexia	0.0188027	0.0622518	0.0271893	3.31078	1.44603	0.114861	6.44453e-08	6.40903e-08	1.00554	0.314638	0.393297
sn-m3C-seq	0.4	Exc_L4-6	Autism	0.0188027	0.12335	0.0441669	6.56024	2.34896	0.0168743	1.77693e-07	7.62004e-08	2.33192	0.019705	0.0336198
sn-m3C-seq	0.4	Exc_L4-6	BMI	0.0188027	0.0823106	0.0131995	4.37759	0.702001	1.8061e-06	1.01676e-07	2.59802e-08	3.91358	9.09364e-05	0.000261897
sn-m3C-seq	0.4	Exc_L4-6	Bipolar	0.0188027	0.183112	0.0204684	9.73858	1.08859	1.06177e-13	2.72302e-07	3.76452e-08	7.23338	4.71134e-13	9.42267e-12
sn-m3C-seq	0.4	Exc_L4-6	Epilepsy	0.0188027	0.173697	0.0357159	9.23787	1.89951	4.60139e-06	7.99488e-07	1.84868e-07	4.32464	1.52783e-05	5.55576e-05
sn-m3C-seq	0.4	Exc_L4-6	Age of smoking	0.0188027	0.0795374	0.0271661	4.2301	1.4448	0.028089	2.15243e-08	1.25436e-08	1.71596	0.0861695	0.128841
sn-m3C-seq	0.4	Exc_L4-6	Cigarettes per day	0.0188027	0.146188	0.0315676	7.77484	1.67888	2.8873e-05	9.06119e-08	2.31137e-08	3.92026	8.84519e-05	0.000256796
sn-m3C-seq	0.4	Exc_L4-6	Drinks per week	0.0188027	0.132054	0.0178375	7.02313	0.948666	4.95711e-10	4.18006e-08	7.02542e-09	5.9499	2.68309e-09	2.14647e-08
sn-m3C-seq	0.4	Exc_L4-6	Smoking cessation	0.0188027	0.130406	0.032644	6.93549	1.73613	0.00136505	7.05215e-08	2.28725e-08	3.08325	0.00204756	0.0044674
sn-m3C-seq	0.4	Exc_L4-6	Smoking initiation	0.0188027	0.138034	0.0190915	7.3412	1.01536	1.16896e-09	6.07531e-08	1.10373e-08	5.50435	3.70528e-08	2.08422e-07
sn-m3C-seq	0.4	Exc_L4-6	Height	0.0188027	-0.0236227	0.0162097	-1.25634	0.862093	0.0106632	-3.40617e-07	8.60481e-08	-3.95845	7.54371e-05	0.000220791
sn-m3C-seq	0.4	Exc_L4-6	Intelligence	0.0188027	0.152892	0.0182967	8.13139	0.973086	1.71066e-12	2.14478e-07	3.09927e-08	6.92028	4.50748e-12	5.5955e-11
sn-m3C-seq	0.4	Exc_L4-6	Depression	0.0188027	0.155667	0.0178444	8.27896	0.949032	3.81778e-13	7.18463e-08	9.69866e-09	7.40787	1.28349e-13	3.08037e-12
sn-m3C-seq	0.4	Exc_L4-6	Type 2 Diabetes	0.0188027	-0.0487089	0.0599292	-2.59053	3.18726	0.260613	-7.80311e-08	5.30191e-08	-1.47175	0.141087	0.196866
sn-m3C-seq	0.4	Exc_L4-6	Parkinson Disease	0.0188027	0.180213	0.0714947	9.58442	3.80236	0.0216024	9.15549e-08	4.02405e-08	2.27519	0.0228944	0.0383349
sn-m3C-seq	0.4	Exc_L4-6	Schizophrenia	0.0188027	0.178007	0.0251099	9.46706	1.33544	2.43078e-09	5.18408e-07	9.09874e-08	5.69759	1.21516e-08	7.9538e-08
sn-m3C-seq	0.4	Exc_L4-6	Education Years	0.0188027	0.152412	0.0171974	8.10586	0.914622	5.40206e-13	1.58496e-07	2.20423e-08	7.19057	6.45229e-13	1.16141e-11
sn-m3C-seq	0.4	Exc_L4-6	Neuroticism	0.0188027	0.146973	0.0189384	7.81656	1.00721	4.78936e-11	1.25126e-07	1.94278e-08	6.44058	1.19021e-10	1.19021e-09
sn-m3C-seq	0.4	Inh_CHST9	ADHD	0.00899791	0.0524175	0.0251732	5.82551	2.79767	0.0785827	1.96164e-07	1.37403e-07	1.42766	0.153389	0.210764
sn-m3C-seq	0.4	Inh_CHST9	Alzheimer Disease	0.00899791	-0.00903391	0.0414618	-1.004	4.60793	0.663549	-8.08907e-09	1.906e-08	-0.4244	0.671274	0.739017
sn-m3C-seq	0.4	Inh_CHST9	Anorexia	0.00899791	0.0457531	0.030183	5.08486	3.35445	0.227008	1.14862e-07	1.44453e-07	0.79515	0.426526	0.510131
sn-m3C-seq	0.4	Inh_CHST9	Autism	0.00899791	0.0669831	0.0399451	7.44429	4.43937	0.156215	1.93038e-07	1.47209e-07	1.31133	0.189747	0.253937
sn-m3C-seq	0.4	Inh_CHST9	BMI	0.00899791	0.0433976	0.0106221	4.82307	1.1805	0.00141869	1.07662e-07	4.47813e-08	2.40418	0.016209	0.028745
sn-m3C-seq	0.4	Inh_CHST9	Bipolar	0.00899791	0.123345	0.0251826	13.7081	2.79871	1.34787e-05	3.94655e-07	9.44482e-08	4.17853	2.93397e-05	0.000100308
sn-m3C-seq	0.4	Inh_CHST9	Epilepsy	0.00899791	0.0763216	0.0284092	8.48214	3.15731	0.0150694	6.91855e-07	3.11892e-07	2.21825	0.0265375	0.0440253
sn-m3C-seq	0.4	Inh_CHST9	Age of smoking	0.00899791	0.0405689	0.0232272	4.5087	2.5814	0.178061	2.0679e-08	2.19989e-08	0.940004	0.347216	0.426613
sn-m3C-seq	0.4	Inh_CHST9	Cigarettes per day	0.00899791	0.0418869	0.0231531	4.65518	2.57316	0.138862	3.85165e-08	3.57099e-08	1.07859	0.280769	0.357162
sn-m3C-seq	0.4	Inh_CHST9	Drinks per week	0.00899791	0.0884363	0.0171274	9.82854	1.90348	5.61618e-06	5.97585e-08	1.44717e-08	4.12933	3.63827e-05	0.000118056
sn-m3C-seq	0.4	Inh_CHST9	Smoking cessation	0.00899791	0.06534	0.0160566	7.26169	1.78448	0.000780761	7.12049e-08	2.29159e-08	3.10723	0.0018885	0.00414548
sn-m3C-seq	0.4	Inh_CHST9	Smoking initiation	0.00899791	0.0937342	0.0146328	10.4173	1.62624	1.56885e-08	8.63899e-08	1.71095e-08	5.04924	4.43564e-07	2.07381e-06
sn-m3C-seq	0.4	Inh_CHST9	Height	0.00899791	-0.0298149	0.0153695	-3.31354	1.70812	0.0145304	-5.35504e-07	1.64834e-07	-3.24875	0.00115912	0.00267488
sn-m3C-seq	0.4	Inh_CHST9	Intelligence	0.00899791	0.0621907	0.0125336	6.91168	1.39295	2.43771e-05	1.5946e-07	4.28597e-08	3.72051	0.000198819	0.000526285
sn-m3C-seq	0.4	Inh_CHST9	Depression	0.00899791	0.0924942	0.0147598	10.2795	1.64036	5.29289e-08	8.74776e-08	1.66928e-08	5.24045	1.60185e-07	8.48039e-07
sn-m3C-seq	0.4	Inh_CHST9	Type 2 Diabetes	0.00899791	-0.0651895	0.056051	-7.24496	6.22933	0.164154	-1.57642e-07	9.37186e-08	-1.68208	0.0925535	0.136554
sn-m3C-seq	0.4	Inh_CHST9	Parkinson Disease	0.00899791	0.0405381	0.0517913	4.50528	5.75593	0.539137	3.58222e-08	5.97721e-08	0.599313	0.548964	0.623429
sn-m3C-seq	0.4	Inh_CHST9	Schizophrenia	0.00899791	0.0965883	0.0216624	10.7345	2.4075	6.82792e-05	5.6494e-07	1.58925e-07	3.55476	0.000378322	0.000952419
sn-m3C-seq	0.4	Inh_CHST9	Education Years	0.00899791	0.064738	0.0165786	7.19478	1.8425	0.00103725	1.24249e-07	4.39207e-08	2.82894	0.00467029	0.00960745
sn-m3C-seq	0.4	Inh_CHST9	Neuroticism	0.00899791	0.0869105	0.0122765	9.65896	1.36437	4.43238e-10	1.51904e-07	2.58909e-08	5.8671	4.43476e-09	3.25819e-08
sn-m3C-seq	0.4	Exc_L2-4	ADHD	0.0292824	0.210454	0.0416963	7.18704	1.42394	1.21844e-05	3.00549e-07	7.35274e-08	4.08758	4.35897e-05	0.000136455
sn-m3C-seq	0.4	Exc_L2-4	Alzheimer Disease	0.0292824	0.0433952	0.0798093	1.48196	2.72551	0.86386	5.78804e-10	1.19411e-08	0.0484714	0.961341	0.974881
sn-m3C-seq	0.4	Exc_L2-4	Anorexia	0.0292824	0.0752021	0.031368	2.56817	1.07122	0.14607	3.75638e-08	4.86242e-08	0.772535	0.439798	0.524262
sn-m3C-seq	0.4	Exc_L2-4	Autism	0.0292824	0.146824	0.0461792	5.01408	1.57703	0.00879181	1.29601e-07	5.1212e-08	2.53068	0.0113843	0.0212349
sn-m3C-seq	0.4	Exc_L2-4	BMI	0.0292824	0.114358	0.0151957	3.90537	0.518937	4.56116e-08	8.76884e-08	1.98386e-08	4.42008	9.86644e-06	3.81927e-05
sn-m3C-seq	0.4	Exc_L2-4	Bipolar	0.0292824	0.233454	0.02421	7.97249	0.826777	9.58939e-15	2.19205e-07	2.89846e-08	7.56279	3.94507e-14	1.29111e-12
sn-m3C-seq	0.4	Exc_L2-4	Epilepsy	0.0292824	0.253391	0.0432703	8.65335	1.47769	3.62294e-09	7.60178e-07	1.33884e-07	5.67791	1.36353e-08	8.76553e-08
sn-m3C-seq	0.4	Exc_L2-4	Age of smoking	0.0292824	0.127523	0.0293851	4.35495	1.00351	0.00110792	2.38724e-08	8.90312e-09	2.68135	0.00733257	0.0140411
sn-m3C-seq	0.4	Exc_L2-4	Cigarettes per day	0.0292824	0.166812	0.0312939	5.69665	1.06869	6.06389e-06	6.18995e-08	1.51359e-08	4.08957	4.32172e-05	0.000136455
sn-m3C-seq	0.4	Exc_L2-4	Drinks per week	0.0292824	0.161168	0.0209191	5.50394	0.714391	5.34284e-10	3.11108e-08	5.41297e-09	5.74746	9.0594e-09	6.2719e-08
sn-m3C-seq	0.4	Exc_L2-4	Smoking cessation	0.0292824	0.167594	0.02577	5.72338	0.880051	9.58689e-07	5.61336e-08	1.1734e-08	4.78385	1.71972e-06	7.37021e-06
sn-m3C-seq	0.4	Exc_L2-4	Smoking initiation	0.0292824	0.170401	0.0215416	5.81924	0.735651	2.31608e-10	4.59744e-08	8.17913e-09	5.62094	1.8992e-08	1.15884e-07
sn-m3C-seq	0.4	Exc_L2-4	Height	0.0292824	-0.0151331	0.0174239	-0.516798	0.59503	0.0114953	-2.69384e-07	5.87199e-08	-4.58761	4.48357e-06	1.77372e-05
sn-m3C-seq	0.4	Exc_L2-4	Intelligence	0.0292824	0.188323	0.0210432	6.43128	0.718629	8.01977e-13	1.6465e-07	2.35326e-08	6.99669	2.62084e-12	3.49445e-11
sn-m3C-seq	0.4	Exc_L2-4	Depression	0.0292824	0.197359	0.0206207	6.73987	0.704201	3.538e-14	5.72694e-08	7.4864e-09	7.6498	2.01298e-14	8.05192e-13
sn-m3C-seq	0.4	Exc_L2-4	Type 2 Diabetes	0.0292824	0.00505755	0.0832815	0.172717	2.84408	0.768304	-3.1225e-08	4.77925e-08	-0.653345	0.513534	0.596362
sn-m3C-seq	0.4	Exc_L2-4	Parkinson Disease	0.0292824	0.21059	0.07141	7.19171	2.43867	0.00746829	6.63924e-08	2.53849e-08	2.61543	0.00891155	0.016885
sn-m3C-seq	0.4	Exc_L2-4	Schizophrenia	0.0292824	0.218	0.0280568	7.44474	0.958145	2.80818e-10	3.95977e-07	6.62751e-08	5.97474	2.30457e-09	1.88556e-08
sn-m3C-seq	0.4	Exc_L2-4	Education Years	0.0292824	0.186597	0.0193308	6.37234	0.66015	1.98598e-13	1.20621e-07	1.65783e-08	7.27579	3.44398e-13	7.53487e-12
sn-m3C-seq	0.4	Exc_L2-4	Neuroticism	0.0292824	0.184828	0.0192222	6.31193	0.656441	3.05375e-15	9.8449e-08	1.2319e-08	7.99164	1.3315e-15	3.72492e-13
sn-m3C-seq	0.4	Astro	ADHD	0.0198096	0.0685597	0.028929	3.46094	1.46036	0.0869156	7.18684e-08	7.62085e-08	0.94305	0.345656	0.426151
sn-m3C-seq	0.4	Astro	Alzheimer Disease	0.0198096	-0.0389099	0.053428	-1.9642	2.69708	0.261293	-1.59231e-08	1.17899e-08	-1.35057	0.176833	0.238426
sn-m3C-seq	0.4	Astro	Anorexia	0.0198096	0.076306	0.0322877	3.85198	1.62991	0.0834233	6.51302e-08	7.34689e-08	0.886501	0.375348	0.456504
sn-m3C-seq	0.4	Astro	Autism	0.0198096	0.0318673	0.0454315	1.60868	2.29341	0.791048	-5.82743e-10	7.95221e-08	-0.00732806	0.994153	0.996922
sn-m3C-seq	0.4	Astro	BMI	0.0198096	0.0665878	0.0129349	3.3614	0.652964	0.000429152	4.67655e-08	2.74238e-08	1.70529	0.0881403	0.131118
sn-m3C-seq	0.4	Astro	Bipolar	0.0198096	0.0636514	0.0190004	3.21316	0.959151	0.0227202	3.36035e-08	3.32496e-08	1.01064	0.312187	0.391594
sn-m3C-seq	0.4	Astro	Epilepsy	0.0198096	0.0549736	0.0335786	2.7751	1.69507	0.292357	1.06839e-07	1.84628e-07	0.578671	0.562811	0.635147
sn-m3C-seq	0.4	Astro	Age of smoking	0.0198096	0.0620943	0.027106	3.13456	1.36833	0.11848	9.4044e-09	1.24398e-08	0.755995	0.449652	0.53424
sn-m3C-seq	0.4	Astro	Cigarettes per day	0.0198096	0.0587252	0.0278885	2.96448	1.40783	0.162485	1.32404e-08	2.0565e-08	0.643831	0.519685	0.601565
sn-m3C-seq	0.4	Astro	Drinks per week	0.0198096	0.0525168	0.0197863	2.65108	0.998824	0.100412	2.36484e-09	8.08839e-09	0.292375	0.77	0.817699
sn-m3C-seq	0.4	Astro	Smoking cessation	0.0198096	0.0442174	0.0208619	2.23212	1.05312	0.234565	2.97357e-09	1.48504e-08	0.200234	0.841297	0.877875
sn-m3C-seq	0.4	Astro	Smoking initiation	0.0198096	0.108917	0.020578	5.49818	1.03879	2.34576e-05	3.4542e-08	1.16922e-08	2.95428	0.00313395	0.00667587
sn-m3C-seq	0.4	Astro	Height	0.0198096	0.0567102	0.0209214	2.86277	1.05613	0.0815813	-2.46754e-08	9.83277e-08	-0.250951	0.801852	0.84653
sn-m3C-seq	0.4	Astro	Intelligence	0.0198096	0.0551687	0.0136875	2.78495	0.690952	0.0106693	2.85344e-08	2.34813e-08	1.2152	0.22429	0.293616
sn-m3C-seq	0.4	Astro	Depression	0.0198096	0.0846711	0.0157331	4.27425	0.79422	8.6898e-05	2.61811e-08	8.39558e-09	3.11844	0.00181809	0.00401541
sn-m3C-seq	0.4	Astro	Type 2 Diabetes	0.0198096	0.0601128	0.0885182	3.03453	4.46846	0.644062	2.99872e-09	7.0724e-08	0.0424003	0.96618	0.977036
sn-m3C-seq	0.4	Astro	Parkinson Disease	0.0198096	0.0120125	0.0518108	0.606398	2.61545	0.88069	-6.82389e-09	2.83242e-08	-0.24092	0.809617	0.852228
sn-m3C-seq	0.4	Astro	Schizophrenia	0.0198096	0.0540537	0.0161058	2.72867	0.813033	0.0339671	2.99156e-08	5.77649e-08	0.517885	0.604539	0.675882
sn-m3C-seq	0.4	Astro	Education Years	0.0198096	0.0659154	0.0151151	3.32745	0.763021	0.00281283	3.16238e-08	1.95437e-08	1.61811	0.105639	0.152731
sn-m3C-seq	0.4	Astro	Neuroticism	0.0198096	0.0761293	0.0155768	3.84306	0.786325	0.000382387	3.68619e-08	1.5458e-08	2.38464	0.0170957	0.0298759
sn-m3C-seq	0.4	Exc_L4-5	ADHD	0.0214348	0.176303	0.034233	8.22509	1.59708	3.63472e-06	3.50743e-07	8.0259e-08	4.37013	1.2417e-05	4.59181e-05
sn-m3C-seq	0.4	Exc_L4-5	Alzheimer Disease	0.0214348	0.0199429	0.0702189	0.930398	3.27594	0.983426	-2.19262e-09	1.39434e-08	-0.157251	0.875047	0.902627
sn-m3C-seq	0.4	Exc_L4-5	Anorexia	0.0214348	0.055434	0.0280896	2.58617	1.31047	0.227781	3.70748e-08	5.81985e-08	0.63704	0.524098	0.602816
sn-m3C-seq	0.4	Exc_L4-5	Autism	0.0214348	0.103341	0.0421634	4.82118	1.96706	0.0566521	1.21132e-07	6.59242e-08	1.83744	0.0661452	0.102639
sn-m3C-seq	0.4	Exc_L4-5	BMI	0.0214348	0.0887916	0.0141662	4.14241	0.6609	2.42587e-06	9.40342e-08	2.45435e-08	3.83133	0.000127454	0.000355686
sn-m3C-seq	0.4	Exc_L4-5	Bipolar	0.0214348	0.190622	0.0211627	8.89313	0.987309	2.21507e-13	2.46503e-07	3.5146e-08	7.01368	2.32136e-12	3.2142e-11
sn-m3C-seq	0.4	Exc_L4-5	Epilepsy	0.0214348	0.189724	0.036643	8.85124	1.70951	3.3234e-07	7.67478e-07	1.58546e-07	4.84072	1.29369e-06	5.67962e-06
sn-m3C-seq	0.4	Exc_L4-5	Age of smoking	0.0214348	0.0866419	0.0281927	4.04212	1.31528	0.0225302	2.05103e-08	1.15499e-08	1.77579	0.0757672	0.116069
sn-m3C-seq	0.4	Exc_L4-5	Cigarettes per day	0.0214348	0.16293	0.0325103	7.60121	1.51671	8.47348e-06	8.91247e-08	2.1593e-08	4.12747	3.66776e-05	0.000118056
sn-m3C-seq	0.4	Exc_L4-5	Drinks per week	0.0214348	0.121107	0.0184463	5.65003	0.86058	1.21318e-07	3.14822e-08	6.5397e-09	4.81402	1.47924e-06	6.41598e-06
sn-m3C-seq	0.4	Exc_L4-5	Smoking cessation	0.0214348	0.148394	0.0321726	6.92307	1.50096	0.000258675	7.10429e-08	2.00242e-08	3.54785	0.000388389	0.000964277
sn-m3C-seq	0.4	Exc_L4-5	Smoking initiation	0.0214348	0.142283	0.0194675	6.63798	0.908219	8.10929e-10	5.43128e-08	9.80074e-09	5.5417	2.99548e-08	1.73931e-07
sn-m3C-seq	0.4	Exc_L4-5	Height	0.0214348	-0.0181631	0.0180887	-0.847367	0.843896	0.0303094	-3.04912e-07	8.26152e-08	-3.69076	0.000223589	0.000583276
sn-m3C-seq	0.4	Exc_L4-5	Intelligence	0.0214348	0.168305	0.0192825	7.85194	0.89959	2.59031e-13	2.08638e-07	2.8693e-08	7.27139	3.55813e-13	7.53487e-12
sn-m3C-seq	0.4	Exc_L4-5	Depression	0.0214348	0.15745	0.0183202	7.34553	0.854695	1.65139e-12	6.28495e-08	8.79654e-09	7.1448	9.0127e-13	1.47481e-11
sn-m3C-seq	0.4	Exc_L4-5	Type 2 Diabetes	0.0214348	-0.0244305	0.0715268	-1.13976	3.33695	0.517644	-5.33589e-08	5.54703e-08	-0.961937	0.336081	0.416965
sn-m3C-seq	0.4	Exc_L4-5	Parkinson Disease	0.0214348	0.188356	0.0740121	8.78742	3.4529	0.0218907	8.31275e-08	3.64442e-08	2.28095	0.0225513	0.0379368
sn-m3C-seq	0.4	Exc_L4-5	Schizophrenia	0.0214348	0.182022	0.0237043	8.49191	1.10588	2.60521e-10	4.60232e-07	7.631e-08	6.03108	1.62864e-09	1.43002e-08
sn-m3C-seq	0.4	Exc_L4-5	Education Years	0.0214348	0.16012	0.0166268	7.47012	0.775695	1.70795e-14	1.45432e-07	1.87577e-08	7.75318	8.96171e-15	5.37702e-13
sn-m3C-seq	0.4	Exc_L4-5	Neuroticism	0.0214348	0.153768	0.0197958	7.17377	0.923535	7.19605e-11	1.1417e-07	1.76703e-08	6.46112	1.03934e-10	1.06904e-09
sn-m3C-seq	0.4	Inh_PVALB	ADHD	0.00728701	0.0633307	0.0220891	8.69091	3.03129	0.0101034	3.35649e-07	1.50488e-07	2.23041	0.0257204	0.0428674
sn-m3C-seq	0.4	Inh_PVALB	Alzheimer Disease	0.00728701	-0.0159879	0.032911	-2.19404	4.5164	0.480712	-1.38146e-08	1.93261e-08	-0.714814	0.474724	0.556728
sn-m3C-seq	0.4	Inh_PVALB	Anorexia	0.00728701	0.0705869	0.021527	9.68669	2.95417	0.00411577	3.10036e-07	1.27993e-07	2.4223	0.0154228	0.0276229
sn-m3C-seq	0.4	Inh_PVALB	Autism	0.00728701	0.0679911	0.0293213	9.33046	4.02379	0.0417509	2.56727e-07	1.31878e-07	1.9467	0.0515711	0.0814281
sn-m3C-seq	0.4	Inh_PVALB	BMI	0.00728701	0.0445806	0.00926475	6.11783	1.27141	6.7699e-05	1.47228e-07	4.67235e-08	3.15104	0.0016269	0.00362128
sn-m3C-seq	0.4	Inh_PVALB	Bipolar	0.00728701	0.104485	0.0190921	14.3386	2.62003	8.75463e-07	4.07364e-07	8.73152e-08	4.66545	3.07947e-06	1.27426e-05
sn-m3C-seq	0.4	Inh_PVALB	Epilepsy	0.00728701	0.100577	0.025467	13.8022	3.49485	0.000152225	1.21955e-06	3.37629e-07	3.6121	0.000303728	0.000775477
sn-m3C-seq	0.4	Inh_PVALB	Age of smoking	0.00728701	0.0265058	0.0181311	3.63741	2.48814	0.293086	1.13113e-08	2.11264e-08	0.535408	0.592367	0.666413
sn-m3C-seq	0.4	Inh_PVALB	Cigarettes per day	0.00728701	0.0630107	0.0270834	8.647	3.71667	0.0328218	9.54517e-08	5.11342e-08	1.86669	0.0619449	0.0969572
sn-m3C-seq	0.4	Inh_PVALB	Drinks per week	0.00728701	0.0649507	0.0124028	8.91323	1.70205	3.44499e-06	5.08959e-08	1.27997e-08	3.97635	6.99807e-05	0.000208207
sn-m3C-seq	0.4	Inh_PVALB	Smoking cessation	0.00728701	0.0753157	0.0257645	10.3356	3.53567	0.0118621	1.08926e-07	4.56629e-08	2.38544	0.0170585	0.0298759
sn-m3C-seq	0.4	Inh_PVALB	Smoking initiation	0.00728701	0.0898321	0.0132155	12.3277	1.81357	1.65257e-09	1.04746e-07	1.90872e-08	5.48779	4.06994e-08	2.25412e-07
sn-m3C-seq	0.4	Inh_PVALB	Height	0.00728701	-0.00791752	0.0104694	-1.08653	1.43673	0.146719	-3.58215e-07	1.29839e-07	-2.75893	0.00579918	0.0114709
sn-m3C-seq	0.4	Inh_PVALB	Intelligence	0.00728701	0.0661672	0.0115049	9.08016	1.57883	6.22052e-07	2.25308e-07	4.99781e-08	4.50814	6.53983e-06	2.55907e-05
sn-m3C-seq	0.4	Inh_PVALB	Depression	0.00728701	0.0919861	0.0154697	12.6233	2.12292	1.26757e-07	1.09526e-07	2.13408e-08	5.13221	2.86364e-07	1.45199e-06
sn-m3C-seq	0.4	Inh_PVALB	Type 2 Diabetes	0.00728701	0.00228927	0.0445058	0.314157	6.10756	0.909409	-3.866e-08	9.67261e-08	-0.399685	0.689389	0.754399
sn-m3C-seq	0.4	Inh_PVALB	Parkinson Disease	0.00728701	0.0428678	0.041133	5.88278	5.6447	0.380621	4.83551e-08	5.88915e-08	0.821088	0.411596	0.497231
sn-m3C-seq	0.4	Inh_PVALB	Schizophrenia	0.00728701	0.0928807	0.0113147	12.7461	1.55272	2.09815e-13	6.87858e-07	9.78921e-08	7.0267	2.1148e-12	3.04532e-11
sn-m3C-seq	0.4	Inh_PVALB	Education Years	0.00728701	0.0744572	0.0115591	10.2178	1.58626	2.96464e-08	1.92573e-07	3.79539e-08	5.07388	3.89787e-07	1.87098e-06
sn-m3C-seq	0.4	Inh_PVALB	Neuroticism	0.00728701	0.0876787	0.0141003	12.0322	1.93499	3.66309e-08	1.94373e-07	3.74093e-08	5.19585	2.03781e-07	1.06321e-06
sn-m3C-seq	0.4	Exc_L5-6	ADHD	0.0250324	0.185435	0.0372666	7.40779	1.48873	1.22312e-05	3.13459e-07	7.59504e-08	4.12715	3.67284e-05	0.000118056
sn-m3C-seq	0.4	Exc_L5-6	Alzheimer Disease	0.0250324	0.0144493	0.0885118	0.577226	3.53589	0.907004	-3.41151e-09	1.53781e-08	-0.221843	0.824436	0.862782
sn-m3C-seq	0.4	Exc_L5-6	Anorexia	0.0250324	0.0550137	0.0310666	2.1977	1.24106	0.336206	2.13775e-08	5.66569e-08	0.377315	0.705939	0.767789
sn-m3C-seq	0.4	Exc_L5-6	Autism	0.0250324	0.145376	0.0443783	5.80752	1.77284	0.00609057	1.58717e-07	5.72994e-08	2.76996	0.00560637	0.0112127
sn-m3C-seq	0.4	Exc_L5-6	BMI	0.0250324	0.103194	0.0161929	4.12242	0.646877	1.87737e-06	9.67425e-08	2.43417e-08	3.97436	7.05693e-05	0.000208237
sn-m3C-seq	0.4	Exc_L5-6	Bipolar	0.0250324	0.227345	0.0237701	9.08205	0.949574	6.59714e-15	2.56987e-07	3.33292e-08	7.71058	1.25244e-14	5.63599e-13
sn-m3C-seq	0.4	Exc_L5-6	Epilepsy	0.0250324	0.22409	0.0435707	8.95202	1.74057	2.2428e-07	7.88761e-07	1.59735e-07	4.93793	7.89545e-07	3.50909e-06
sn-m3C-seq	0.4	Exc_L5-6	Age of smoking	0.0250324	0.101009	0.0278908	4.03513	1.11419	0.00769208	2.11735e-08	9.83062e-09	2.15383	0.0312536	0.0507637
sn-m3C-seq	0.4	Exc_L5-6	Cigarettes per day	0.0250324	0.14689	0.0360364	5.86798	1.43959	0.000407274	6.45827e-08	2.03316e-08	3.17647	0.00149078	0.00337534
sn-m3C-seq	0.4	Exc_L5-6	Drinks per week	0.0250324	0.13224	0.0194826	5.28277	0.778295	5.00367e-08	2.94667e-08	5.95913e-09	4.9448	7.62219e-07	3.42998e-06
sn-m3C-seq	0.4	Exc_L5-6	Smoking cessation	0.0250324	0.144786	0.0289826	5.78394	1.1578	0.000131442	5.72207e-08	1.52839e-08	3.74384	0.000181226	0.000486875
sn-m3C-seq	0.4	Exc_L5-6	Smoking initiation	0.0250324	0.151464	0.0205305	6.05073	0.820159	1.91745e-09	4.86637e-08	9.06366e-09	5.3691	7.91324e-08	4.25189e-07
sn-m3C-seq	0.4	Exc_L5-6	Height	0.0250324	-0.0193983	0.0186169	-0.774927	0.743714	0.0186456	-2.93136e-07	7.33058e-08	-3.99881	6.36609e-05	0.000192588
sn-m3C-seq	0.4	Exc_L5-6	Intelligence	0.0250324	0.172383	0.0199741	6.88638	0.79793	2.93155e-12	1.79469e-07	2.62944e-08	6.82537	8.76965e-12	1.05236e-10
sn-m3C-seq	0.4	Exc_L5-6	Depression	0.0250324	0.179934	0.0209644	7.18804	0.837491	2.19915e-12	6.2235e-08	8.7197e-09	7.13729	9.51907e-13	1.48994e-11
sn-m3C-seq	0.4	Exc_L5-6	Type 2 Diabetes	0.0250324	-0.0328324	0.0826926	-1.3116	3.30343	0.475079	-5.55254e-08	5.47513e-08	-1.01414	0.310517	0.39086
sn-m3C-seq	0.4	Exc_L5-6	Parkinson Disease	0.0250324	0.198639	0.064527	7.93529	2.57774	0.00496993	7.40473e-08	2.67211e-08	2.77111	0.00558647	0.0112127
sn-m3C-seq	0.4	Exc_L5-6	Schizophrenia	0.0250324	0.201636	0.0252115	8.05502	1.00716	5.41946e-11	4.36198e-07	6.92646e-08	6.29756	3.02367e-10	2.86453e-09
sn-m3C-seq	0.4	Exc_L5-6	Education Years	0.0250324	0.176735	0.0180064	7.06027	0.719326	4.46906e-14	1.3759e-07	1.80985e-08	7.60228	2.90954e-14	1.04743e-12
sn-m3C-seq	0.4	Exc_L5-6	Neuroticism	0.0250324	0.176652	0.0208497	7.05692	0.832909	1.08255e-12	1.13927e-07	1.58801e-08	7.17421	7.27282e-13	1.24677e-11
sn-m3C-seq	0.4	Inh_B3GAT2	ADHD	0.00637695	0.0793565	0.0223455	12.4443	3.5041	0.00121891	5.25739e-07	1.75752e-07	2.99137	0.00277731	0.00595138
sn-m3C-seq	0.4	Inh_B3GAT2	Alzheimer Disease	0.00637695	-0.0133417	0.0285912	-2.09218	4.48352	0.487711	-1.32628e-08	1.90596e-08	-0.69586	0.486516	0.566815
sn-m3C-seq	0.4	Inh_B3GAT2	Anorexia	0.00637695	0.0436387	0.0232412	6.84319	3.64457	0.113317	1.87033e-07	1.55927e-07	1.19949	0.230337	0.299447
sn-m3C-seq	0.4	Inh_B3GAT2	Autism	0.00637695	0.0729109	0.028494	11.4335	4.46829	0.0222088	3.22119e-07	1.46174e-07	2.20367	0.0275473	0.0452832
sn-m3C-seq	0.4	Inh_B3GAT2	BMI	0.00637695	0.0312406	0.00801644	4.89899	1.2571	0.00207935	1.06054e-07	4.60262e-08	2.30421	0.0212109	0.0358494
sn-m3C-seq	0.4	Inh_B3GAT2	Bipolar	0.00637695	0.0953295	0.0146234	14.9491	2.29317	1.3246e-08	4.29537e-07	7.83861e-08	5.47977	4.25886e-08	2.32301e-07
sn-m3C-seq	0.4	Inh_B3GAT2	Epilepsy	0.00637695	0.0698206	0.0246526	10.9489	3.8659	0.0102618	9.25635e-07	3.83184e-07	2.41564	0.0157076	0.0279938
sn-m3C-seq	0.4	Inh_B3GAT2	Age of smoking	0.00637695	0.0397321	0.0174051	6.23058	2.72937	0.0594137	3.36441e-08	2.3374e-08	1.43938	0.150043	0.206955
sn-m3C-seq	0.4	Inh_B3GAT2	Cigarettes per day	0.00637695	0.0406964	0.0187024	6.38179	2.93281	0.0602873	6.23626e-08	4.02694e-08	1.54863	0.12147	0.173528
sn-m3C-seq	0.4	Inh_B3GAT2	Drinks per week	0.00637695	0.0775404	0.0133728	12.1595	2.09705	1.08303e-07	7.61612e-08	1.53623e-08	4.95767	7.13445e-07	3.25114e-06
sn-m3C-seq	0.4	Inh_B3GAT2	Smoking cessation	0.00637695	0.0281939	0.014685	4.42122	2.30283	0.129818	3.33724e-08	2.92171e-08	1.14222	0.253362	0.325752
sn-m3C-seq	0.4	Inh_B3GAT2	Smoking initiation	0.00637695	0.0915435	0.0146263	14.3554	2.29362	3.48873e-08	1.27044e-07	2.48715e-08	5.108	3.25593e-07	1.60567e-06
sn-m3C-seq	0.4	Inh_B3GAT2	Height	0.00637695	-0.0193513	0.0102596	-3.03457	1.60886	0.0133987	-5.08131e-07	1.48707e-07	-3.41698	0.000633198	0.00149968
sn-m3C-seq	0.4	Inh_B3GAT2	Intelligence	0.00637695	0.0579874	0.012516	9.09328	1.96269	4.14426e-05	2.25432e-07	6.06278e-08	3.71831	0.000200564	0.00052703
sn-m3C-seq	0.4	Inh_B3GAT2	Depression	0.00637695	0.086661	0.0138588	13.5897	2.17326	1.22781e-08	1.19374e-07	2.13857e-08	5.58195	2.37831e-08	1.42698e-07
sn-m3C-seq	0.4	Inh_B3GAT2	Type 2 Diabetes	0.00637695	-0.00923585	0.0426453	-1.44832	6.68742	0.711998	-6.44787e-08	1.04719e-07	-0.615733	0.538071	0.614938
sn-m3C-seq	0.4	Inh_B3GAT2	Parkinson Disease	0.00637695	0.0134533	0.0383524	2.10968	6.01423	0.853259	9.15316e-09	6.20341e-08	0.14755	0.882698	0.907918
sn-m3C-seq	0.4	Inh_B3GAT2	Schizophrenia	0.00637695	0.0934017	0.0101948	14.6468	1.59869	4.48746e-15	8.14819e-07	1.03791e-07	7.8506	4.14065e-15	3.82686e-13
sn-m3C-seq	0.4	Inh_B3GAT2	Education Years	0.00637695	0.0674571	0.01052	10.5783	1.64969	2.6083e-08	2.01179e-07	3.88038e-08	5.18452	2.16568e-07	1.11378e-06
sn-m3C-seq	0.4	Inh_B3GAT2	Neuroticism	0.00637695	0.0842302	0.014977	13.2085	2.34861	6.86688e-07	2.17942e-07	4.62117e-08	4.71616	2.40332e-06	1.01788e-05
sn-m3C-seq	0.4	Inh_LAMP5	ADHD	0.0110764	0.0569038	0.024897	5.13741	2.24776	0.0641537	1.53696e-07	1.12272e-07	1.36896	0.171011	0.232317
sn-m3C-seq	0.4	Inh_LAMP5	Alzheimer Disease	0.0110764	0.00292802	0.0365173	0.264348	3.29686	0.824189	-2.62039e-09	1.45289e-08	-0.180357	0.856872	0.891543
sn-m3C-seq	0.4	Inh_LAMP5	Anorexia	0.0110764	0.0502396	0.0296397	4.53574	2.67594	0.190862	8.31921e-08	1.16265e-07	0.715538	0.474276	0.556728
sn-m3C-seq	0.4	Inh_LAMP5	Autism	0.0110764	0.0360491	0.035417	3.2546	3.19753	0.48619	5.12138e-08	1.04626e-07	0.489493	0.624492	0.69388
sn-m3C-seq	0.4	Inh_LAMP5	BMI	0.0110764	0.05547	0.011946	5.00795	1.07851	0.000236267	1.10866e-07	4.10214e-08	2.70264	0.00687914	0.0133145
sn-m3C-seq	0.4	Inh_LAMP5	Bipolar	0.0110764	0.139646	0.0327658	12.6076	2.95817	0.000163142	3.57794e-07	1.02525e-07	3.48984	0.00048331	0.00115994
sn-m3C-seq	0.4	Inh_LAMP5	Epilepsy	0.0110764	0.067965	0.0275724	6.13603	2.4893	0.0395804	4.46975e-07	2.52578e-07	1.76965	0.0767851	0.116636
sn-m3C-seq	0.4	Inh_LAMP5	Age of smoking	0.0110764	0.0537991	0.0215509	4.85711	1.94567	0.0504411	2.26094e-08	1.67145e-08	1.35268	0.176158	0.238409
sn-m3C-seq	0.4	Inh_LAMP5	Cigarettes per day	0.0110764	0.0650486	0.0257078	5.87273	2.32096	0.032973	5.4864e-08	3.30024e-08	1.66242	0.0964277	0.141114
sn-m3C-seq	0.4	Inh_LAMP5	Drinks per week	0.0110764	0.0846825	0.0170056	7.64533	1.5353	1.3353e-05	4.20615e-08	1.17328e-08	3.58495	0.000337144	0.000854732
sn-m3C-seq	0.4	Inh_LAMP5	Smoking cessation	0.0110764	0.0609193	0.0187675	5.49993	1.69437	0.0112019	4.78773e-08	2.18744e-08	2.18874	0.0286159	0.0468261
sn-m3C-seq	0.4	Inh_LAMP5	Smoking initiation	0.0110764	0.101382	0.0193623	9.15304	1.74807	4.8419e-06	7.09401e-08	1.90149e-08	3.73077	0.000190895	0.000509052
sn-m3C-seq	0.4	Inh_LAMP5	Height	0.0110764	-0.00764035	0.0154274	-0.689788	1.39282	0.229682	-3.17345e-07	1.33297e-07	-2.38073	0.0172783	0.0300493
sn-m3C-seq	0.4	Inh_LAMP5	Intelligence	0.0110764	0.0817368	0.0174617	7.37939	1.57649	5.52118e-05	1.73089e-07	4.97688e-08	3.47786	0.000505433	0.00120501
sn-m3C-seq	0.4	Inh_LAMP5	Depression	0.0110764	0.0961058	0.0198033	8.67666	1.78789	2.98983e-05	7.03741e-08	1.85351e-08	3.79681	0.000146573	0.000405894
sn-m3C-seq	0.4	Inh_LAMP5	Type 2 Diabetes	0.0110764	-0.0887208	0.0555079	-8.00992	5.01138	0.0575214	-1.76408e-07	7.54429e-08	-2.33829	0.0193721	0.0333683
sn-m3C-seq	0.4	Inh_LAMP5	Parkinson Disease	0.0110764	0.00279677	0.0474571	0.252499	4.28454	0.86221	-1.08201e-08	4.57935e-08	-0.236281	0.813214	0.853519
sn-m3C-seq	0.4	Inh_LAMP5	Schizophrenia	0.0110764	0.10351	0.0282756	9.3451	2.55279	0.00133449	4.6738e-07	1.7342e-07	2.69507	0.00703749	0.0135481
sn-m3C-seq	0.4	Inh_LAMP5	Education Years	0.0110764	0.0808626	0.0231778	7.30046	2.09255	0.00338765	1.25243e-07	5.09914e-08	2.45616	0.014043	0.0257933
sn-m3C-seq	0.4	Inh_LAMP5	Neuroticism	0.0110764	0.080401	0.0117053	7.25879	1.05679	4.91274e-09	1.02762e-07	2.02099e-08	5.08474	3.68125e-07	1.79088e-06
sn-m3C-seq	0.4	Inh_NDNF	ADHD	0.0107076	0.0799141	0.0272109	7.46327	2.54126	0.0107891	2.73299e-07	1.26928e-07	2.15318	0.0313043	0.0507637
sn-m3C-seq	0.4	Inh_NDNF	Alzheimer Disease	0.0107076	-0.0098226	0.0303397	-0.917344	2.83346	0.497005	-7.81257e-09	1.22643e-08	-0.637015	0.524115	0.602816
sn-m3C-seq	0.4	Inh_NDNF	Anorexia	0.0107076	0.0761187	0.0325955	7.10882	3.04413	0.0471468	1.95782e-07	1.32512e-07	1.47747	0.139551	0.195479
sn-m3C-seq	0.4	Inh_NDNF	Autism	0.0107076	0.0372706	0.0378604	3.48075	3.53583	0.487551	5.82911e-08	1.17031e-07	0.498081	0.618427	0.689268
sn-m3C-seq	0.4	Inh_NDNF	BMI	0.0107076	0.0547887	0.0117677	5.11678	1.099	0.00022449	1.14509e-07	4.18056e-08	2.73909	0.006161	0.0120541
sn-m3C-seq	0.4	Inh_NDNF	Bipolar	0.0107076	0.135742	0.0315844	12.6772	2.9497	0.000137515	3.60504e-07	1.01729e-07	3.54379	0.000394425	0.000972555
sn-m3C-seq	0.4	Inh_NDNF	Epilepsy	0.0107076	0.0614481	0.0264468	5.73871	2.46989	0.0562741	4.07537e-07	2.5511e-07	1.59749	0.110156	0.158624
sn-m3C-seq	0.4	Inh_NDNF	Age of smoking	0.0107076	0.0715443	0.023689	6.6816	2.21234	0.0120898	3.8259e-08	1.89865e-08	2.01506	0.0438983	0.0699265
sn-m3C-seq	0.4	Inh_NDNF	Cigarettes per day	0.0107076	0.0556239	0.0232751	5.19478	2.17369	0.0507341	4.45198e-08	3.13713e-08	1.41912	0.155863	0.213349
sn-m3C-seq	0.4	Inh_NDNF	Drinks per week	0.0107076	0.0829445	0.017489	7.74629	1.63332	4.10698e-05	4.27162e-08	1.25155e-08	3.41307	0.000642364	0.00151144
sn-m3C-seq	0.4	Inh_NDNF	Smoking cessation	0.0107076	0.0673899	0.0169401	6.29362	1.58206	0.0013698	5.8093e-08	2.11017e-08	2.753	0.00590511	0.0116166
sn-m3C-seq	0.4	Inh_NDNF	Smoking initiation	0.0107076	0.100202	0.0192057	9.35803	1.79365	4.97952e-06	7.31139e-08	1.94966e-08	3.75009	0.000176773	0.000481574
sn-m3C-seq	0.4	Inh_NDNF	Height	0.0107076	-0.00623256	0.014076	-0.582066	1.31458	0.235084	-3.09906e-07	1.26671e-07	-2.44655	0.0144231	0.0262984
sn-m3C-seq	0.4	Inh_NDNF	Intelligence	0.0107076	0.0871413	0.0177455	8.13823	1.65728	1.8695e-05	1.97798e-07	5.23232e-08	3.78031	0.000156634	0.000430446
sn-m3C-seq	0.4	Inh_NDNF	Depression	0.0107076	0.102143	0.0212285	9.53923	1.98256	2.76502e-05	7.95773e-08	2.06334e-08	3.85672	0.00011492	0.000323212
sn-m3C-seq	0.4	Inh_NDNF	Type 2 Diabetes	0.0107076	-0.087606	0.0493506	-8.18163	4.60891	0.028502	-1.7956e-07	6.60172e-08	-2.7199	0.00653015	0.0127073
sn-m3C-seq	0.4	Inh_NDNF	Parkinson Disease	0.0107076	0.0268707	0.0447868	2.50949	4.18269	0.716969	1.42027e-08	4.45589e-08	0.318739	0.749925	0.803491
sn-m3C-seq	0.4	Inh_NDNF	Schizophrenia	0.0107076	0.104645	0.0273546	9.77292	2.55468	0.000853782	4.97483e-07	1.73843e-07	2.86168	0.004214	0.00876902
sn-m3C-seq	0.4	Inh_NDNF	Education Years	0.0107076	0.0765518	0.0221508	7.14927	2.06869	0.0037967	1.21745e-07	5.0239e-08	2.42332	0.0153793	0.0276229
sn-m3C-seq	0.4	Inh_NDNF	Neuroticism	0.0107076	0.0831986	0.0122275	7.77002	1.14194	1.13459e-08	1.1294e-07	2.23507e-08	5.05307	4.34775e-07	2.05946e-06
sn-m3C-seq	0.4	Exc_L1-3	ADHD	0.0291386	0.200408	0.0386484	6.87774	1.32636	5.83864e-06	2.8341e-07	6.80868e-08	4.16248	3.14804e-05	0.000104935
sn-m3C-seq	0.4	Exc_L1-3	Alzheimer Disease	0.0291386	0.0330899	0.0761901	1.1356	2.61475	0.959699	-1.23779e-09	1.1389e-08	-0.108683	0.913454	0.936876
sn-m3C-seq	0.4	Exc_L1-3	Anorexia	0.0291386	0.0891785	0.0327439	3.06049	1.12373	0.0671673	5.75895e-08	5.09778e-08	1.1297	0.258604	0.331307
sn-m3C-seq	0.4	Exc_L1-3	Autism	0.0291386	0.139035	0.0448128	4.77149	1.53792	0.0102646	1.20976e-07	4.97091e-08	2.43369	0.0149459	0.0270379
sn-m3C-seq	0.4	Exc_L1-3	BMI	0.0291386	0.115442	0.0150366	3.96183	0.516038	2.20948e-08	8.78554e-08	1.99246e-08	4.4094	1.03659e-05	3.96993e-05
sn-m3C-seq	0.4	Exc_L1-3	Bipolar	0.0291386	0.247615	0.0262053	8.49782	0.899331	2.76172e-14	2.37791e-07	3.17475e-08	7.49009	6.88275e-14	1.90599e-12
sn-m3C-seq	0.4	Exc_L1-3	Epilepsy	0.0291386	0.251125	0.042388	8.61828	1.4547	2.45199e-09	7.58865e-07	1.34005e-07	5.66295	1.4879e-08	9.39724e-08
sn-m3C-seq	0.4	Exc_L1-3	Age of smoking	0.0291386	0.118863	0.0289038	4.07922	0.991943	0.00238952	2.10322e-08	8.80229e-09	2.3894	0.0168761	0.0297814
sn-m3C-seq	0.4	Exc_L1-3	Cigarettes per day	0.0291386	0.169701	0.0317388	5.82391	1.08924	6.67366e-06	6.34777e-08	1.58307e-08	4.00979	6.07718e-05	0.000185405
sn-m3C-seq	0.4	Exc_L1-3	Drinks per week	0.0291386	0.163713	0.0208078	5.61843	0.714097	1.55619e-10	3.17259e-08	5.45365e-09	5.81737	5.97815e-09	4.30427e-08
sn-m3C-seq	0.4	Exc_L1-3	Smoking cessation	0.0291386	0.160523	0.0276619	5.50894	0.949322	1.38935e-05	5.30437e-08	1.26989e-08	4.17702	2.95353e-05	0.000100308
sn-m3C-seq	0.4	Exc_L1-3	Smoking initiation	0.0291386	0.175043	0.0206871	6.00726	0.709955	1.5342e-11	4.76388e-08	7.97015e-09	5.97715	2.27075e-09	1.88556e-08
sn-m3C-seq	0.4	Exc_L1-3	Height	0.0291386	-0.00173477	0.0188197	-0.0595349	0.645868	0.102622	-2.39036e-07	6.37689e-08	-3.74847	0.000177915	0.000481574
sn-m3C-seq	0.4	Exc_L1-3	Intelligence	0.0291386	0.180428	0.0212137	6.19206	0.728026	1.44399e-11	1.56472e-07	2.41862e-08	6.46947	9.83474e-11	1.04133e-09
sn-m3C-seq	0.4	Exc_L1-3	Depression	0.0291386	0.20712	0.021097	7.10809	0.724022	1.09277e-14	6.14123e-08	7.82595e-09	7.84727	4.25206e-15	3.82686e-13
sn-m3C-seq	0.4	Exc_L1-3	Type 2 Diabetes	0.0291386	0.00978682	0.0829168	0.335871	2.8456	0.813028	-3.01869e-08	4.81135e-08	-0.627411	0.53039	0.60809
sn-m3C-seq	0.4	Exc_L1-3	Parkinson Disease	0.0291386	0.206802	0.0728281	7.09717	2.49937	0.0115827	6.57052e-08	2.68675e-08	2.44553	0.0144641	0.0262984
sn-m3C-seq	0.4	Exc_L1-3	Schizophrenia	0.0291386	0.219342	0.0267619	7.52753	0.918435	3.85152e-11	4.01189e-07	6.39963e-08	6.26893	3.63534e-10	3.3557e-09
sn-m3C-seq	0.4	Exc_L1-3	Education Years	0.0291386	0.192985	0.0193546	6.62299	0.664226	5.0667e-14	1.26865e-07	1.70133e-08	7.45682	8.86359e-14	2.27921e-12
sn-m3C-seq	0.4	Exc_L1-3	Neuroticism	0.0291386	0.186251	0.0193933	6.39188	0.665553	3.6066e-15	9.99499e-08	1.25927e-08	7.93711	2.0694e-15	3.72492e-13
snmCAT-seq	0.2	Exc_L4-6	ADHD	0.00652625	0.0994578	0.0249244	15.2397	3.8191	0.000122675	6.83026e-07	1.84207e-07	3.70792	0.000208967	0.00094035
snmCAT-seq	0.2	Exc_L4-6	Alzheimer Disease	0.00652625	0.0144631	0.0450673	2.21615	6.90554	0.864031	3.71358e-09	2.87977e-08	0.128954	0.897394	0.955785
snmCAT-seq	0.2	Exc_L4-6	Anorexia	0.00652625	0.0147514	0.0188489	2.26032	2.88817	0.66389	1.32276e-08	1.23512e-07	0.107096	0.914713	0.960049
snmCAT-seq	0.2	Exc_L4-6	Autism	0.00652625	0.0300557	0.0291799	4.60535	4.47116	0.419566	1.06038e-07	1.44187e-07	0.735421	0.462083	0.571649
snmCAT-seq	0.2	Exc_L4-6	BMI	0.00652625	0.0477654	0.00959228	7.31897	1.4698	2.92131e-05	2.0278e-07	5.53005e-08	3.66687	0.000245538	0.00107797
snmCAT-seq	0.2	Exc_L4-6	Bipolar	0.00652625	0.0883416	0.0141082	13.5364	2.16177	2.32581e-08	3.84824e-07	7.2399e-08	5.31532	1.06468e-07	1.82517e-06
snmCAT-seq	0.2	Exc_L4-6	Epilepsy	0.00652625	0.095097	0.0257608	14.5715	3.94726	0.000381631	1.3064e-06	3.79201e-07	3.44515	0.000570746	0.0021403
snmCAT-seq	0.2	Exc_L4-6	Age of smoking	0.00652625	0.0442611	0.0186442	6.78201	2.8568	0.0460076	4.18217e-08	2.42197e-08	1.72676	0.0842103	0.166538
snmCAT-seq	0.2	Exc_L4-6	Cigarettes per day	0.00652625	0.082835	0.0232057	12.6926	3.55575	0.000822051	1.56925e-07	4.95869e-08	3.16465	0.00155268	0.0049032
snmCAT-seq	0.2	Exc_L4-6	Drinks per week	0.00652625	0.0610224	0.0131597	9.35031	2.01643	4.50184e-05	5.70122e-08	1.50313e-08	3.7929	0.000148895	0.000705294
snmCAT-seq	0.2	Exc_L4-6	Smoking cessation	0.00652625	0.0686436	0.0186784	10.5181	2.86205	0.00163577	1.12777e-07	3.69737e-08	3.0502	0.00228689	0.00686067
snmCAT-seq	0.2	Exc_L4-6	Smoking initiation	0.00652625	0.0723617	0.0163482	11.0878	2.50499	6.99696e-05	9.75326e-08	2.69276e-08	3.62203	0.000292302	0.00123798
snmCAT-seq	0.2	Exc_L4-6	Height	0.00652625	-0.0123993	0.00894641	-1.89991	1.37083	0.0356951	-4.0798e-07	1.26869e-07	-3.21577	0.00130096	0.0042577
snmCAT-seq	0.2	Exc_L4-6	Intelligence	0.00652625	0.0760546	0.0133427	11.6537	2.04447	3.13514e-07	3.15269e-07	6.38478e-08	4.93783	7.89978e-07	9.98227e-06
snmCAT-seq	0.2	Exc_L4-6	Depression	0.00652625	0.0821838	0.0104107	12.5928	1.5952	8.44894e-13	1.12857e-07	1.54917e-08	7.28497	3.21738e-13	2.79743e-11
snmCAT-seq	0.2	Exc_L4-6	Type 2 Diabetes	0.00652625	-0.0174166	0.0434717	-2.6687	6.66106	0.582251	-8.00167e-08	1.07877e-07	-0.741743	0.458243	0.568853
snmCAT-seq	0.2	Exc_L4-6	Parkinson Disease	0.00652625	0.113065	0.052042	17.3247	7.97427	0.0432505	1.69663e-07	8.37414e-08	2.02604	0.0427609	0.0944413
snmCAT-seq	0.2	Exc_L4-6	Schizophrenia	0.00652625	0.0929225	0.0172814	14.2383	2.64798	1.66284e-06	8.04878e-07	1.75069e-07	4.59749	4.27612e-06	3.75464e-05
snmCAT-seq	0.2	Exc_L4-6	Education Years	0.00652625	0.0826533	0.0117697	12.6648	1.80344	1.25923e-09	2.57682e-07	4.26801e-08	6.03753	1.56493e-09	4.69478e-08
snmCAT-seq	0.2	Exc_L4-6	Neuroticism	0.00652625	0.0774524	0.0136357	11.8678	2.08936	2.87089e-07	1.97558e-07	3.92687e-08	5.03092	4.88139e-07	6.75885e-06
snmCAT-seq	0.2	Astro	ADHD	0.00457679	0.0531265	0.0171755	11.6078	3.75275	0.00408257	4.69498e-07	1.83997e-07	2.55165	0.0107213	0.0282424
snmCAT-seq	0.2	Astro	Alzheimer Disease	0.00457679	-0.0136914	0.0511708	-2.99148	11.1805	0.722374	-1.74289e-08	4.51908e-08	-0.385673	0.699739	0.8126
snmCAT-seq	0.2	Astro	Anorexia	0.00457679	0.0322052	0.0221333	7.03662	4.83599	0.206798	1.84476e-07	2.06036e-07	0.89536	0.370595	0.486399
snmCAT-seq	0.2	Astro	Autism	0.00457679	0.016832	0.0295834	3.67768	6.46379	0.677186	6.75867e-08	2.10538e-07	0.321018	0.748197	0.855082
snmCAT-seq	0.2	Astro	BMI	0.00457679	0.0228835	0.007539	4.99989	1.64722	0.0154733	9.25874e-08	6.15722e-08	1.50372	0.132653	0.226071
snmCAT-seq	0.2	Astro	Bipolar	0.00457679	0.0340154	0.0120744	7.43213	2.63818	0.0158315	1.6467e-07	8.9497e-08	1.83995	0.065776	0.136088
snmCAT-seq	0.2	Astro	Epilepsy	0.00457679	0.0107477	0.0225271	2.3483	4.92203	0.78417	4.40776e-08	5.01889e-07	0.0878235	0.930017	0.961551
snmCAT-seq	0.2	Astro	Age of smoking	0.00457679	0.0325591	0.0200919	7.11396	4.38995	0.163471	4.09907e-08	3.72065e-08	1.10171	0.270589	0.393808
snmCAT-seq	0.2	Astro	Cigarettes per day	0.00457679	0.0382102	0.0182228	8.34868	3.98155	0.0636795	8.86256e-08	5.58735e-08	1.58618	0.112698	0.199858
snmCAT-seq	0.2	Astro	Drinks per week	0.00457679	0.0207771	0.0134646	4.53967	2.94193	0.231824	1.44337e-08	2.26429e-08	0.637448	0.523833	0.637094
snmCAT-seq	0.2	Astro	Smoking cessation	0.00457679	0.0361892	0.0116617	7.90711	2.54802	0.00859678	7.44338e-08	3.26763e-08	2.27791	0.0227318	0.0556698
snmCAT-seq	0.2	Astro	Smoking initiation	0.00457679	0.0526184	0.0135916	11.4968	2.96967	0.000480677	9.30069e-08	3.18244e-08	2.9225	0.00347232	0.00984279
snmCAT-seq	0.2	Astro	Height	0.00457679	0.0145377	0.00999796	3.17639	2.18449	0.321078	-2.50354e-08	1.90356e-07	-0.131519	0.895365	0.955785
snmCAT-seq	0.2	Astro	Intelligence	0.00457679	0.031183	0.00966583	6.81329	2.11192	0.0061679	1.47798e-07	6.71161e-08	2.20212	0.0276568	0.0644143
snmCAT-seq	0.2	Astro	Depression	0.00457679	0.0445459	0.010589	9.733	2.31363	0.000236926	7.89556e-08	2.38969e-08	3.30402	0.000953102	0.00333123
snmCAT-seq	0.2	Astro	Type 2 Diabetes	0.00457679	-0.00453922	0.0541602	-0.99179	11.8336	0.865776	-6.78087e-08	1.86321e-07	-0.363936	0.715906	0.826045
snmCAT-seq	0.2	Astro	Parkinson Disease	0.00457679	0.00521308	0.0381526	1.13902	8.3361	0.986753	-1.48603e-09	8.82774e-08	-0.0168336	0.986569	0.989697
snmCAT-seq	0.2	Astro	Schizophrenia	0.00457679	0.0255489	0.00909736	5.58226	1.98771	0.0235849	1.93122e-07	1.30743e-07	1.47712	0.139644	0.233823
snmCAT-seq	0.2	Astro	Education Years	0.00457679	0.0277385	0.010279	6.06068	2.2459	0.0266105	8.73734e-08	5.31145e-08	1.645	0.0999697	0.183618
snmCAT-seq	0.2	Astro	Neuroticism	0.00457679	0.0432704	0.0104793	9.4543	2.28965	0.000193388	1.39016e-07	4.22218e-08	3.29252	0.000992923	0.00343704
snmCAT-seq	0.2	Exc_L2-4	ADHD	0.0090271	0.127634	0.0289405	14.139	3.20595	2.10592e-05	6.3309e-07	1.53513e-07	4.12401	3.72333e-05	0.000243709
snmCAT-seq	0.2	Exc_L2-4	Alzheimer Disease	0.0090271	0.0185248	0.0551222	2.05213	6.1063	0.867002	3.04801e-09	2.56876e-08	0.118657	0.905547	0.956003
snmCAT-seq	0.2	Exc_L2-4	Anorexia	0.0090271	0.0150288	0.0203977	1.66485	2.25961	0.769389	-7.47293e-09	9.70903e-08	-0.0769688	0.938648	0.965467
snmCAT-seq	0.2	Exc_L2-4	Autism	0.0090271	0.0384431	0.0301915	4.25863	3.34454	0.325853	9.63736e-08	1.07853e-07	0.893564	0.371555	0.486399
snmCAT-seq	0.2	Exc_L2-4	BMI	0.0090271	0.057808	0.0103802	6.40382	1.14989	5.32077e-06	1.72072e-07	4.36771e-08	3.93963	8.16066e-05	0.000438483
snmCAT-seq	0.2	Exc_L2-4	Bipolar	0.0090271	0.116024	0.0165845	12.8528	1.83719	6.08637e-10	3.67689e-07	6.12247e-08	6.00557	1.90663e-09	5.27991e-08
snmCAT-seq	0.2	Exc_L2-4	Epilepsy	0.0090271	0.138497	0.0301353	15.3424	3.33832	3.42017e-06	1.39722e-06	3.04296e-07	4.59164	4.39784e-06	3.76958e-05
snmCAT-seq	0.2	Exc_L2-4	Age of smoking	0.0090271	0.0538209	0.0211429	5.96215	2.34216	0.0378395	3.55727e-08	2.00526e-08	1.77397	0.0760683	0.152137
snmCAT-seq	0.2	Exc_L2-4	Cigarettes per day	0.0090271	0.0842142	0.0254106	9.32904	2.81493	0.00263471	1.09993e-07	3.9624e-08	2.77591	0.00550477	0.015013
snmCAT-seq	0.2	Exc_L2-4	Drinks per week	0.0090271	0.079917	0.0154844	8.853	1.71532	5.95162e-06	5.42923e-08	1.2778e-08	4.2489	2.14826e-05	0.000154675
snmCAT-seq	0.2	Exc_L2-4	Smoking cessation	0.0090271	0.0854367	0.0179846	9.46446	1.99229	6.95538e-05	1.00464e-07	2.5688e-08	3.91093	9.19422e-05	0.000479698
snmCAT-seq	0.2	Exc_L2-4	Smoking initiation	0.0090271	0.0901725	0.0174857	9.98908	1.93702	4.87102e-06	8.73716e-08	2.08426e-08	4.19198	2.76533e-05	0.000191446
snmCAT-seq	0.2	Exc_L2-4	Height	0.0090271	-0.0126481	0.0107064	-1.40113	1.18602	0.0441716	-3.55611e-07	1.10156e-07	-3.22824	0.00124553	0.00411367
snmCAT-seq	0.2	Exc_L2-4	Intelligence	0.0090271	0.084428	0.0133878	9.35272	1.48307	4.39484e-08	2.46072e-07	4.68121e-08	5.25659	1.46748e-07	2.20122e-06
snmCAT-seq	0.2	Exc_L2-4	Depression	0.0090271	0.103943	0.0119577	11.5145	1.32465	2.48078e-14	1.02981e-07	1.32188e-08	7.79051	6.67378e-15	2.15704e-12
snmCAT-seq	0.2	Exc_L2-4	Type 2 Diabetes	0.0090271	0.0186667	0.0590926	2.06785	6.54613	0.868627	-1.71694e-09	1.04955e-07	-0.0163589	0.986948	0.989697
snmCAT-seq	0.2	Exc_L2-4	Parkinson Disease	0.0090271	0.108825	0.0522667	12.0554	5.78997	0.0539426	1.14214e-07	6.00605e-08	1.90164	0.0572176	0.121604
snmCAT-seq	0.2	Exc_L2-4	Schizophrenia	0.0090271	0.109852	0.0191713	12.1691	2.12375	5.05425e-07	6.79141e-07	1.4089e-07	4.82037	1.43293e-06	1.47387e-05
snmCAT-seq	0.2	Exc_L2-4	Education Years	0.0090271	0.0972255	0.0137181	10.7704	1.51966	2.17031e-09	2.16004e-07	3.6487e-08	5.92001	3.21918e-09	7.24315e-08
snmCAT-seq	0.2	Exc_L2-4	Neuroticism	0.0090271	0.0900151	0.0141019	9.97165	1.56218	7.84103e-09	1.62903e-07	2.84823e-08	5.71945	1.06867e-08	2.13734e-07
snmCAT-seq	0.2	Exc_L4	ADHD	0.00708755	0.101081	0.0245633	14.2618	3.4657	7.60056e-05	6.36346e-07	1.67038e-07	3.80959	0.000139196	0.000682646
snmCAT-seq	0.2	Exc_L4	Alzheimer Disease	0.00708755	0.0146036	0.0490481	2.06045	6.92031	0.881569	2.99614e-09	2.90483e-08	0.103143	0.917849	0.960438
snmCAT-seq	0.2	Exc_L4	Anorexia	0.00708755	0.00777226	0.0178516	1.09661	2.51873	0.969447	-3.28508e-08	1.07498e-07	-0.305596	0.759913	0.862992
snmCAT-seq	0.2	Exc_L4	Autism	0.00708755	0.00464747	0.0283146	0.655723	3.99498	0.931374	-2.25486e-08	1.29826e-07	-0.173683	0.862115	0.940489
snmCAT-seq	0.2	Exc_L4	BMI	0.00708755	0.044725	0.00962681	6.31037	1.35827	0.000133811	1.66403e-07	5.09529e-08	3.26582	0.00109146	0.00370685
snmCAT-seq	0.2	Exc_L4	Bipolar	0.00708755	0.0810644	0.013482	11.4376	1.90222	1.1488e-07	3.16722e-07	6.42733e-08	4.92774	8.31856e-07	9.98227e-06
snmCAT-seq	0.2	Exc_L4	Epilepsy	0.00708755	0.101409	0.0250885	14.308	3.5398	4.38893e-05	1.28537e-06	3.21598e-07	3.99682	6.4199e-05	0.000367034
snmCAT-seq	0.2	Exc_L4	Age of smoking	0.00708755	0.0436804	0.019567	6.16298	2.76076	0.0640761	3.70652e-08	2.33635e-08	1.58646	0.112635	0.199858
snmCAT-seq	0.2	Exc_L4	Cigarettes per day	0.00708755	0.077968	0.0218796	11.0007	3.08705	0.00129872	1.33643e-07	4.3784e-08	3.05231	0.00227086	0.00686067
snmCAT-seq	0.2	Exc_L4	Drinks per week	0.00708755	0.0693898	0.0130365	9.79038	1.83935	1.8473e-06	6.09445e-08	1.35682e-08	4.49171	7.06526e-06	5.78067e-05
snmCAT-seq	0.2	Exc_L4	Smoking cessation	0.00708755	0.0749172	0.0171789	10.5703	2.42381	0.000247414	1.14108e-07	3.16252e-08	3.60814	0.000308402	0.00129098
snmCAT-seq	0.2	Exc_L4	Smoking initiation	0.00708755	0.079285	0.0163354	11.1865	2.3048	1.23833e-05	9.96817e-08	2.46513e-08	4.04366	5.26228e-05	0.000321088
snmCAT-seq	0.2	Exc_L4	Height	0.00708755	-0.0114743	0.0100573	-1.61893	1.41901	0.0664689	-3.81809e-07	1.3172e-07	-2.89863	0.003748	0.0104595
snmCAT-seq	0.2	Exc_L4	Intelligence	0.00708755	0.0811031	0.0142412	11.443	2.00933	3.69054e-07	3.10729e-07	6.29927e-08	4.93278	8.10684e-07	9.98227e-06
snmCAT-seq	0.2	Exc_L4	Depression	0.00708755	0.0808295	0.0106024	11.4044	1.49592	1.00551e-11	1.01333e-07	1.46874e-08	6.89934	5.22448e-12	3.13469e-10
snmCAT-seq	0.2	Exc_L4	Type 2 Diabetes	0.00708755	-0.0199568	0.0498292	-2.81576	7.03053	0.581755	-8.13895e-08	1.11862e-07	-0.727587	0.466866	0.575589
snmCAT-seq	0.2	Exc_L4	Parkinson Disease	0.00708755	0.0864596	0.045719	12.1988	6.4506	0.0821578	1.15442e-07	6.70975e-08	1.72052	0.0853388	0.166538
snmCAT-seq	0.2	Exc_L4	Schizophrenia	0.00708755	0.0881113	0.0165517	12.4318	2.33533	2.44011e-06	6.90758e-07	1.54273e-07	4.47752	7.55162e-06	6.04129e-05
snmCAT-seq	0.2	Exc_L4	Education Years	0.00708755	0.0836635	0.0116424	11.8043	1.64266	1.13e-09	2.38996e-07	3.93439e-08	6.07454	1.24341e-09	4.06933e-08
snmCAT-seq	0.2	Exc_L4	Neuroticism	0.00708755	0.0702284	0.0130417	9.9087	1.84008	1.42781e-06	1.6066e-07	3.43317e-08	4.67964	2.87382e-06	2.65276e-05
snmCAT-seq	0.2	Inh_CHST9	ADHD	0.00223698	0.0259871	0.0188953	11.617	8.4468	0.209303	4.64011e-07	4.20709e-07	1.10293	0.270059	0.393808
snmCAT-seq	0.2	Inh_CHST9	Alzheimer Disease	0.00223698	-0.0121864	0.0166291	-5.44771	7.43372	0.382661	-2.60626e-08	3.0444e-08	-0.856082	0.391952	0.505745
snmCAT-seq	0.2	Inh_CHST9	Anorexia	0.00223698	0.00391726	0.0155932	1.75114	6.97064	0.914146	-4.7435e-08	2.93279e-07	-0.16174	0.871511	0.945012
snmCAT-seq	0.2	Inh_CHST9	Autism	0.00223698	0.00160847	0.0188598	0.719038	8.43091	0.973421	-3.39736e-08	2.70443e-07	-0.125622	0.900031	0.955785
snmCAT-seq	0.2	Inh_CHST9	BMI	0.00223698	0.0148733	0.00579521	6.64883	2.59064	0.0304001	1.59285e-07	9.50275e-08	1.6762	0.0936989	0.17726
snmCAT-seq	0.2	Inh_CHST9	Bipolar	0.00223698	0.0407515	0.0225122	18.2172	10.0636	0.0918118	5.23343e-07	3.36662e-07	1.55451	0.120063	0.207802
snmCAT-seq	0.2	Inh_CHST9	Epilepsy	0.00223698	0.0225813	0.0164335	10.0945	7.34628	0.226068	8.22539e-07	7.47698e-07	1.1001	0.27129	0.393808
snmCAT-seq	0.2	Inh_CHST9	Age of smoking	0.00223698	0.0157021	0.0112222	7.01934	5.01667	0.232209	3.8677e-08	4.17077e-08	0.927335	0.353752	0.47697
snmCAT-seq	0.2	Inh_CHST9	Cigarettes per day	0.00223698	0.0102053	0.0118949	4.56207	5.31737	0.495879	3.19099e-08	7.41581e-08	0.430295	0.666981	0.787256
snmCAT-seq	0.2	Inh_CHST9	Drinks per week	0.00223698	0.01426	0.00649142	6.37467	2.90187	0.0607344	2.88211e-08	2.1699e-08	1.32822	0.184105	0.291973
snmCAT-seq	0.2	Inh_CHST9	Smoking cessation	0.00223698	0.0145256	0.0089059	6.49339	3.98121	0.169015	5.70887e-08	5.0617e-08	1.12786	0.259381	0.384268
snmCAT-seq	0.2	Inh_CHST9	Smoking initiation	0.00223698	0.0253101	0.0106995	11.3144	4.78303	0.0308772	8.75563e-08	5.08246e-08	1.72272	0.08494	0.166538
snmCAT-seq	0.2	Inh_CHST9	Height	0.00223698	-0.00598767	0.00907355	-2.67667	4.05616	0.367066	-5.09386e-07	3.72247e-07	-1.36841	0.171184	0.275117
snmCAT-seq	0.2	Inh_CHST9	Intelligence	0.00223698	0.0196565	0.0100525	8.78709	4.49378	0.0808497	2.04787e-07	1.38496e-07	1.47865	0.139235	0.233823
snmCAT-seq	0.2	Inh_CHST9	Depression	0.00223698	0.0249997	0.0124066	11.1756	5.54613	0.0671806	9.16598e-08	5.60381e-08	1.63567	0.101909	0.185289
snmCAT-seq	0.2	Inh_CHST9	Type 2 Diabetes	0.00223698	-0.0303376	0.0233944	-13.5618	10.458	0.149394	-2.64193e-07	1.59435e-07	-1.65706	0.0975079	0.182827
snmCAT-seq	0.2	Inh_CHST9	Parkinson Disease	0.00223698	0.0121009	0.0221162	5.40946	9.88665	0.654475	4.39185e-08	1.02795e-07	0.427244	0.669201	0.787296
snmCAT-seq	0.2	Inh_CHST9	Schizophrenia	0.00223698	0.0257696	0.0198089	11.5198	8.85521	0.23771	5.742e-07	5.79216e-07	0.99134	0.321519	0.440103
snmCAT-seq	0.2	Inh_CHST9	Education Years	0.00223698	0.0193777	0.0155387	8.66242	6.94628	0.273702	1.46211e-07	1.62512e-07	0.899694	0.368283	0.485648
snmCAT-seq	0.2	Inh_CHST9	Neuroticism	0.00223698	0.0266032	0.00857992	11.8925	3.83549	0.00443995	1.85084e-07	7.26626e-08	2.54717	0.0108602	0.0282424
snmCAT-seq	0.2	Exc_L4-5	ADHD	0.00696056	0.10437	0.0247179	14.9945	3.55114	4.87288e-05	6.74209e-07	1.71477e-07	3.93178	8.43187e-05	0.000446393
snmCAT-seq	0.2	Exc_L4-5	Alzheimer Disease	0.00696056	0.00524978	0.0515164	0.754218	7.40118	0.974124	-2.88047e-09	3.09106e-08	-0.0931872	0.925755	0.961551
snmCAT-seq	0.2	Exc_L4-5	Anorexia	0.00696056	0.0178715	0.0189266	2.56753	2.71912	0.565285	3.28861e-08	1.16394e-07	0.28254	0.77753	0.876716
snmCAT-seq	0.2	Exc_L4-5	Autism	0.00696056	0.032703	0.0300225	4.69833	4.31323	0.387471	1.10757e-07	1.38658e-07	0.798781	0.424417	0.539895
snmCAT-seq	0.2	Exc_L4-5	BMI	0.00696056	0.0430651	0.00951474	6.18701	1.36695	0.000174305	1.62587e-07	5.03081e-08	3.23182	0.00123006	0.0041002
snmCAT-seq	0.2	Exc_L4-5	Bipolar	0.00696056	0.0893845	0.0150922	12.8416	2.16824	1.14803e-07	3.64779e-07	7.27207e-08	5.01617	5.27126e-07	7.02835e-06
snmCAT-seq	0.2	Exc_L4-5	Epilepsy	0.00696056	0.104182	0.027044	14.9675	3.88532	0.000142304	1.34981e-06	3.63923e-07	3.70906	0.000208033	0.00094035
snmCAT-seq	0.2	Exc_L4-5	Age of smoking	0.00696056	0.049164	0.0204683	7.06322	2.94061	0.0422048	4.49866e-08	2.49657e-08	1.80194	0.0715555	0.144719
snmCAT-seq	0.2	Exc_L4-5	Cigarettes per day	0.00696056	0.0810881	0.0240891	11.6497	3.4608	0.0016553	1.43003e-07	4.81289e-08	2.97124	0.00296597	0.00847421
snmCAT-seq	0.2	Exc_L4-5	Drinks per week	0.00696056	0.057022	0.0124245	8.19216	1.78498	7.32955e-05	4.88075e-08	1.34039e-08	3.6413	0.000271263	0.00117656
snmCAT-seq	0.2	Exc_L4-5	Smoking cessation	0.00696056	0.07726	0.0198933	11.0997	2.85801	0.000895021	1.20566e-07	3.71331e-08	3.24686	0.00116687	0.00392592
snmCAT-seq	0.2	Exc_L4-5	Smoking initiation	0.00696056	0.0758538	0.0164773	10.8977	2.36723	3.37961e-05	9.72762e-08	2.52995e-08	3.84498	0.000120563	0.000611305
snmCAT-seq	0.2	Exc_L4-5	Height	0.00696056	-0.00569898	0.0102843	-0.818754	1.47752	0.219343	-3.06614e-07	1.36408e-07	-2.24778	0.0245903	0.0590168
snmCAT-seq	0.2	Exc_L4-5	Intelligence	0.00696056	0.0838591	0.014017	12.0478	2.01378	7.99438e-08	3.3066e-07	6.28643e-08	5.2599	1.44135e-07	2.20122e-06
snmCAT-seq	0.2	Exc_L4-5	Depression	0.00696056	0.0843272	0.0106787	12.115	1.53418	9.00089e-13	1.08885e-07	1.48978e-08	7.30883	2.69476e-13	2.79743e-11
snmCAT-seq	0.2	Exc_L4-5	Type 2 Diabetes	0.00696056	-0.0098336	0.0453227	-1.41276	6.51136	0.709683	-5.79876e-08	1.04683e-07	-0.553934	0.579624	0.695549
snmCAT-seq	0.2	Exc_L4-5	Parkinson Disease	0.00696056	0.109484	0.0527263	15.7292	7.57501	0.0521608	1.52636e-07	7.87638e-08	1.93789	0.0526364	0.112792
snmCAT-seq	0.2	Exc_L4-5	Schizophrenia	0.00696056	0.091512	0.0160468	13.1472	2.30539	4.87361e-07	7.40789e-07	1.52919e-07	4.84432	1.27043e-06	1.34516e-05
snmCAT-seq	0.2	Exc_L4-5	Education Years	0.00696056	0.0820492	0.0114932	11.7877	1.65118	8.58517e-10	2.39231e-07	3.90934e-08	6.11948	9.38841e-10	3.37983e-08
snmCAT-seq	0.2	Exc_L4-5	Neuroticism	0.00696056	0.0717413	0.0129504	10.3068	1.86054	6.58645e-07	1.68871e-07	3.46141e-08	4.87867	1.06802e-06	1.20153e-05
snmCAT-seq	0.2	Inh_B3GAT2	ADHD	0.00170252	0.0516348	0.0141832	30.3285	8.33068	0.000335629	1.40957e-06	4.0239e-07	3.50299	0.000460063	0.0017434
snmCAT-seq	0.2	Inh_B3GAT2	Alzheimer Disease	0.00170252	-0.0149496	0.0216133	-8.78087	12.6949	0.436066	-3.95155e-08	5.12963e-08	-0.770338	0.4411	0.549467
snmCAT-seq	0.2	Inh_B3GAT2	Anorexia	0.00170252	0.00877092	0.0134612	5.15173	7.90665	0.60084	1.03821e-07	3.32935e-07	0.311837	0.755165	0.860314
snmCAT-seq	0.2	Inh_B3GAT2	Autism	0.00170252	0.0164783	0.0176016	9.67878	10.3385	0.396386	2.588e-07	3.27731e-07	0.789672	0.429719	0.541272
snmCAT-seq	0.2	Inh_B3GAT2	BMI	0.00170252	0.0124131	0.00516527	7.291	3.0339	0.0403311	1.85632e-07	1.12324e-07	1.65265	0.0984018	0.183215
snmCAT-seq	0.2	Inh_B3GAT2	Bipolar	0.00170252	0.0332913	0.0121554	19.5541	7.13967	0.010404	5.69592e-07	2.36587e-07	2.40754	0.0160606	0.040717
snmCAT-seq	0.2	Inh_B3GAT2	Epilepsy	0.00170252	0.0195682	0.0148259	11.4937	8.7082	0.239326	9.69803e-07	8.85196e-07	1.09558	0.273263	0.395079
snmCAT-seq	0.2	Inh_B3GAT2	Age of smoking	0.00170252	0.0155231	0.0104343	9.11769	6.12874	0.191022	5.5807e-08	5.13896e-08	1.08596	0.277497	0.399596
snmCAT-seq	0.2	Inh_B3GAT2	Cigarettes per day	0.00170252	0.0230856	0.0119335	13.5597	7.0093	0.0702591	1.61761e-07	9.8124e-08	1.64854	0.0992417	0.183215
snmCAT-seq	0.2	Inh_B3GAT2	Drinks per week	0.00170252	0.0184913	0.00711438	10.8612	4.17873	0.0167403	6.42232e-08	3.07573e-08	2.08806	0.0367925	0.0827832
snmCAT-seq	0.2	Inh_B3GAT2	Smoking cessation	0.00170252	0.0180044	0.00845527	10.5751	4.96632	0.050367	1.08993e-07	6.17017e-08	1.76645	0.0773208	0.153787
snmCAT-seq	0.2	Inh_B3GAT2	Smoking initiation	0.00170252	0.0383425	0.00838305	22.521	4.9239	2.53972e-05	2.09694e-07	5.30311e-08	3.95417	7.68001e-05	0.000421436
snmCAT-seq	0.2	Inh_B3GAT2	Height	0.00170252	-0.0077977	0.00555002	-4.58009	3.25989	0.0872101	-6.57989e-07	2.89191e-07	-2.27527	0.0228896	0.0556773
snmCAT-seq	0.2	Inh_B3GAT2	Intelligence	0.00170252	0.0270389	0.00646689	15.8817	3.79842	0.000105889	4.30193e-07	1.16917e-07	3.67947	0.000233716	0.00103874
snmCAT-seq	0.2	Inh_B3GAT2	Depression	0.00170252	0.0320381	0.00770735	18.818	4.52702	8.15178e-05	1.69367e-07	4.45511e-08	3.80164	0.000143744	0.000689972
snmCAT-seq	0.2	Inh_B3GAT2	Type 2 Diabetes	0.00170252	-0.0209333	0.029366	-12.2955	17.2485	0.425606	-2.39842e-07	2.62652e-07	-0.913152	0.361163	0.482691
snmCAT-seq	0.2	Inh_B3GAT2	Parkinson Disease	0.00170252	-0.01312	0.0229555	-7.7062	13.4833	0.512602	-9.5162e-08	1.36355e-07	-0.697896	0.485242	0.596202
snmCAT-seq	0.2	Inh_B3GAT2	Schizophrenia	0.00170252	0.0295501	0.00755285	17.3567	4.43627	0.000357243	9.65362e-07	2.88678e-07	3.34408	0.000825573	0.00300208
snmCAT-seq	0.2	Inh_B3GAT2	Education Years	0.00170252	0.0341361	0.00719152	20.0503	4.22404	1.46388e-05	4.14257e-07	9.92025e-08	4.17587	2.96845e-05	0.000201631
snmCAT-seq	0.2	Inh_B3GAT2	Neuroticism	0.00170252	0.029875	0.00743608	17.5475	4.36769	0.000182094	2.95189e-07	8.28207e-08	3.56419	0.000364975	0.00144386
snmCAT-seq	0.2	Exc_L6	ADHD	0.00694815	0.100348	0.0235784	14.4424	3.39348	4.61972e-05	6.46087e-07	1.63453e-07	3.95273	7.72632e-05	0.000421436
snmCAT-seq	0.2	Exc_L6	Alzheimer Disease	0.00694815	0.0191033	0.0418288	2.74941	6.02014	0.776596	6.44515e-09	2.50929e-08	0.256852	0.797293	0.891384
snmCAT-seq	0.2	Exc_L6	Anorexia	0.00694815	0.0170314	0.0205127	2.45121	2.95226	0.624883	1.92792e-08	1.26893e-07	0.151932	0.879241	0.950531
snmCAT-seq	0.2	Exc_L6	Autism	0.00694815	0.0496538	0.0321639	7.14634	4.62913	0.17922	1.91014e-07	1.47601e-07	1.29412	0.195622	0.306191
snmCAT-seq	0.2	Exc_L6	BMI	0.00694815	0.0503425	0.0108037	7.24546	1.5549	9.81194e-05	2.017e-07	5.87117e-08	3.43542	0.000591632	0.00219575
snmCAT-seq	0.2	Exc_L6	Bipolar	0.00694815	0.108935	0.0174896	15.6783	2.51717	1.85212e-08	4.59223e-07	8.30385e-08	5.53024	3.19797e-08	6.05931e-07
snmCAT-seq	0.2	Exc_L6	Epilepsy	0.00694815	0.108502	0.0284959	15.6159	4.10122	0.000196905	1.41642e-06	3.89592e-07	3.63565	0.000277283	0.00118836
snmCAT-seq	0.2	Exc_L6	Age of smoking	0.00694815	0.0484588	0.0191538	6.97436	2.75668	0.0338012	4.34756e-08	2.36835e-08	1.83569	0.0664038	0.136602
snmCAT-seq	0.2	Exc_L6	Cigarettes per day	0.00694815	0.0835117	0.0238486	12.0193	3.43237	0.00123189	1.47716e-07	4.87749e-08	3.02853	0.00245744	0.00725146
snmCAT-seq	0.2	Exc_L6	Drinks per week	0.00694815	0.0530143	0.0130581	7.62999	1.87936	0.000441089	4.42052e-08	1.3987e-08	3.16045	0.00157528	0.00493131
snmCAT-seq	0.2	Exc_L6	Smoking cessation	0.00694815	0.0644573	0.0165043	9.27691	2.37535	0.000808576	9.76568e-08	3.05599e-08	3.19558	0.00139549	0.00452591
snmCAT-seq	0.2	Exc_L6	Smoking initiation	0.00694815	0.0803877	0.0167143	11.5697	2.40557	1.55994e-05	1.02901e-07	2.59034e-08	3.97247	7.11307e-05	0.00040011
snmCAT-seq	0.2	Exc_L6	Height	0.00694815	-0.0139092	0.00907812	-2.00186	1.30655	0.0232167	-4.15077e-07	1.21773e-07	-3.40861	0.000652942	0.00239856
snmCAT-seq	0.2	Exc_L6	Intelligence	0.00694815	0.0755905	0.013561	10.8792	1.95174	7.1715e-07	2.91424e-07	6.14299e-08	4.74401	2.09529e-06	1.98501e-05
snmCAT-seq	0.2	Exc_L6	Depression	0.00694815	0.0903436	0.0115066	13.0026	1.65607	8.71713e-13	1.17729e-07	1.62173e-08	7.2595	3.88533e-13	2.79743e-11
snmCAT-seq	0.2	Exc_L6	Type 2 Diabetes	0.00694815	-0.0167208	0.0482999	-2.40652	6.95148	0.621846	-7.55298e-08	1.11765e-07	-0.675789	0.499175	0.609163
snmCAT-seq	0.2	Exc_L6	Parkinson Disease	0.00694815	0.0861786	0.0504805	12.4031	7.26531	0.127748	1.17611e-07	7.79534e-08	1.50874	0.131366	0.225198
snmCAT-seq	0.2	Exc_L6	Schizophrenia	0.00694815	0.100885	0.0183609	14.5197	2.64256	9.39465e-07	8.25587e-07	1.73544e-07	4.75721	1.96286e-06	1.90981e-05
snmCAT-seq	0.2	Exc_L6	Education Years	0.00694815	0.0864549	0.0117155	12.4429	1.68614	4.05921e-10	2.53122e-07	4.04837e-08	6.25244	4.04087e-10	1.81839e-08
snmCAT-seq	0.2	Exc_L6	Neuroticism	0.00694815	0.0814861	0.0148178	11.7278	2.13262	6.68464e-07	1.95775e-07	4.02833e-08	4.85996	1.17408e-06	1.28082e-05
snmCAT-seq	0.2	Inh_LAMP5	ADHD	0.0026978	0.0223616	0.0181828	8.28882	6.73987	0.281245	2.95077e-07	3.36504e-07	0.876891	0.380546	0.492793
snmCAT-seq	0.2	Inh_LAMP5	Alzheimer Disease	0.0026978	-0.00748308	0.0178475	-2.77378	6.61558	0.567615	-1.50207e-08	2.65177e-08	-0.566442	0.571093	0.687604
snmCAT-seq	0.2	Inh_LAMP5	Anorexia	0.0026978	-0.00400272	0.0133962	-1.4837	4.96562	0.616335	-1.83757e-07	2.08341e-07	-0.882004	0.377775	0.490971
snmCAT-seq	0.2	Inh_LAMP5	Autism	0.0026978	-0.00357866	0.0190481	-1.32651	7.06061	0.741654	-1.01113e-07	2.25847e-07	-0.447705	0.654366	0.774907
snmCAT-seq	0.2	Inh_LAMP5	BMI	0.0026978	0.019032	0.00817744	7.05463	3.03115	0.0473174	1.74591e-07	1.11817e-07	1.5614	0.118429	0.205963
snmCAT-seq	0.2	Inh_LAMP5	Bipolar	0.0026978	0.0500974	0.0293862	18.5697	10.8927	0.113358	5.37684e-07	3.68279e-07	1.45999	0.144293	0.23938
snmCAT-seq	0.2	Inh_LAMP5	Epilepsy	0.0026978	0.0242627	0.0178223	8.9935	6.60624	0.233974	7.22751e-07	6.70492e-07	1.07794	0.28106	0.400955
snmCAT-seq	0.2	Inh_LAMP5	Age of smoking	0.0026978	0.0127333	0.0101066	4.71988	3.74626	0.32317	1.93016e-08	3.11116e-08	0.6204	0.534995	0.646302
snmCAT-seq	0.2	Inh_LAMP5	Cigarettes per day	0.0026978	0.0219392	0.0190297	8.13225	7.05378	0.311323	8.25276e-08	1.00609e-07	0.82028	0.412057	0.52603
snmCAT-seq	0.2	Inh_LAMP5	Drinks per week	0.0026978	0.0239357	0.0107078	8.8723	3.9691	0.0462451	4.76563e-08	2.98717e-08	1.59537	0.11063	0.198144
snmCAT-seq	0.2	Inh_LAMP5	Smoking cessation	0.0026978	0.0192364	0.0097359	7.13042	3.60883	0.0929103	6.48616e-08	4.66136e-08	1.39147	0.164082	0.266079
snmCAT-seq	0.2	Inh_LAMP5	Smoking initiation	0.0026978	0.0324817	0.0152731	12.0401	5.66134	0.0521128	9.56487e-08	6.07191e-08	1.57526	0.115195	0.202535
snmCAT-seq	0.2	Inh_LAMP5	Height	0.0026978	-0.00273494	0.00896821	-1.01377	3.32427	0.545924	-3.57187e-07	3.05941e-07	-1.1675	0.243007	0.367574
snmCAT-seq	0.2	Inh_LAMP5	Intelligence	0.0026978	0.024688	0.0125626	9.15116	4.6566	0.0785752	2.17256e-07	1.44657e-07	1.50187	0.133131	0.226071
snmCAT-seq	0.2	Inh_LAMP5	Depression	0.0026978	0.0342384	0.0192706	12.6912	7.14309	0.103221	1.07279e-07	7.2748e-08	1.47467	0.140302	0.233837
snmCAT-seq	0.2	Inh_LAMP5	Type 2 Diabetes	0.0026978	-0.0359132	0.0240806	-13.3121	8.92603	0.0916658	-2.59919e-07	1.32878e-07	-1.95607	0.050457	0.109425
snmCAT-seq	0.2	Inh_LAMP5	Parkinson Disease	0.0026978	0.0105242	0.0219189	3.90104	8.12475	0.719969	2.73927e-08	8.47279e-08	0.323302	0.746466	0.855082
snmCAT-seq	0.2	Inh_LAMP5	Schizophrenia	0.0026978	0.0294823	0.0236277	10.9283	8.75815	0.261214	5.38423e-07	5.76691e-07	0.933641	0.350489	0.476136
snmCAT-seq	0.2	Inh_LAMP5	Education Years	0.0026978	0.0262291	0.0205456	9.72243	7.6157	0.257555	1.71798e-07	1.79509e-07	0.957041	0.338547	0.461655
snmCAT-seq	0.2	Inh_LAMP5	Neuroticism	0.0026978	0.031351	0.0118305	11.621	4.38523	0.0150797	1.79899e-07	8.38635e-08	2.14515	0.0319412	0.0737104
snmCAT-seq	0.2	Exc_L5-6	ADHD	0.00781123	0.115622	0.0257706	14.802	3.29917	1.1072e-05	6.67771e-07	1.55928e-07	4.28256	1.84755e-05	0.000140524
snmCAT-seq	0.2	Exc_L5-6	Alzheimer Disease	0.00781123	0.0051483	0.0550559	0.65909	7.0483	0.962253	-2.94398e-09	2.94678e-08	-0.0999051	0.92042	0.960438
snmCAT-seq	0.2	Exc_L5-6	Anorexia	0.00781123	0.010617	0.0205256	1.3592	2.6277	0.891517	-2.10712e-08	1.13493e-07	-0.185661	0.852711	0.935902
snmCAT-seq	0.2	Exc_L5-6	Autism	0.00781123	0.0158357	0.0304825	2.0273	3.90239	0.792067	2.48695e-08	1.27319e-07	0.195333	0.845132	0.933275
snmCAT-seq	0.2	Exc_L5-6	BMI	0.00781123	0.0541568	0.010763	6.9332	1.37789	2.83461e-05	1.91659e-07	5.16595e-08	3.71004	0.000207225	0.00094035
snmCAT-seq	0.2	Exc_L5-6	Bipolar	0.00781123	0.111447	0.0162396	14.2676	2.07901	9.89834e-10	4.13647e-07	6.91513e-08	5.98177	2.20728e-09	5.29748e-08
snmCAT-seq	0.2	Exc_L5-6	Epilepsy	0.00781123	0.117264	0.0269341	15.0123	3.44813	1.17187e-05	1.36211e-06	3.17034e-07	4.29643	1.73571e-05	0.000135838
snmCAT-seq	0.2	Exc_L5-6	Age of smoking	0.00781123	0.0597873	0.0206034	7.65402	2.63767	0.0137796	4.99649e-08	2.25532e-08	2.21542	0.0267312	0.0633141
snmCAT-seq	0.2	Exc_L5-6	Cigarettes per day	0.00781123	0.0824002	0.0258141	10.5489	3.30475	0.00289817	1.27877e-07	4.57801e-08	2.7933	0.00521733	0.0143377
snmCAT-seq	0.2	Exc_L5-6	Drinks per week	0.00781123	0.0660771	0.014157	8.45924	1.81239	4.92934e-05	5.12682e-08	1.35938e-08	3.77145	0.000162304	0.000758826
snmCAT-seq	0.2	Exc_L5-6	Smoking cessation	0.00781123	0.082651	0.0194661	10.581	2.49206	0.000286957	1.15e-07	3.21699e-08	3.57476	0.000350556	0.00142475
snmCAT-seq	0.2	Exc_L5-6	Smoking initiation	0.00781123	0.0800262	0.0171233	10.245	2.19214	3.04616e-05	8.99562e-08	2.35806e-08	3.81484	0.000136269	0.000681347
snmCAT-seq	0.2	Exc_L5-6	Height	0.00781123	-0.0105433	0.00999118	-1.34976	1.27908	0.0665313	-3.56295e-07	1.16291e-07	-3.06381	0.00218538	0.00672424
snmCAT-seq	0.2	Exc_L5-6	Intelligence	0.00781123	0.0765593	0.0131389	9.80118	1.68205	2.9222e-07	2.60117e-07	5.28622e-08	4.92066	8.62536e-07	1.00165e-05
snmCAT-seq	0.2	Exc_L5-6	Depression	0.00781123	0.0902596	0.0120789	11.5551	1.54634	1.80698e-11	1.03498e-07	1.52986e-08	6.7652	1.33121e-11	6.84624e-10
snmCAT-seq	0.2	Exc_L5-6	Type 2 Diabetes	0.00781123	0.0041059	0.0554901	0.525641	7.10389	0.946015	-2.71328e-08	1.13616e-07	-0.238811	0.811252	0.901391
snmCAT-seq	0.2	Exc_L5-6	Parkinson Disease	0.00781123	0.0993478	0.0482802	12.7186	6.18087	0.0593937	1.2096e-07	6.47716e-08	1.86749	0.0618332	0.12867
snmCAT-seq	0.2	Exc_L5-6	Schizophrenia	0.00781123	0.0990174	0.0181282	12.6763	2.32079	1.37789e-06	7.09706e-07	1.53401e-07	4.62647	3.71948e-06	3.34753e-05
snmCAT-seq	0.2	Exc_L5-6	Education Years	0.00781123	0.0903855	0.0126863	11.5712	1.62412	1.74115e-09	2.34635e-07	3.91835e-08	5.9881	2.12304e-09	5.29748e-08
snmCAT-seq	0.2	Exc_L5-6	Neuroticism	0.00781123	0.0838504	0.0141354	10.7346	1.80963	8.57529e-08	1.78006e-07	3.37326e-08	5.27699	1.31325e-07	2.14896e-06
snmCAT-seq	0.2	Inh_PVALB	ADHD	0.00181525	0.0393985	0.0164661	21.7042	9.07098	0.0193887	9.68094e-07	4.38995e-07	2.20525	0.0274366	0.0644143
snmCAT-seq	0.2	Inh_PVALB	Alzheimer Disease	0.00181525	0.000998828	0.0215294	0.550242	11.8603	0.970144	-1.49483e-09	4.97673e-08	-0.0300363	0.976038	0.98424
snmCAT-seq	0.2	Inh_PVALB	Anorexia	0.00181525	0.00503167	0.0134179	2.77189	7.39174	0.810675	7.15066e-10	3.10058e-07	0.00230623	0.99816	0.99816
snmCAT-seq	0.2	Inh_PVALB	Autism	0.00181525	0.0206957	0.0175544	11.401	9.67049	0.282635	3.16995e-07	3.09738e-07	1.02343	0.306106	0.425475
snmCAT-seq	0.2	Inh_PVALB	BMI	0.00181525	0.0160879	0.00529532	8.86266	2.91713	0.00756708	2.36026e-07	1.07234e-07	2.20103	0.0277339	0.0644143
snmCAT-seq	0.2	Inh_PVALB	Bipolar	0.00181525	0.0426597	0.015055	23.5007	8.29359	0.00723191	6.94405e-07	2.72772e-07	2.54574	0.0109047	0.0282424
snmCAT-seq	0.2	Inh_PVALB	Epilepsy	0.00181525	0.056416	0.0167656	31.0789	9.23599	0.000856437	2.90536e-06	8.84164e-07	3.28599	0.00101624	0.00348424
snmCAT-seq	0.2	Inh_PVALB	Age of smoking	0.00181525	0.0278276	0.012741	15.3299	7.01885	0.0449838	1.07291e-07	5.85834e-08	1.83143	0.0670368	0.137121
snmCAT-seq	0.2	Inh_PVALB	Cigarettes per day	0.00181525	0.0329743	0.0141827	18.1651	7.8131	0.0301194	2.26546e-07	1.10981e-07	2.04131	0.04122	0.0921689
snmCAT-seq	0.2	Inh_PVALB	Drinks per week	0.00181525	0.0154035	0.007317	8.48561	4.03084	0.0602132	4.48046e-08	3.02047e-08	1.48336	0.137978	0.233202
snmCAT-seq	0.2	Inh_PVALB	Smoking cessation	0.00181525	0.0415924	0.0177359	22.9128	9.7705	0.0308458	2.63638e-07	1.25168e-07	2.10627	0.0351812	0.0797449
snmCAT-seq	0.2	Inh_PVALB	Smoking initiation	0.00181525	0.0339186	0.00807875	18.6854	4.45049	9.07457e-05	1.66788e-07	4.70108e-08	3.54786	0.000388367	0.00150336
snmCAT-seq	0.2	Inh_PVALB	Height	0.00181525	-0.0034759	0.00695049	-1.91483	3.82894	0.445035	-4.48404e-07	3.37239e-07	-1.32963	0.18364	0.291973
snmCAT-seq	0.2	Inh_PVALB	Intelligence	0.00181525	0.0260383	0.00668738	14.3442	3.684	0.000342037	3.78803e-07	1.14319e-07	3.31357	0.000921123	0.00325102
snmCAT-seq	0.2	Inh_PVALB	Depression	0.00181525	0.0303413	0.00873423	16.7146	4.81158	0.00106935	1.47072e-07	4.76457e-08	3.08678	0.00202334	0.00627934
snmCAT-seq	0.2	Inh_PVALB	Type 2 Diabetes	0.00181525	0.00843047	0.0334372	4.64424	18.4201	0.841664	2.61817e-08	2.90576e-07	0.0901029	0.928205	0.961551
snmCAT-seq	0.2	Inh_PVALB	Parkinson Disease	0.00181525	0.0350758	0.0265551	19.3228	14.6289	0.203168	1.8787e-07	1.51097e-07	1.24338	0.213728	0.328812
snmCAT-seq	0.2	Inh_PVALB	Schizophrenia	0.00181525	0.0375988	0.00817158	20.7127	4.50163	1.458e-05	1.17356e-06	2.86327e-07	4.09866	4.15545e-05	0.000262449
snmCAT-seq	0.2	Inh_PVALB	Education Years	0.00181525	0.0368727	0.00711245	20.3127	3.91816	2.3268e-06	4.17737e-07	9.23652e-08	4.52266	6.10666e-06	5.11255e-05
snmCAT-seq	0.2	Inh_PVALB	Neuroticism	0.00181525	0.0301296	0.0082687	16.598	4.55513	0.000700572	2.73809e-07	8.64887e-08	3.16583	0.00154639	0.0049032
snmCAT-seq	0.2	Inh_VIP	ADHD	0.00280214	0.0221216	0.0169686	7.89452	6.05558	0.259146	2.81739e-07	3.05109e-07	0.923405	0.355796	0.477935
snmCAT-seq	0.2	Inh_VIP	Alzheimer Disease	0.00280214	-0.000472554	0.018748	-0.16864	6.69059	0.860465	-4.55461e-09	2.52651e-08	-0.180273	0.856939	0.937684
snmCAT-seq	0.2	Inh_VIP	Anorexia	0.00280214	0.014566	0.0221311	5.19818	7.89795	0.594327	1.09847e-07	3.32842e-07	0.330028	0.741379	0.852704
snmCAT-seq	0.2	Inh_VIP	Autism	0.00280214	-0.00100532	0.0197827	-0.35877	7.05985	0.847343	-6.13347e-08	2.27192e-07	-0.269969	0.787184	0.882823
snmCAT-seq	0.2	Inh_VIP	BMI	0.00280214	0.0173603	0.00587451	6.19537	2.09644	0.0141674	1.45086e-07	7.699e-08	1.88448	0.0595003	0.124535
snmCAT-seq	0.2	Inh_VIP	Bipolar	0.00280214	0.0491452	0.0247778	17.5384	8.84246	0.0655757	5.05158e-07	2.98169e-07	1.6942	0.090228	0.174132
snmCAT-seq	0.2	Inh_VIP	Epilepsy	0.00280214	0.0200854	0.0148323	7.16787	5.29319	0.252362	5.40571e-07	5.39136e-07	1.00266	0.316025	0.434782
snmCAT-seq	0.2	Inh_VIP	Age of smoking	0.00280214	0.0233318	0.0136048	8.32643	4.85513	0.132799	5.13767e-08	4.04419e-08	1.27038	0.203948	0.31595
snmCAT-seq	0.2	Inh_VIP	Cigarettes per day	0.00280214	0.0285015	0.022535	10.1713	8.04206	0.252934	1.14402e-07	1.14193e-07	1.00183	0.316425	0.434782
snmCAT-seq	0.2	Inh_VIP	Drinks per week	0.00280214	0.021026	0.00873951	7.50357	3.11887	0.0381025	3.8563e-08	2.34811e-08	1.6423	0.100528	0.183706
snmCAT-seq	0.2	Inh_VIP	Smoking cessation	0.00280214	0.0143088	0.00819581	5.10639	2.92484	0.152075	4.03562e-08	3.74945e-08	1.07633	0.281782	0.400955
snmCAT-seq	0.2	Inh_VIP	Smoking initiation	0.00280214	0.0315201	0.0150127	11.2486	5.3576	0.0565909	9.03953e-08	5.74947e-08	1.57224	0.115895	0.202535
snmCAT-seq	0.2	Inh_VIP	Height	0.00280214	0.00189999	0.00629097	0.678051	2.24506	0.885913	-2.20138e-07	2.03938e-07	-1.07944	0.280393	0.400955
snmCAT-seq	0.2	Inh_VIP	Intelligence	0.00280214	0.0216677	0.0115713	7.73256	4.12947	0.100459	1.77748e-07	1.28526e-07	1.38297	0.166673	0.269069
snmCAT-seq	0.2	Inh_VIP	Depression	0.00280214	0.0305903	0.0138081	10.9168	4.92768	0.0446926	9.12058e-08	4.99502e-08	1.82594	0.06786	0.13802
snmCAT-seq	0.2	Inh_VIP	Type 2 Diabetes	0.00280214	-0.033898	0.0248827	-12.0972	8.87989	0.125874	-2.40455e-07	1.33952e-07	-1.79508	0.0726404	0.146092
snmCAT-seq	0.2	Inh_VIP	Parkinson Disease	0.00280214	-0.000463452	0.0211386	-0.165392	7.54375	0.878046	-1.54819e-08	8.1379e-08	-0.190244	0.849118	0.934808
snmCAT-seq	0.2	Inh_VIP	Schizophrenia	0.00280214	0.0321658	0.0241463	11.479	8.6171	0.228408	5.82809e-07	5.679e-07	1.02625	0.304772	0.425263
snmCAT-seq	0.2	Inh_VIP	Education Years	0.00280214	0.0188267	0.0162279	6.71868	5.79126	0.326947	1.05491e-07	1.35968e-07	0.77585	0.437838	0.547297
snmCAT-seq	0.2	Inh_VIP	Neuroticism	0.00280214	0.0296558	0.0101287	10.5833	3.61463	0.00764614	1.622e-07	6.84199e-08	2.37065	0.0177567	0.0447022
snmCAT-seq	0.2	Inh_NDNF	ADHD	0.00263036	0.021925	0.0193546	8.33536	7.35815	0.322506	2.92039e-07	3.69133e-07	0.79115	0.428856	0.541272
snmCAT-seq	0.2	Inh_NDNF	Alzheimer Disease	0.00263036	0.00131813	0.0178855	0.501122	6.79964	0.942105	-1.46894e-09	2.70853e-08	-0.0542339	0.956749	0.968319
snmCAT-seq	0.2	Inh_NDNF	Anorexia	0.00263036	0.00648501	0.0165648	2.46545	6.29754	0.816085	-1.61657e-08	2.64538e-07	-0.0611092	0.951272	0.968319
snmCAT-seq	0.2	Inh_NDNF	Autism	0.00263036	0.00639655	0.0233422	2.43181	8.87414	0.872012	1.99834e-08	2.87104e-07	0.0696033	0.944509	0.968319
snmCAT-seq	0.2	Inh_NDNF	BMI	0.00263036	0.0160228	0.00731153	6.09147	2.77967	0.0702239	1.36739e-07	1.03465e-07	1.3216	0.186301	0.29416
snmCAT-seq	0.2	Inh_NDNF	Bipolar	0.00263036	0.0476833	0.0303143	18.1281	11.5248	0.1451	5.22056e-07	3.90417e-07	1.33717	0.181166	0.289866
snmCAT-seq	0.2	Inh_NDNF	Epilepsy	0.00263036	0.0192524	0.015632	7.31929	5.94289	0.295274	5.47878e-07	6.03956e-07	0.907149	0.364328	0.482691
snmCAT-seq	0.2	Inh_NDNF	Age of smoking	0.00263036	0.0283054	0.0173098	10.761	6.58076	0.142038	7.0051e-08	5.52077e-08	1.26886	0.20449	0.31595
snmCAT-seq	0.2	Inh_NDNF	Cigarettes per day	0.00263036	0.0259032	0.0224986	9.84776	8.55344	0.300134	1.07659e-07	1.21732e-07	0.884393	0.376484	0.490971
snmCAT-seq	0.2	Inh_NDNF	Drinks per week	0.00263036	0.022997	0.00986081	8.74292	3.74884	0.0393589	4.65421e-08	2.82285e-08	1.64876	0.0991961	0.183215
snmCAT-seq	0.2	Inh_NDNF	Smoking cessation	0.00263036	0.0287841	0.0163633	10.943	6.22093	0.117796	1.13289e-07	8.03808e-08	1.40941	0.158715	0.259715
snmCAT-seq	0.2	Inh_NDNF	Smoking initiation	0.00263036	0.0326677	0.0173912	12.4195	6.61172	0.0857891	9.99238e-08	7.11824e-08	1.40377	0.160387	0.261264
snmCAT-seq	0.2	Inh_NDNF	Height	0.00263036	-0.00289457	0.00966353	-1.10045	3.67384	0.568811	-3.72793e-07	3.38183e-07	-1.10234	0.270314	0.393808
snmCAT-seq	0.2	Inh_NDNF	Intelligence	0.00263036	0.0231186	0.0120084	8.78914	4.5653	0.0866479	2.05479e-07	1.42068e-07	1.44635	0.14808	0.244536
snmCAT-seq	0.2	Inh_NDNF	Depression	0.00263036	0.0301473	0.0185798	11.4613	7.06359	0.139777	9.47028e-08	7.19051e-08	1.31705	0.187821	0.295264
snmCAT-seq	0.2	Inh_NDNF	Type 2 Diabetes	0.00263036	-0.0266802	0.0209805	-10.1432	7.97628	0.151327	-2.09259e-07	1.21721e-07	-1.71918	0.085582	0.166538
snmCAT-seq	0.2	Inh_NDNF	Parkinson Disease	0.00263036	0.00937644	0.0207235	3.5647	7.87857	0.744128	2.2998e-08	8.20693e-08	0.280227	0.779304	0.876716
snmCAT-seq	0.2	Inh_NDNF	Schizophrenia	0.00263036	0.033237	0.02542	12.6359	9.66408	0.234401	6.4982e-07	6.38086e-07	1.01839	0.308492	0.427143
snmCAT-seq	0.2	Inh_NDNF	Education Years	0.00263036	0.0209105	0.0184761	7.94967	7.02418	0.327298	1.30442e-07	1.65289e-07	0.789173	0.430011	0.541272
snmCAT-seq	0.2	Inh_NDNF	Neuroticism	0.00263036	0.0263411	0.00968628	10.0143	3.68249	0.0143202	1.47957e-07	7.02612e-08	2.10581	0.0352207	0.0797449
snmCAT-seq	0.2	Exc_L1-3	ADHD	0.00923881	0.126455	0.0292111	13.6873	3.16179	2.94239e-05	6.09444e-07	1.52042e-07	4.00841	6.11296e-05	0.000360765
snmCAT-seq	0.2	Exc_L1-3	Alzheimer Disease	0.00923881	-0.00407106	0.058735	-0.440648	6.35742	0.824266	-7.67373e-09	2.67934e-08	-0.286404	0.774569	0.876716
snmCAT-seq	0.2	Exc_L1-3	Anorexia	0.00923881	0.0260849	0.0217658	2.82341	2.35591	0.441947	4.17678e-08	1.01868e-07	0.410019	0.681792	0.7969
snmCAT-seq	0.2	Exc_L1-3	Autism	0.00923881	0.0371355	0.0296729	4.01951	3.21177	0.343178	8.83662e-08	1.03994e-07	0.849725	0.395478	0.507479
snmCAT-seq	0.2	Exc_L1-3	BMI	0.00923881	0.0542577	0.0102862	5.8728	1.11336	2.28101e-05	1.50833e-07	4.26965e-08	3.53267	0.000411387	0.00157552
snmCAT-seq	0.2	Exc_L1-3	Bipolar	0.00923881	0.121396	0.0167245	13.1398	1.81024	1.96649e-10	3.76957e-07	6.05865e-08	6.22179	4.915e-10	1.966e-08
snmCAT-seq	0.2	Exc_L1-3	Epilepsy	0.00923881	0.126161	0.0289595	13.6555	3.13455	1.36094e-05	1.22719e-06	2.90599e-07	4.22298	2.41095e-05	0.000170185
snmCAT-seq	0.2	Exc_L1-3	Age of smoking	0.00923881	0.0571034	0.020746	6.18082	2.24552	0.0239193	3.72881e-08	1.92349e-08	1.93857	0.052554	0.112792
snmCAT-seq	0.2	Exc_L1-3	Cigarettes per day	0.00923881	0.0883877	0.0246111	9.56701	2.66388	0.00120821	1.13223e-07	3.78196e-08	2.99377	0.00275558	0.00800006
snmCAT-seq	0.2	Exc_L1-3	Drinks per week	0.00923881	0.0786082	0.0148852	8.50848	1.61116	4.36508e-06	5.14535e-08	1.20772e-08	4.26039	2.04071e-05	0.00014993
snmCAT-seq	0.2	Exc_L1-3	Smoking cessation	0.00923881	0.0884684	0.0179074	9.57574	1.93828	3.75914e-05	1.01774e-07	2.50103e-08	4.0693	4.71552e-05	0.000292687
snmCAT-seq	0.2	Exc_L1-3	Smoking initiation	0.00923881	0.0912893	0.0172042	9.88107	1.86217	2.83305e-06	8.58993e-08	2.00726e-08	4.27944	1.87365e-05	0.000140524
snmCAT-seq	0.2	Exc_L1-3	Height	0.00923881	-0.0129461	0.0114922	-1.40127	1.2439	0.0542028	-3.63521e-07	1.14447e-07	-3.17633	0.0014915	0.0047941
snmCAT-seq	0.2	Exc_L1-3	Intelligence	0.00923881	0.0789914	0.0133736	8.54996	1.44755	3.28153e-07	2.20309e-07	4.58466e-08	4.80535	1.5448e-06	1.5448e-05
snmCAT-seq	0.2	Exc_L1-3	Depression	0.00923881	0.109302	0.0126617	11.8308	1.37049	4.33581e-14	1.06306e-07	1.3777e-08	7.71621	1.19835e-14	2.15704e-12
snmCAT-seq	0.2	Exc_L1-3	Type 2 Diabetes	0.00923881	0.0278046	0.061163	3.00955	6.62023	0.758047	1.26585e-08	1.0638e-07	0.118993	0.905281	0.956003
snmCAT-seq	0.2	Exc_L1-3	Parkinson Disease	0.00923881	0.109281	0.0529364	11.8285	5.72979	0.054247	1.12026e-07	5.90755e-08	1.89632	0.0579177	0.121932
snmCAT-seq	0.2	Exc_L1-3	Schizophrenia	0.00923881	0.11009	0.0180264	11.916	1.95116	1.03404e-07	6.61386e-07	1.29786e-07	5.09598	3.46948e-07	4.99605e-06
snmCAT-seq	0.2	Exc_L1-3	Education Years	0.00923881	0.0973214	0.0137086	10.534	1.48381	2.83071e-09	2.10248e-07	3.60176e-08	5.83737	5.30306e-09	1.123e-07
snmCAT-seq	0.2	Exc_L1-3	Neuroticism	0.00923881	0.0904078	0.0148934	9.78566	1.61204	4.26353e-08	1.59167e-07	2.96879e-08	5.36136	8.25989e-08	1.48678e-06
snmCAT-seq	0.2	Inh_UNC5B	ADHD	0.00181357	0.0370966	0.0167367	20.455	9.2286	0.0306202	9.04724e-07	4.45217e-07	2.0321	0.0421437	0.0936526
snmCAT-seq	0.2	Inh_UNC5B	Alzheimer Disease	0.00181357	0.0111571	0.0221207	6.15198	12.1973	0.675819	2.09918e-08	5.1662e-08	0.40633	0.6845	0.797476
snmCAT-seq	0.2	Inh_UNC5B	Anorexia	0.00181357	-0.00261691	0.0111718	-1.44296	6.16012	0.691913	-1.75563e-07	2.59662e-07	-0.676122	0.498963	0.609163
snmCAT-seq	0.2	Inh_UNC5B	Autism	0.00181357	-0.0035912	0.0165368	-1.98018	9.11834	0.739315	-1.20566e-07	2.85879e-07	-0.421738	0.673216	0.789439
snmCAT-seq	0.2	Inh_UNC5B	BMI	0.00181357	0.0193561	0.00600295	10.6729	3.31001	0.00341467	3.05342e-07	1.19807e-07	2.54861	0.0108153	0.0282424
snmCAT-seq	0.2	Inh_UNC5B	Bipolar	0.00181357	0.0483142	0.0145805	26.6404	8.03963	0.00146254	7.97003e-07	2.60827e-07	3.05568	0.00224551	0.00685071
snmCAT-seq	0.2	Inh_UNC5B	Epilepsy	0.00181357	0.0569013	0.0157782	31.3752	8.70008	0.000280514	2.91979e-06	8.16734e-07	3.57495	0.000350291	0.00142475
snmCAT-seq	0.2	Inh_UNC5B	Age of smoking	0.00181357	0.0258718	0.0129621	14.2656	7.14725	0.0633904	9.8469e-08	5.88075e-08	1.67443	0.0940461	0.17726
snmCAT-seq	0.2	Inh_UNC5B	Cigarettes per day	0.00181357	0.0305402	0.0100702	16.8398	5.55269	0.0044432	2.0659e-07	7.7674e-08	2.6597	0.00782101	0.0211696
snmCAT-seq	0.2	Inh_UNC5B	Drinks per week	0.00181357	0.0189083	0.00761459	10.426	4.19866	0.0238331	5.98875e-08	3.15186e-08	1.90007	0.0574241	0.121604
snmCAT-seq	0.2	Inh_UNC5B	Smoking cessation	0.00181357	0.0309189	0.0081364	17.0486	4.48639	0.000622138	1.89281e-07	5.67756e-08	3.33384	0.000856561	0.00305309
snmCAT-seq	0.2	Inh_UNC5B	Smoking initiation	0.00181357	0.0342737	0.00819067	18.8984	4.51632	9.74839e-05	1.70081e-07	4.77792e-08	3.55973	0.000371232	0.00145265
snmCAT-seq	0.2	Inh_UNC5B	Height	0.00181357	-0.00558989	0.00655209	-3.08225	3.6128	0.2608	-5.51964e-07	3.2723e-07	-1.68678	0.0916463	0.175493
snmCAT-seq	0.2	Inh_UNC5B	Intelligence	0.00181357	0.0200805	0.00706342	11.0724	3.89475	0.00982442	2.75803e-07	1.20304e-07	2.29255	0.0218739	0.0539357
snmCAT-seq	0.2	Inh_UNC5B	Depression	0.00181357	0.0219177	0.00780719	12.0853	4.30487	0.0106557	1.00443e-07	4.31379e-08	2.32842	0.0198899	0.0497247
snmCAT-seq	0.2	Inh_UNC5B	Type 2 Diabetes	0.00181357	-0.0120134	0.0401439	-6.62418	22.1353	0.720936	-1.53038e-07	3.41688e-07	-0.447888	0.654234	0.774907
snmCAT-seq	0.2	Inh_UNC5B	Parkinson Disease	0.00181357	0.034462	0.0283361	19.0023	15.6245	0.238476	1.84949e-07	1.60027e-07	1.15573	0.24779	0.371685
snmCAT-seq	0.2	Inh_UNC5B	Schizophrenia	0.00181357	0.0348642	0.00763205	19.224	4.20829	2.37588e-05	1.07581e-06	2.69174e-07	3.9967	6.4231e-05	0.000367034
snmCAT-seq	0.2	Inh_UNC5B	Education Years	0.00181357	0.0294737	0.00703385	16.2517	3.87845	0.000129205	3.23217e-07	9.06802e-08	3.56436	0.000364747	0.00144386
snmCAT-seq	0.2	Inh_UNC5B	Neuroticism	0.00181357	0.0211852	0.00671179	11.6815	3.70086	0.00431552	1.80229e-07	7.04429e-08	2.55851	0.0105122	0.0280325
snmCAT-seq	0.2	Micro-Endo	ADHD	0.0198547	0.0709013	0.0361609	3.57101	1.82128	0.151763	1.1222e-07	9.20284e-08	1.2194	0.222692	0.338266
snmCAT-seq	0.2	Micro-Endo	Alzheimer Disease	0.0198547	0.0889977	0.0686644	4.48245	3.45835	0.308848	1.56563e-08	1.41941e-08	1.10301	0.270023	0.393808
snmCAT-seq	0.2	Micro-Endo	Anorexia	0.0198547	0.0506236	0.038201	2.54971	1.92403	0.418012	5.20237e-08	8.22347e-08	0.632624	0.526979	0.638762
snmCAT-seq	0.2	Micro-Endo	Autism	0.0198547	-0.089723	0.0490474	-4.51898	2.47032	0.0282232	-1.8411e-07	8.31045e-08	-2.2154	0.0267326	0.0633141
snmCAT-seq	0.2	Micro-Endo	BMI	0.0198547	0.0504667	0.01475	2.5418	0.742897	0.0430194	4.63943e-08	2.88308e-08	1.60919	0.107575	0.193635
snmCAT-seq	0.2	Micro-Endo	Bipolar	0.0198547	-0.00959891	0.0217901	-0.483458	1.09748	0.175208	-6.19791e-08	3.68637e-08	-1.68131	0.0927036	0.176578
snmCAT-seq	0.2	Micro-Endo	Epilepsy	0.0198547	0.029493	0.0463547	1.48544	2.3347	0.833872	5.6969e-08	2.3144e-07	0.24615	0.805566	0.897844
snmCAT-seq	0.2	Micro-Endo	Age of smoking	0.0198547	0.00844297	0.0359973	0.425238	1.81304	0.751759	-7.27269e-09	1.55648e-08	-0.467253	0.640319	0.763294
snmCAT-seq	0.2	Micro-Endo	Cigarettes per day	0.0198547	0.0445499	0.0238187	2.2438	1.19965	0.299038	1.54129e-08	1.70037e-08	0.906446	0.3647	0.482691
snmCAT-seq	0.2	Micro-Endo	Drinks per week	0.0198547	0.024833	0.0274534	1.25074	1.38272	0.856032	-5.61803e-10	1.0557e-08	-0.0532164	0.95756	0.968319
snmCAT-seq	0.2	Micro-Endo	Smoking cessation	0.0198547	0.0464226	0.0239962	2.33811	1.20859	0.267868	1.39035e-08	1.53253e-08	0.907226	0.364287	0.482691
snmCAT-seq	0.2	Micro-Endo	Smoking initiation	0.0198547	0.052408	0.0190418	2.63958	0.959058	0.0856012	1.25567e-08	1.02585e-08	1.22403	0.220942	0.33703
snmCAT-seq	0.2	Micro-Endo	Height	0.0198547	0.0128059	0.0159355	0.644981	0.802607	0.65813	-8.46755e-08	7.32533e-08	-1.15593	0.247711	0.371685
snmCAT-seq	0.2	Micro-Endo	Intelligence	0.0198547	0.0208285	0.0167212	1.04905	0.84218	0.953545	-3.81917e-09	2.71141e-08	-0.140856	0.887984	0.954251
snmCAT-seq	0.2	Micro-Endo	Depression	0.0198547	0.0612278	0.021592	3.08379	1.0875	0.0547311	1.89782e-08	1.12097e-08	1.69302	0.0904521	0.174132
snmCAT-seq	0.2	Micro-Endo	Type 2 Diabetes	0.0198547	-0.0411438	0.0669417	-2.07225	3.37158	0.362902	-5.55683e-08	5.31672e-08	-1.04516	0.295948	0.414558
snmCAT-seq	0.2	Micro-Endo	Parkinson Disease	0.0198547	-0.0606359	0.0663687	-3.05398	3.34272	0.215655	-4.34267e-08	3.53257e-08	-1.22932	0.218951	0.335414
snmCAT-seq	0.2	Micro-Endo	Schizophrenia	0.0198547	-0.00371862	0.0153982	-0.187292	0.775544	0.12669	-1.01949e-07	5.14515e-08	-1.98146	0.0475398	0.104356
snmCAT-seq	0.2	Micro-Endo	Education Years	0.0198547	0.0270252	0.0160474	1.36115	0.80824	0.655355	1.27432e-09	1.9318e-08	0.0659652	0.947406	0.968319
snmCAT-seq	0.2	Micro-Endo	Neuroticism	0.0198547	0.0463782	0.0181591	2.33588	0.914598	0.145794	2.02415e-08	1.77581e-08	1.13985	0.25435	0.378372
snmCAT-seq	0.2	Inh_CALB1	ADHD	0.00209137	0.0632508	0.0182875	30.2437	8.74426	0.000656388	1.41032e-06	4.23021e-07	3.33393	0.00085628	0.00305309
snmCAT-seq	0.2	Inh_CALB1	Alzheimer Disease	0.00209137	0.00559129	0.0263299	2.6735	12.5898	0.895879	7.77945e-09	5.29203e-08	0.147003	0.88313	0.951876
snmCAT-seq	0.2	Inh_CALB1	Anorexia	0.00209137	0.00822208	0.0160444	3.93143	7.67172	0.702367	5.30658e-08	3.23032e-07	0.164274	0.869515	0.945012
snmCAT-seq	0.2	Inh_CALB1	Autism	0.00209137	0.0246962	0.0190621	11.8086	9.11463	0.235876	3.31922e-07	2.90321e-07	1.14329	0.252917	0.377801
snmCAT-seq	0.2	Inh_CALB1	BMI	0.00209137	0.0187781	0.00660741	8.97884	3.15936	0.0124563	2.47498e-07	1.16473e-07	2.12493	0.0335923	0.0770268
snmCAT-seq	0.2	Inh_CALB1	Bipolar	0.00209137	0.0564719	0.0172467	27.0023	8.24658	0.00195815	8.19799e-07	2.74096e-07	2.99092	0.0027814	0.00801043
snmCAT-seq	0.2	Inh_CALB1	Epilepsy	0.00209137	0.0491504	0.0152819	23.5015	7.3071	0.00281961	2.16655e-06	7.43958e-07	2.9122	0.00358893	0.0100939
snmCAT-seq	0.2	Inh_CALB1	Age of smoking	0.00209137	0.0352846	0.012801	16.8715	6.12084	0.0122499	1.20973e-07	5.21011e-08	2.32189	0.0202391	0.0502489
snmCAT-seq	0.2	Inh_CALB1	Cigarettes per day	0.00209137	0.0338629	0.011454	16.1917	5.47678	0.00517071	1.99756e-07	7.66627e-08	2.60565	0.00917013	0.0246362
snmCAT-seq	0.2	Inh_CALB1	Drinks per week	0.00209137	0.0281663	0.00784377	13.4679	3.75054	0.000758507	8.40561e-08	2.76257e-08	3.04267	0.00234486	0.00697646
snmCAT-seq	0.2	Inh_CALB1	Smoking cessation	0.00209137	0.0236768	0.00796934	11.3212	3.81058	0.00727053	1.18838e-07	4.78825e-08	2.48187	0.0130695	0.0336072
snmCAT-seq	0.2	Inh_CALB1	Smoking initiation	0.00209137	0.0404185	0.00850689	19.3263	4.06761	1.42145e-05	1.76199e-07	4.38898e-08	4.01457	5.95543e-05	0.000357326
snmCAT-seq	0.2	Inh_CALB1	Height	0.00209137	-0.00778986	0.0070055	-3.72476	3.34972	0.160705	-5.93157e-07	3.01378e-07	-1.96815	0.0490505	0.107019
snmCAT-seq	0.2	Inh_CALB1	Intelligence	0.00209137	0.0276513	0.00784563	13.2216	3.75143	0.00115822	3.4804e-07	1.15335e-07	3.01765	0.00254746	0.00745598
snmCAT-seq	0.2	Inh_CALB1	Depression	0.00209137	0.0368124	0.00851211	17.602	4.07011	4.94692e-05	1.57272e-07	4.02915e-08	3.90336	9.48656e-05	0.00048788
snmCAT-seq	0.2	Inh_CALB1	Type 2 Diabetes	0.00209137	0.0125903	0.0321603	6.02013	15.3776	0.74269	4.98636e-08	2.41784e-07	0.206232	0.836609	0.926706
snmCAT-seq	0.2	Inh_CALB1	Parkinson Disease	0.00209137	0.00598195	0.0271015	2.8603	12.9587	0.885651	1.45244e-08	1.34034e-07	0.108364	0.913707	0.960049
snmCAT-seq	0.2	Inh_CALB1	Schizophrenia	0.00209137	0.0467432	0.0102552	22.3505	4.90358	2.11823e-05	1.2957e-06	3.16029e-07	4.09994	4.13259e-05	0.000262449
snmCAT-seq	0.2	Inh_CALB1	Education Years	0.00209137	0.0428643	0.00919945	20.4958	4.39876	1.85608e-05	4.26308e-07	1.03178e-07	4.13177	3.59982e-05	0.000239988
snmCAT-seq	0.2	Inh_CALB1	Neuroticism	0.00209137	0.033074	0.00810998	15.8145	3.87783	0.000149348	2.62102e-07	7.33457e-08	3.57351	0.00035223	0.00142475
snmCAT-seq	0.2	Oligo	ADHD	0.00537865	0.0318119	0.0182189	5.91448	3.38725	0.141743	1.80434e-07	1.71018e-07	1.05506	0.291398	0.409778
snmCAT-seq	0.2	Oligo	Alzheimer Disease	0.00537865	0.010485	0.0678844	1.94937	12.6211	0.940148	4.28067e-09	5.02929e-08	0.0851147	0.93217	0.961551
snmCAT-seq	0.2	Oligo	Anorexia	0.00537865	0.0131789	0.023567	2.45022	4.38158	0.740764	-1.06132e-08	1.87502e-07	-0.0566031	0.954861	0.968319
snmCAT-seq	0.2	Oligo	Autism	0.00537865	0.0419066	0.0324567	7.79128	6.03436	0.254461	2.04179e-07	1.9173e-07	1.06493	0.286908	0.405047
snmCAT-seq	0.2	Oligo	BMI	0.00537865	0.0253709	0.00744464	4.71696	1.38411	0.00826705	8.56036e-08	5.28456e-08	1.61988	0.105258	0.190417
snmCAT-seq	0.2	Oligo	Bipolar	0.00537865	0.0306306	0.0135727	5.69485	2.52345	0.0643859	1.08674e-07	8.54424e-08	1.2719	0.20341	0.31595
snmCAT-seq	0.2	Oligo	Epilepsy	0.00537865	0.0486894	0.0257925	9.05234	4.79534	0.0936757	7.45241e-07	4.89579e-07	1.52221	0.127957	0.220405
snmCAT-seq	0.2	Oligo	Age of smoking	0.00537865	0.0306649	0.0200537	5.70123	3.72838	0.209286	2.95149e-08	3.1715e-08	0.930627	0.352046	0.476454
snmCAT-seq	0.2	Oligo	Cigarettes per day	0.00537865	0.0527914	0.0149019	9.81498	2.77056	0.00190899	1.11273e-07	3.98248e-08	2.79407	0.00520491	0.0143377
snmCAT-seq	0.2	Oligo	Drinks per week	0.00537865	0.0243651	0.0138319	4.52997	2.57162	0.171337	1.55347e-08	1.98446e-08	0.782816	0.433735	0.544058
snmCAT-seq	0.2	Oligo	Smoking cessation	0.00537865	0.0372337	0.0168503	6.92249	3.1328	0.0651232	6.28477e-08	3.99181e-08	1.57442	0.115391	0.202535
snmCAT-seq	0.2	Oligo	Smoking initiation	0.00537865	0.0389346	0.0106298	7.23873	1.9763	0.00181998	4.75098e-08	2.10992e-08	2.25173	0.0243393	0.0588065
snmCAT-seq	0.2	Oligo	Height	0.00537865	0.0193431	0.0120925	3.59628	2.24824	0.246773	2.5779e-08	2.03362e-07	0.126764	0.899127	0.955785
snmCAT-seq	0.2	Oligo	Intelligence	0.00537865	0.0200214	0.0100064	3.72238	1.86039	0.144594	5.06996e-08	5.97464e-08	0.848579	0.396115	0.507479
snmCAT-seq	0.2	Oligo	Depression	0.00537865	0.0528188	0.0107701	9.82007	2.00238	2.31577e-05	8.06158e-08	2.11723e-08	3.8076	0.000140322	0.000682646
snmCAT-seq	0.2	Oligo	Type 2 Diabetes	0.00537865	-0.00666108	0.0508635	-1.23843	9.45655	0.812383	-6.99248e-08	1.48921e-07	-0.469544	0.638681	0.763294
snmCAT-seq	0.2	Oligo	Parkinson Disease	0.00537865	0.0219094	0.0436446	4.07339	8.11442	0.705573	3.12075e-08	8.4918e-08	0.367502	0.713245	0.825621
snmCAT-seq	0.2	Oligo	Schizophrenia	0.00537865	0.0260399	0.0117145	4.84134	2.17797	0.0816945	1.51981e-07	1.42547e-07	1.06618	0.286342	0.405047
snmCAT-seq	0.2	Oligo	Education Years	0.00537865	0.0270343	0.0102723	5.02622	1.90982	0.0376319	6.51602e-08	4.594e-08	1.41838	0.156081	0.256571
snmCAT-seq	0.2	Oligo	Neuroticism	0.00537865	0.0365413	0.0103581	6.79377	1.92577	0.00274695	8.81528e-08	3.63917e-08	2.42234	0.0154211	0.0393731
snmCAT-seq	0.3	Astro	ADHD	0.00982175	0.0830623	0.0244579	8.45698	2.49018	0.00220928	3.25735e-07	1.2405e-07	2.62584	0.0086435	0.0202056
snmCAT-seq	0.3	Astro	Alzheimer Disease	0.00982175	0.0290947	0.0470081	2.96227	4.78612	0.685294	8.03434e-09	2.04528e-08	0.392823	0.69445	0.764532
snmCAT-seq	0.3	Astro	Anorexia	0.00982175	0.0608021	0.0314323	6.19056	3.20027	0.104105	1.61803e-07	1.40178e-07	1.15427	0.24839	0.334907
snmCAT-seq	0.3	Astro	Autism	0.00982175	0.0368838	0.0385666	3.75532	3.92665	0.483685	7.46023e-08	1.31669e-07	0.566588	0.570994	0.6505
snmCAT-seq	0.3	Astro	BMI	0.00982175	0.0487334	0.0105874	4.96178	1.07795	0.000358373	1.00749e-07	4.28728e-08	2.34995	0.0187757	0.041983
snmCAT-seq	0.3	Astro	Bipolar	0.00982175	0.0716531	0.0149166	7.29535	1.51873	4.49371e-05	1.71715e-07	5.2371e-08	3.27881	0.00104247	0.00301569
snmCAT-seq	0.3	Astro	Epilepsy	0.00982175	0.0194415	0.0253336	1.97944	2.57934	0.704942	1.96655e-08	2.68785e-07	0.0731644	0.941675	0.954376
snmCAT-seq	0.3	Astro	Age of smoking	0.00982175	0.0511789	0.0242837	5.21077	2.47244	0.0882854	2.6604e-08	2.15795e-08	1.23284	0.217637	0.30368
snmCAT-seq	0.3	Astro	Cigarettes per day	0.00982175	0.0722953	0.0286583	7.36074	2.91784	0.0310646	7.82152e-08	4.26266e-08	1.83489	0.0665217	0.115134
snmCAT-seq	0.3	Astro	Drinks per week	0.00982175	0.0340916	0.0176743	3.47103	1.79951	0.172724	7.83632e-09	1.40844e-08	0.556382	0.577949	0.656346
snmCAT-seq	0.3	Astro	Smoking cessation	0.00982175	0.0537888	0.0150628	5.4765	1.53361	0.00429598	4.55698e-08	1.99218e-08	2.28744	0.0221702	0.0489648
snmCAT-seq	0.3	Astro	Smoking initiation	0.00982175	0.0826915	0.0205351	8.41923	2.09077	0.000526379	6.36897e-08	2.32952e-08	2.73403	0.00625638	0.0149159
snmCAT-seq	0.3	Astro	Height	0.00982175	0.0268228	0.0201102	2.73096	2.04751	0.397148	-4.71507e-08	1.87048e-07	-0.252079	0.80098	0.84561
snmCAT-seq	0.3	Astro	Intelligence	0.00982175	0.0536892	0.0139621	5.46636	1.42155	0.00202112	1.12899e-07	4.68439e-08	2.41011	0.0159475	0.0363361
snmCAT-seq	0.3	Astro	Depression	0.00982175	0.075083	0.0130641	7.64457	1.33012	2.277e-06	6.02089e-08	1.42545e-08	4.22386	2.40153e-05	0.000115661
snmCAT-seq	0.3	Astro	Type 2 Diabetes	0.00982175	0.0381789	0.0663817	3.88718	6.75864	0.666623	1.50116e-08	1.04834e-07	0.143194	0.886137	0.913759
snmCAT-seq	0.3	Astro	Parkinson Disease	0.00982175	-0.0308409	0.0468084	-3.14006	4.76579	0.385359	-4.9039e-08	5.08003e-08	-0.965329	0.33438	0.422375
snmCAT-seq	0.3	Astro	Schizophrenia	0.00982175	0.0371644	0.0133108	3.78389	1.35524	0.0418121	8.95829e-08	9.09155e-08	0.985343	0.324456	0.412735
snmCAT-seq	0.3	Astro	Education Years	0.00982175	0.0504351	0.0146899	5.13505	1.49565	0.00702704	7.17438e-08	3.67349e-08	1.95301	0.0508179	0.0923961
snmCAT-seq	0.3	Astro	Neuroticism	0.00982175	0.0688591	0.0137181	7.01088	1.3967	2.05325e-05	9.68884e-08	2.64092e-08	3.66874	0.000243747	0.000827821
snmCAT-seq	0.3	Exc_L6	ADHD	0.0135076	0.149427	0.0311395	11.0624	2.30533	5.7342e-06	4.87759e-07	1.11531e-07	4.37329	1.22388e-05	6.67573e-05
snmCAT-seq	0.3	Exc_L6	Alzheimer Disease	0.0135076	0.038207	0.0573514	2.82856	4.24586	0.675816	6.74276e-09	1.80961e-08	0.372608	0.70944	0.773935
snmCAT-seq	0.3	Exc_L6	Anorexia	0.0135076	0.0492659	0.0255983	3.64727	1.8951	0.166868	7.49923e-08	8.27959e-08	0.905749	0.365069	0.451631
snmCAT-seq	0.3	Exc_L6	Autism	0.0135076	0.0932011	0.0399536	6.89989	2.95786	0.043282	1.88004e-07	9.52569e-08	1.97366	0.0484208	0.0903186
snmCAT-seq	0.3	Exc_L6	BMI	0.0135076	0.078403	0.0140865	5.80436	1.04286	1.11563e-05	1.53092e-07	4.0688e-08	3.76257	0.000168175	0.000605429
snmCAT-seq	0.3	Exc_L6	Bipolar	0.0135076	0.164569	0.0219049	12.1835	1.62167	1.06902e-10	3.51274e-07	5.48103e-08	6.40891	1.46565e-10	2.93131e-09
snmCAT-seq	0.3	Exc_L6	Epilepsy	0.0135076	0.141353	0.0341337	10.4647	2.527	6.08543e-05	9.17842e-07	2.41227e-07	3.80489	0.000141869	0.000536535
snmCAT-seq	0.3	Exc_L6	Age of smoking	0.0135076	0.0848934	0.0225894	6.28486	1.67234	0.00210305	3.86621e-08	1.45973e-08	2.64858	0.00808317	0.0190192
snmCAT-seq	0.3	Exc_L6	Cigarettes per day	0.0135076	0.121141	0.0294833	8.96835	2.18272	0.000174129	1.0651e-07	3.07869e-08	3.45959	0.000540994	0.00168662
snmCAT-seq	0.3	Exc_L6	Drinks per week	0.0135076	0.089146	0.0160505	6.59969	1.18825	2.71414e-06	3.77119e-08	8.8274e-09	4.27215	1.93601e-05	9.68007e-05
snmCAT-seq	0.3	Exc_L6	Smoking cessation	0.0135076	0.100879	0.0231867	7.46831	1.71656	0.000368008	7.64579e-08	2.24543e-08	3.40505	0.000661517	0.00202536
snmCAT-seq	0.3	Exc_L6	Smoking initiation	0.0135076	0.120837	0.0187173	8.94586	1.38568	3.21984e-08	7.69879e-08	1.5299e-08	5.03222	4.8482e-07	4.05896e-06
snmCAT-seq	0.3	Exc_L6	Height	0.0135076	-0.0206088	0.0133809	-1.52572	0.990618	0.0125108	-3.72827e-07	9.58949e-08	-3.88788	0.000101126	0.000404502
snmCAT-seq	0.3	Exc_L6	Intelligence	0.0135076	0.115125	0.0174521	8.52299	1.29202	1.94093e-08	2.23003e-07	4.16253e-08	5.35738	8.44361e-08	8.68486e-07
snmCAT-seq	0.3	Exc_L6	Depression	0.0135076	0.13523	0.0147945	10.0114	1.09527	4.16076e-15	8.91284e-08	1.10782e-08	8.04539	8.59693e-16	2.79112e-13
snmCAT-seq	0.3	Exc_L6	Type 2 Diabetes	0.0135076	-0.0388343	0.0609591	-2.875	4.51294	0.384396	-8.39173e-08	7.28983e-08	-1.15116	0.249668	0.335375
snmCAT-seq	0.3	Exc_L6	Parkinson Disease	0.0135076	0.102526	0.0619312	7.59023	4.58491	0.156576	6.77152e-08	4.89437e-08	1.38353	0.166502	0.248717
snmCAT-seq	0.3	Exc_L6	Schizophrenia	0.0135076	0.148827	0.0251085	11.018	1.85884	2.59856e-07	6.12496e-07	1.24166e-07	4.93288	8.10273e-07	6.62951e-06
snmCAT-seq	0.3	Exc_L6	Education Years	0.0135076	0.128024	0.0137588	9.47793	1.0186	5.8443e-14	1.8834e-07	2.47032e-08	7.62411	2.4572e-14	1.48082e-12
snmCAT-seq	0.3	Exc_L6	Neuroticism	0.0135076	0.124161	0.0187085	9.19194	1.38504	5.78629e-09	1.50266e-07	2.65072e-08	5.66886	1.43754e-08	1.84826e-07
snmCAT-seq	0.3	Inh_LAMP5	ADHD	0.00574268	0.0356944	0.0212882	6.21563	3.70701	0.159678	2.05223e-07	1.85628e-07	1.10556	0.268918	0.355921
snmCAT-seq	0.3	Inh_LAMP5	Alzheimer Disease	0.00574268	0.0145267	0.0270904	2.5296	4.71738	0.748859	6.9102e-09	1.97322e-08	0.350199	0.72619	0.787434
snmCAT-seq	0.3	Inh_LAMP5	Anorexia	0.00574268	0.00720137	0.0197643	1.25401	3.44166	0.941179	-5.81426e-08	1.45992e-07	-0.398258	0.69044	0.764532
snmCAT-seq	0.3	Inh_LAMP5	Autism	0.00574268	0.012224	0.0264189	2.12862	4.60046	0.806552	1.63066e-08	1.48253e-07	0.109991	0.912416	0.933153
snmCAT-seq	0.3	Inh_LAMP5	BMI	0.00574268	0.0346755	0.0117089	6.03821	2.03893	0.0147371	1.45833e-07	7.66639e-08	1.90223	0.0571406	0.101829
snmCAT-seq	0.3	Inh_LAMP5	Bipolar	0.00574268	0.0783715	0.0320112	13.6472	5.57426	0.0271072	3.84598e-07	1.91159e-07	2.01193	0.0442277	0.085602
snmCAT-seq	0.3	Inh_LAMP5	Epilepsy	0.00574268	0.0329019	0.0183282	5.72936	3.19157	0.145	4.04284e-07	3.25948e-07	1.24033	0.214853	0.302071
snmCAT-seq	0.3	Inh_LAMP5	Age of smoking	0.00574268	0.0255838	0.0134539	4.45503	2.34278	0.143772	1.88478e-08	1.9732e-08	0.95519	0.339482	0.425831
snmCAT-seq	0.3	Inh_LAMP5	Cigarettes per day	0.00574268	0.037896	0.0223368	6.59901	3.88961	0.14622	6.41883e-08	5.53831e-08	1.15899	0.246461	0.333557
snmCAT-seq	0.3	Inh_LAMP5	Drinks per week	0.00574268	0.0409622	0.0124857	7.13295	2.1742	0.00476561	3.69051e-08	1.64723e-08	2.24043	0.0250629	0.0543532
snmCAT-seq	0.3	Inh_LAMP5	Smoking cessation	0.00574268	0.0332796	0.0114531	5.79514	1.99439	0.0190373	5.05133e-08	2.58383e-08	1.95498	0.0505854	0.0923961
snmCAT-seq	0.3	Inh_LAMP5	Smoking initiation	0.00574268	0.0534212	0.0173155	9.3025	3.01523	0.00641169	7.06585e-08	3.26946e-08	2.16117	0.0306825	0.0639708
snmCAT-seq	0.3	Inh_LAMP5	Height	0.00574268	-0.000814635	0.012648	-0.141856	2.20246	0.605553	-2.67948e-07	2.04879e-07	-1.30783	0.19093	0.273843
snmCAT-seq	0.3	Inh_LAMP5	Intelligence	0.00574268	0.0396152	0.0140734	6.89839	2.45066	0.0158002	1.54225e-07	7.68494e-08	2.00685	0.0447659	0.0857219
snmCAT-seq	0.3	Inh_LAMP5	Depression	0.00574268	0.0491938	0.0189832	8.56636	3.30563	0.0232398	6.80148e-08	3.40143e-08	1.9996	0.0455438	0.0862935
snmCAT-seq	0.3	Inh_LAMP5	Type 2 Diabetes	0.00574268	-0.0372759	0.0375089	-6.49103	6.53161	0.230748	-1.50125e-07	9.71214e-08	-1.54575	0.122166	0.190388
snmCAT-seq	0.3	Inh_LAMP5	Parkinson Disease	0.00574268	-0.00141646	0.0322728	-0.246655	5.61982	0.825936	-1.65527e-08	5.98144e-08	-0.276734	0.781984	0.832741
snmCAT-seq	0.3	Inh_LAMP5	Schizophrenia	0.00574268	0.0535217	0.0279886	9.31999	4.87379	0.09233	4.54129e-07	3.25825e-07	1.39378	0.163383	0.245074
snmCAT-seq	0.3	Inh_LAMP5	Education Years	0.00574268	0.0428205	0.0225126	7.45654	3.92023	0.104775	1.25639e-07	9.35168e-08	1.3435	0.179111	0.262114
snmCAT-seq	0.3	Inh_LAMP5	Neuroticism	0.00574268	0.0504863	0.0129128	8.79143	2.24857	0.000520773	1.30873e-07	4.31865e-08	3.03041	0.00244222	0.00627999
snmCAT-seq	0.3	Inh_NDNF	ADHD	0.00573211	0.0330772	0.0201762	5.77052	3.51986	0.175889	1.78602e-07	1.76204e-07	1.01361	0.310768	0.396725
snmCAT-seq	0.3	Inh_NDNF	Alzheimer Disease	0.00573211	0.00566568	0.0241786	0.988412	4.21809	0.99782	4.03814e-10	1.71427e-08	0.0235561	0.981207	0.989452
snmCAT-seq	0.3	Inh_NDNF	Anorexia	0.00573211	0.0238344	0.0237505	4.15806	4.14342	0.44648	6.59578e-08	1.76771e-07	0.373126	0.709055	0.773935
snmCAT-seq	0.3	Inh_NDNF	Autism	0.00573211	0.0231207	0.0298553	4.03353	5.20844	0.561308	7.62707e-08	1.69902e-07	0.448911	0.653496	0.732892
snmCAT-seq	0.3	Inh_NDNF	BMI	0.00573211	0.0302255	0.0109528	5.27302	1.91078	0.027863	1.15847e-07	7.24658e-08	1.59865	0.109899	0.173525
snmCAT-seq	0.3	Inh_NDNF	Bipolar	0.00573211	0.074463	0.033685	12.9905	5.87655	0.0463784	3.62424e-07	2.01471e-07	1.79889	0.0720363	0.121183
snmCAT-seq	0.3	Inh_NDNF	Epilepsy	0.00573211	0.0227959	0.014557	3.97687	2.53956	0.246428	2.21753e-07	2.57062e-07	0.862645	0.388333	0.472334
snmCAT-seq	0.3	Inh_NDNF	Age of smoking	0.00573211	0.0417401	0.0185417	7.28181	3.23471	0.0556044	4.27391e-08	2.74828e-08	1.55512	0.119917	0.187697
snmCAT-seq	0.3	Inh_NDNF	Cigarettes per day	0.00573211	0.0490823	0.0287427	8.5627	5.01434	0.13171	9.27523e-08	7.25349e-08	1.27873	0.200994	0.285999
snmCAT-seq	0.3	Inh_NDNF	Drinks per week	0.00573211	0.0416573	0.0127182	7.26736	2.21877	0.00512319	3.75884e-08	1.69016e-08	2.22395	0.0261516	0.0560391
snmCAT-seq	0.3	Inh_NDNF	Smoking cessation	0.00573211	0.0433116	0.0167831	7.55596	2.92791	0.0303837	7.30482e-08	3.83735e-08	1.90361	0.0569609	0.101829
snmCAT-seq	0.3	Inh_NDNF	Smoking initiation	0.00573211	0.0528124	0.0188956	9.21343	3.29645	0.0139034	6.94813e-08	3.59555e-08	1.93243	0.0533069	0.0959524
snmCAT-seq	0.3	Inh_NDNF	Height	0.00573211	-0.00456501	0.014019	-0.796394	2.44569	0.464635	-3.28916e-07	2.2828e-07	-1.44084	0.149629	0.228247
snmCAT-seq	0.3	Inh_NDNF	Intelligence	0.00573211	0.0403674	0.0145299	7.04233	2.53483	0.0169048	1.58317e-07	7.97703e-08	1.98466	0.0471824	0.0884669
snmCAT-seq	0.3	Inh_NDNF	Depression	0.00573211	0.044058	0.0194841	7.68619	3.39911	0.0509851	5.8692e-08	3.50328e-08	1.67534	0.0938667	0.152905
snmCAT-seq	0.3	Inh_NDNF	Type 2 Diabetes	0.00573211	-0.0261507	0.034073	-4.56214	5.94423	0.334401	-1.1842e-07	8.94429e-08	-1.32397	0.185513	0.269722
snmCAT-seq	0.3	Inh_NDNF	Parkinson Disease	0.00573211	-0.011431	0.0308169	-1.99421	5.37619	0.580831	-3.50092e-08	5.71095e-08	-0.613018	0.539864	0.624923
snmCAT-seq	0.3	Inh_NDNF	Schizophrenia	0.00573211	0.0545928	0.0283577	9.52403	4.94716	0.0902485	4.67679e-07	3.31032e-07	1.41279	0.157718	0.238564
snmCAT-seq	0.3	Inh_NDNF	Education Years	0.00573211	0.0360625	0.0211498	6.29132	3.68971	0.156982	9.77415e-08	8.79447e-08	1.1114	0.266397	0.353886
snmCAT-seq	0.3	Inh_NDNF	Neuroticism	0.00573211	0.0441506	0.0116051	7.70233	2.02457	0.000996112	1.08741e-07	3.9086e-08	2.78209	0.00540094	0.0130493
snmCAT-seq	0.3	Exc_L1-3	ADHD	0.0178234	0.168262	0.0338576	9.44051	1.89962	4.1983e-06	4.06421e-07	9.36921e-08	4.33784	1.4389e-05	7.50729e-05
snmCAT-seq	0.3	Exc_L1-3	Alzheimer Disease	0.0178234	0.0249789	0.0765277	1.40147	4.29367	0.927619	1.17222e-10	1.84109e-08	0.00636699	0.99492	0.99492
snmCAT-seq	0.3	Exc_L1-3	Anorexia	0.0178234	0.0563883	0.0265963	3.16373	1.49221	0.149	5.86308e-08	6.59431e-08	0.889112	0.373943	0.459452
snmCAT-seq	0.3	Exc_L1-3	Autism	0.0178234	0.0957103	0.0368549	5.36993	2.06779	0.0282778	1.37025e-07	6.65391e-08	2.05932	0.039464	0.0780606
snmCAT-seq	0.3	Exc_L1-3	BMI	0.0178234	0.0793965	0.0129916	4.45463	0.728906	4.28831e-06	1.01361e-07	2.819e-08	3.59563	0.000323607	0.00104954
snmCAT-seq	0.3	Exc_L1-3	Bipolar	0.0178234	0.176859	0.0218074	9.92287	1.22353	1.10746e-11	2.77243e-07	4.2175e-08	6.57364	4.9099e-11	1.10473e-09
snmCAT-seq	0.3	Exc_L1-3	Epilepsy	0.0178234	0.176433	0.0348486	9.89897	1.95522	4.1959e-07	8.69005e-07	1.79599e-07	4.83859	1.30763e-06	9.60711e-06
snmCAT-seq	0.3	Exc_L1-3	Age of smoking	0.0178234	0.0837852	0.0247951	4.70086	1.39116	0.0092142	2.54216e-08	1.21458e-08	2.09303	0.0363469	0.0735106
snmCAT-seq	0.3	Exc_L1-3	Cigarettes per day	0.0178234	0.136425	0.0299656	7.65425	1.68125	6.13807e-05	8.82483e-08	2.42033e-08	3.64613	0.000266216	0.000887386
snmCAT-seq	0.3	Exc_L1-3	Drinks per week	0.0178234	0.118937	0.0178207	6.67309	0.999851	2.52693e-08	3.86749e-08	7.56439e-09	5.11276	3.17479e-07	2.85731e-06
snmCAT-seq	0.3	Exc_L1-3	Smoking cessation	0.0178234	0.121838	0.0232615	6.83588	1.30511	3.34427e-05	6.8464e-08	1.70544e-08	4.01444	5.95882e-05	0.000258455
snmCAT-seq	0.3	Exc_L1-3	Smoking initiation	0.0178234	0.132066	0.0192436	7.40973	1.07968	1.05331e-08	6.10983e-08	1.20075e-08	5.08836	3.61174e-07	3.09578e-06
snmCAT-seq	0.3	Exc_L1-3	Height	0.0178234	-0.0160611	0.0154548	-0.901126	0.867106	0.0295637	-3.20722e-07	8.27398e-08	-3.87627	0.000106068	0.000415048
snmCAT-seq	0.3	Exc_L1-3	Intelligence	0.0178234	0.131645	0.0180431	7.38609	1.01233	1.59236e-09	1.89208e-07	3.29949e-08	5.73445	9.78267e-09	1.30436e-07
snmCAT-seq	0.3	Exc_L1-3	Depression	0.0178234	0.1507	0.016222	8.45518	0.910152	1.83205e-14	7.34094e-08	9.49022e-09	7.73527	1.03187e-14	1.23188e-12
snmCAT-seq	0.3	Exc_L1-3	Type 2 Diabetes	0.0178234	-0.0032379	0.0732569	-0.181666	4.11016	0.769642	-3.98433e-08	6.72652e-08	-0.592332	0.553628	0.636761
snmCAT-seq	0.3	Exc_L1-3	Parkinson Disease	0.0178234	0.143226	0.0666492	8.03586	3.73942	0.0531288	7.36545e-08	3.88763e-08	1.89458	0.0581476	0.102613
snmCAT-seq	0.3	Exc_L1-3	Schizophrenia	0.0178234	0.162361	0.024163	9.10943	1.35569	1.39841e-08	4.91937e-07	9.19683e-08	5.34899	8.84483e-08	8.84483e-07
snmCAT-seq	0.3	Exc_L1-3	Education Years	0.0178234	0.13944	0.0162569	7.82342	0.912108	1.3974e-11	1.50741e-07	2.2794e-08	6.61317	3.76171e-11	9.02811e-10
snmCAT-seq	0.3	Exc_L1-3	Neuroticism	0.0178234	0.136871	0.0183517	7.67928	1.02964	1.10763e-10	1.21571e-07	1.91914e-08	6.33466	2.37862e-10	4.28151e-09
snmCAT-seq	0.3	Exc_L4-5	ADHD	0.0130793	0.138661	0.0292684	10.6015	2.23776	9.42602e-06	4.62225e-07	1.09451e-07	4.2231	2.4096e-05	0.000115661
snmCAT-seq	0.3	Exc_L4-5	Alzheimer Disease	0.0130793	0.0184014	0.0657832	1.4069	5.02955	0.937173	-1.99748e-10	2.11228e-08	-0.00945652	0.992455	0.99492
snmCAT-seq	0.3	Exc_L4-5	Anorexia	0.0130793	0.0363746	0.0222999	2.78107	1.70497	0.296999	4.357e-08	7.41272e-08	0.587773	0.556685	0.638237
snmCAT-seq	0.3	Exc_L4-5	Autism	0.0130793	0.0535015	0.0360218	4.09054	2.7541	0.260115	9.21643e-08	9.01783e-08	1.02202	0.30677	0.393095
snmCAT-seq	0.3	Exc_L4-5	BMI	0.0130793	0.0669415	0.0120222	5.11811	0.919176	1.0962e-05	1.25776e-07	3.43706e-08	3.65941	0.000252801	0.000850545
snmCAT-seq	0.3	Exc_L4-5	Bipolar	0.0130793	0.131921	0.0188807	10.0862	1.44355	3.02981e-09	2.78394e-07	5.03342e-08	5.53091	3.18578e-08	3.69962e-07
snmCAT-seq	0.3	Exc_L4-5	Epilepsy	0.0130793	0.130549	0.0315282	9.98133	2.41054	4.05645e-05	8.63504e-07	2.20886e-07	3.90928	9.25705e-05	0.000378697
snmCAT-seq	0.3	Exc_L4-5	Age of smoking	0.0130793	0.0702452	0.0250055	5.3707	1.91184	0.0242557	3.10843e-08	1.64814e-08	1.88602	0.0592922	0.104042
snmCAT-seq	0.3	Exc_L4-5	Cigarettes per day	0.0130793	0.116371	0.02934	8.89731	2.24323	0.000240826	1.05489e-07	3.09889e-08	3.40408	0.000663867	0.00202536
snmCAT-seq	0.3	Exc_L4-5	Drinks per week	0.0130793	0.0855612	0.0148094	6.54171	1.13228	1.44317e-06	3.72155e-08	8.48061e-09	4.3883	1.14238e-05	6.32704e-05
snmCAT-seq	0.3	Exc_L4-5	Smoking cessation	0.0130793	0.0992319	0.0246996	7.58692	1.88845	0.00105065	7.72013e-08	2.47419e-08	3.12026	0.0018069	0.0049279
snmCAT-seq	0.3	Exc_L4-5	Smoking initiation	0.0130793	0.109061	0.0184191	8.33844	1.40826	2.77448e-07	7.12937e-08	1.52713e-08	4.66848	3.03443e-06	1.88344e-05
snmCAT-seq	0.3	Exc_L4-5	Height	0.0130793	-0.0106447	0.0138578	-0.813855	1.05952	0.0892332	-3.06765e-07	1.01139e-07	-3.0331	0.00242053	0.00626899
snmCAT-seq	0.3	Exc_L4-5	Intelligence	0.0130793	0.121175	0.0178359	9.26463	1.36367	3.29925e-09	2.47956e-07	4.30524e-08	5.75939	8.44183e-09	1.16887e-07
snmCAT-seq	0.3	Exc_L4-5	Depression	0.0130793	0.122441	0.0140979	9.3614	1.07788	8.89547e-14	8.21233e-08	1.07871e-08	7.61311	2.67578e-14	1.48082e-12
snmCAT-seq	0.3	Exc_L4-5	Type 2 Diabetes	0.0130793	-0.0397488	0.0582174	-3.03906	4.4511	0.357426	-8.55458e-08	7.17815e-08	-1.19175	0.233358	0.319426
snmCAT-seq	0.3	Exc_L4-5	Parkinson Disease	0.0130793	0.129317	0.0665189	9.88715	5.0858	0.0766786	9.22238e-08	5.27927e-08	1.7469	0.080654	0.13319
snmCAT-seq	0.3	Exc_L4-5	Schizophrenia	0.0130793	0.130789	0.0215549	9.99966	1.64801	2.05377e-07	5.46373e-07	1.11118e-07	4.91704	8.78632e-07	7.02905e-06
snmCAT-seq	0.3	Exc_L4-5	Education Years	0.0130793	0.118238	0.0142149	9.04004	1.08682	6.82533e-12	1.78504e-07	2.60419e-08	6.85447	7.15783e-12	2.14735e-10
snmCAT-seq	0.3	Exc_L4-5	Neuroticism	0.0130793	0.11107	0.0168599	8.49204	1.28905	9.95476e-09	1.36418e-07	2.42505e-08	5.62535	1.85131e-08	2.22157e-07
snmCAT-seq	0.3	Exc_L5-6	ADHD	0.0149956	0.162691	0.031729	10.8493	2.11589	1.01964e-06	4.79494e-07	1.01874e-07	4.70674	2.51706e-06	1.64753e-05
snmCAT-seq	0.3	Exc_L5-6	Alzheimer Disease	0.0149956	0.0392502	0.0728002	2.61745	4.85478	0.74732	5.41456e-09	2.06505e-08	0.2622	0.793167	0.839824
snmCAT-seq	0.3	Exc_L5-6	Anorexia	0.0149956	0.046524	0.0250745	3.10251	1.67213	0.214403	5.69224e-08	7.43795e-08	0.765297	0.444095	0.527637
snmCAT-seq	0.3	Exc_L5-6	Autism	0.0149956	0.0788586	0.0376787	5.25879	2.51266	0.0848454	1.34841e-07	8.12765e-08	1.65905	0.0971065	0.15747
snmCAT-seq	0.3	Exc_L5-6	BMI	0.0149956	0.0856183	0.0141407	5.70957	0.942992	1.83068e-06	1.50994e-07	3.65943e-08	4.12617	3.6885e-05	0.000168107
snmCAT-seq	0.3	Exc_L5-6	Bipolar	0.0149956	0.173817	0.0209882	11.5912	1.39962	2.38463e-12	3.3276e-07	4.81304e-08	6.91372	4.72106e-12	1.54508e-10
snmCAT-seq	0.3	Exc_L5-6	Epilepsy	0.0149956	0.147814	0.0321883	9.85719	2.14652	6.59056e-06	8.6088e-07	2.00937e-07	4.28433	1.83292e-05	9.2937e-05
snmCAT-seq	0.3	Exc_L5-6	Age of smoking	0.0149956	0.0880052	0.0241131	5.86874	1.60801	0.00315922	3.58761e-08	1.39943e-08	2.56363	0.0103584	0.0240583
snmCAT-seq	0.3	Exc_L5-6	Cigarettes per day	0.0149956	0.123021	0.0328496	8.20383	2.19062	0.00060334	9.6492e-08	3.05911e-08	3.15425	0.00160911	0.00445601
snmCAT-seq	0.3	Exc_L5-6	Drinks per week	0.0149956	0.0977435	0.0167727	6.51815	1.11851	9.69048e-07	3.76274e-08	8.37206e-09	4.4944	6.97672e-06	4.11741e-05
snmCAT-seq	0.3	Exc_L5-6	Smoking cessation	0.0149956	0.107878	0.0226517	7.19399	1.51056	0.000117425	7.33411e-08	1.96561e-08	3.73121	0.000190566	0.000672585
snmCAT-seq	0.3	Exc_L5-6	Smoking initiation	0.0149956	0.118217	0.0194274	7.88347	1.29554	2.00388e-07	6.65158e-08	1.42329e-08	4.67338	2.96289e-06	1.8713e-05
snmCAT-seq	0.3	Exc_L5-6	Height	0.0149956	-0.00507525	0.014097	-0.33845	0.940079	0.155633	-2.63525e-07	8.79397e-08	-2.99666	0.00272956	0.0069691
snmCAT-seq	0.3	Exc_L5-6	Intelligence	0.0149956	0.123899	0.0171944	8.26238	1.14663	1.12336e-09	2.17412e-07	3.6976e-08	5.87982	4.10707e-09	6.42846e-08
snmCAT-seq	0.3	Exc_L5-6	Depression	0.0149956	0.137825	0.0154991	9.19108	1.03358	6.19474e-14	8.11187e-08	1.06684e-08	7.60363	2.87938e-14	1.48082e-12
snmCAT-seq	0.3	Exc_L5-6	Type 2 Diabetes	0.0149956	-0.00838697	0.0698595	-0.559296	4.65867	0.733085	-4.50399e-08	7.49286e-08	-0.601105	0.54777	0.632042
snmCAT-seq	0.3	Exc_L5-6	Parkinson Disease	0.0149956	0.128063	0.0610623	8.54006	4.07202	0.0622445	7.81006e-08	4.28215e-08	1.82386	0.0681729	0.116868
snmCAT-seq	0.3	Exc_L5-6	Schizophrenia	0.0149956	0.156069	0.0249025	10.4077	1.66066	7.20971e-08	5.769e-07	1.11979e-07	5.15188	2.57892e-07	2.44319e-06
snmCAT-seq	0.3	Exc_L5-6	Education Years	0.0149956	0.133886	0.0153046	8.92837	1.02061	2.17228e-12	1.77159e-07	2.5166e-08	7.03963	1.92757e-12	6.93925e-11
snmCAT-seq	0.3	Exc_L5-6	Neuroticism	0.0149956	0.129172	0.0177226	8.61402	1.18186	1.97154e-10	1.40258e-07	2.2288e-08	6.293	3.11381e-10	5.33797e-09
snmCAT-seq	0.3	Inh_PVALB	ADHD	0.00395879	0.0606468	0.0190166	15.3195	4.80365	0.00225144	6.67327e-07	2.33109e-07	2.86273	0.00420004	0.0103607
snmCAT-seq	0.3	Inh_PVALB	Alzheimer Disease	0.00395879	-0.00977415	0.0247352	-2.46897	6.24817	0.578704	-1.4302e-08	2.64114e-08	-0.541508	0.588157	0.665839
snmCAT-seq	0.3	Inh_PVALB	Anorexia	0.00395879	0.0339864	0.0175551	8.58505	4.43445	0.0904321	2.56665e-07	1.88364e-07	1.3626	0.173008	0.255257
snmCAT-seq	0.3	Inh_PVALB	Autism	0.00395879	0.0485057	0.0234747	12.2527	5.92977	0.0508141	3.51896e-07	1.85199e-07	1.9001	0.0574201	0.101829
snmCAT-seq	0.3	Inh_PVALB	BMI	0.00395879	0.0300699	0.00895121	7.59571	2.2611	0.00405534	1.98803e-07	8.42508e-08	2.35965	0.0182921	0.0414161
snmCAT-seq	0.3	Inh_PVALB	Bipolar	0.00395879	0.078546	0.0194328	19.8409	4.90878	0.000156712	5.87111e-07	1.62232e-07	3.61895	0.000295797	0.000976945
snmCAT-seq	0.3	Inh_PVALB	Epilepsy	0.00395879	0.0743713	0.0230018	18.7863	5.81031	0.00167694	1.71409e-06	5.62593e-07	3.04676	0.00231322	0.00606642
snmCAT-seq	0.3	Inh_PVALB	Age of smoking	0.00395879	0.0335005	0.0148574	8.46231	3.75301	0.0503766	5.18383e-08	3.15694e-08	1.64204	0.100582	0.161649
snmCAT-seq	0.3	Inh_PVALB	Cigarettes per day	0.00395879	0.0496953	0.0214498	12.5531	5.41828	0.0331196	1.50262e-07	7.6591e-08	1.96188	0.049777	0.091896
snmCAT-seq	0.3	Inh_PVALB	Drinks per week	0.00395879	0.0347458	0.0090849	8.77687	2.29487	0.000688312	4.93507e-08	1.72398e-08	2.8626	0.00420184	0.0103607
snmCAT-seq	0.3	Inh_PVALB	Smoking cessation	0.00395879	0.0534502	0.0258837	13.5016	6.53829	0.0637998	1.47656e-07	8.35916e-08	1.7664	0.0773296	0.128883
snmCAT-seq	0.3	Inh_PVALB	Smoking initiation	0.00395879	0.0536942	0.0102941	13.5633	2.60032	2.73756e-06	1.16173e-07	2.77269e-08	4.18992	2.79057e-05	0.000132185
snmCAT-seq	0.3	Inh_PVALB	Height	0.00395879	-0.00954363	0.00896078	-2.41074	2.26351	0.131397	-4.78219e-07	2.03202e-07	-2.35342	0.0186018	0.041854
snmCAT-seq	0.3	Inh_PVALB	Intelligence	0.00395879	0.039463	0.00842431	9.96844	2.128	3.02104e-05	2.49761e-07	6.61157e-08	3.77764	0.000158321	0.000581589
snmCAT-seq	0.3	Inh_PVALB	Depression	0.00395879	0.0528343	0.0118292	13.346	2.98807	4.04516e-05	1.15472e-07	2.96815e-08	3.89037	0.000100091	0.000404502
snmCAT-seq	0.3	Inh_PVALB	Type 2 Diabetes	0.00395879	0.00410018	0.0391481	1.03571	9.8889	0.997074	-2.82191e-08	1.54649e-07	-0.182472	0.855213	0.889817
snmCAT-seq	0.3	Inh_PVALB	Parkinson Disease	0.00395879	0.0316351	0.0306674	7.99109	7.74664	0.361567	7.01012e-08	8.09655e-08	0.865816	0.386591	0.472334
snmCAT-seq	0.3	Inh_PVALB	Schizophrenia	0.00395879	0.0621703	0.0103095	15.7044	2.60419	3.10466e-08	8.7124e-07	1.65728e-07	5.25703	1.46401e-07	1.42444e-06
snmCAT-seq	0.3	Inh_PVALB	Education Years	0.00395879	0.0546756	0.00975706	13.8112	2.46465	6.56375e-07	2.73277e-07	5.84202e-08	4.67779	2.8999e-06	1.86422e-05
snmCAT-seq	0.3	Inh_PVALB	Neuroticism	0.00395879	0.0488028	0.0108625	12.3277	2.7439	5.19576e-05	1.96968e-07	5.27792e-08	3.73192	0.000190024	0.000672585
snmCAT-seq	0.3	Exc_L2-4	ADHD	0.0175239	0.177431	0.0359593	10.1251	2.05201	4.86138e-06	4.41153e-07	1.0104e-07	4.36614	1.2646e-05	6.79484e-05
snmCAT-seq	0.3	Exc_L2-4	Alzheimer Disease	0.0175239	0.053136	0.0735167	3.03219	4.19522	0.640787	7.25559e-09	1.78835e-08	0.405714	0.684953	0.761059
snmCAT-seq	0.3	Exc_L2-4	Anorexia	0.0175239	0.0483356	0.0258159	2.75826	1.47318	0.236716	4.1194e-08	6.49613e-08	0.63413	0.525996	0.61281
snmCAT-seq	0.3	Exc_L2-4	Autism	0.0175239	0.0933868	0.0377036	5.3291	2.15155	0.0374747	1.34917e-07	6.89039e-08	1.95804	0.0502248	0.0922497
snmCAT-seq	0.3	Exc_L2-4	BMI	0.0175239	0.0846178	0.0130846	4.8287	0.746673	6.75919e-07	1.16761e-07	2.85963e-08	4.08309	4.44409e-05	0.000197515
snmCAT-seq	0.3	Exc_L2-4	Bipolar	0.0175239	0.174187	0.0219444	9.93997	1.25225	2.35989e-11	2.77156e-07	4.31105e-08	6.42896	1.28476e-10	2.72066e-09
snmCAT-seq	0.3	Exc_L2-4	Epilepsy	0.0175239	0.182287	0.0364883	10.4021	2.0822	4.11371e-07	9.17323e-07	1.87017e-07	4.90502	9.34197e-07	7.31111e-06
snmCAT-seq	0.3	Exc_L2-4	Age of smoking	0.0175239	0.0829145	0.0259325	4.7315	1.47983	0.0135978	2.57281e-08	1.29075e-08	1.99326	0.0462328	0.0871404
snmCAT-seq	0.3	Exc_L2-4	Cigarettes per day	0.0175239	0.122207	0.0298534	6.9737	1.70358	0.000330588	7.8082e-08	2.40117e-08	3.25184	0.00114662	0.00322488
snmCAT-seq	0.3	Exc_L2-4	Drinks per week	0.0175239	0.115337	0.0182928	6.5817	1.04387	1.18594e-07	3.79784e-08	7.78488e-09	4.87848	1.06908e-06	8.02108e-06
snmCAT-seq	0.3	Exc_L2-4	Smoking cessation	0.0175239	0.121388	0.0233783	6.927	1.33408	3.6032e-05	6.96251e-08	1.73675e-08	4.00893	6.09951e-05	0.000261408
snmCAT-seq	0.3	Exc_L2-4	Smoking initiation	0.0175239	0.128943	0.019954	7.3581	1.13867	5.35338e-08	6.05916e-08	1.25456e-08	4.8297	1.36742e-06	9.84543e-06
snmCAT-seq	0.3	Exc_L2-4	Height	0.0175239	-0.0147052	0.0140758	-0.839152	0.803235	0.0233921	-3.05383e-07	7.70606e-08	-3.96289	7.40483e-05	0.000313616
snmCAT-seq	0.3	Exc_L2-4	Intelligence	0.0175239	0.138245	0.0181898	7.8889	1.03799	1.85161e-10	2.05027e-07	3.33e-08	6.15698	7.41462e-10	1.2133e-08
snmCAT-seq	0.3	Exc_L2-4	Depression	0.0175239	0.148731	0.0155411	8.48732	0.886848	4.02366e-15	7.345e-08	9.21252e-09	7.97285	1.55062e-15	2.79112e-13
snmCAT-seq	0.3	Exc_L2-4	Type 2 Diabetes	0.0175239	-0.0180411	0.0742875	-1.02951	4.2392	0.624337	-5.2632e-08	6.8579e-08	-0.767466	0.442804	0.527637
snmCAT-seq	0.3	Exc_L2-4	Parkinson Disease	0.0175239	0.153695	0.0645365	8.7706	3.68276	0.0308302	8.10157e-08	3.81177e-08	2.12541	0.0335526	0.0690225
snmCAT-seq	0.3	Exc_L2-4	Schizophrenia	0.0175239	0.168047	0.0266097	9.58956	1.51848	7.30989e-08	5.23792e-07	1.02648e-07	5.10281	3.34649e-07	2.93838e-06
snmCAT-seq	0.3	Exc_L2-4	Education Years	0.0175239	0.138872	0.0170693	7.9247	0.974055	6.56042e-11	1.52832e-07	2.38823e-08	6.3994	1.55987e-10	2.95554e-09
snmCAT-seq	0.3	Exc_L2-4	Neuroticism	0.0175239	0.137968	0.0179106	7.87312	1.02206	2.02209e-11	1.25161e-07	1.87796e-08	6.66472	2.65167e-11	7.21667e-10
snmCAT-seq	0.3	Exc_L4-6	ADHD	0.0121371	0.138601	0.0302522	11.4196	2.49254	1.86652e-05	5.01012e-07	1.22251e-07	4.09822	4.16331e-05	0.000187349
snmCAT-seq	0.3	Exc_L4-6	Alzheimer Disease	0.0121371	0.0152628	0.0621493	1.25753	5.12062	0.960924	-4.34366e-10	2.16181e-08	-0.0200927	0.983969	0.989466
snmCAT-seq	0.3	Exc_L4-6	Anorexia	0.0121371	0.0340478	0.0227811	2.80527	1.87699	0.340582	3.85705e-08	8.18319e-08	0.471338	0.637399	0.717074
snmCAT-seq	0.3	Exc_L4-6	Autism	0.0121371	0.0668222	0.0358163	5.50563	2.95098	0.122455	1.37616e-07	9.52919e-08	1.44415	0.148696	0.22779
snmCAT-seq	0.3	Exc_L4-6	BMI	0.0121371	0.0704043	0.0122888	5.80077	1.0125	4.43146e-06	1.49958e-07	3.86115e-08	3.88377	0.000102849	0.000406876
snmCAT-seq	0.3	Exc_L4-6	Bipolar	0.0121371	0.130796	0.0179371	10.7766	1.47788	5.41657e-10	2.99111e-07	5.11077e-08	5.85256	4.84074e-09	6.97066e-08
snmCAT-seq	0.3	Exc_L4-6	Epilepsy	0.0121371	0.113345	0.0301576	9.33878	2.48475	0.000435153	7.91858e-07	2.41636e-07	3.27707	0.0010489	0.00301569
snmCAT-seq	0.3	Exc_L4-6	Age of smoking	0.0121371	0.0694928	0.0230973	5.72566	1.90304	0.0145804	3.34831e-08	1.63522e-08	2.04762	0.0405975	0.0798639
snmCAT-seq	0.3	Exc_L4-6	Cigarettes per day	0.0121371	0.122257	0.029159	10.073	2.40248	8.20103e-05	1.21882e-07	3.27868e-08	3.71742	0.000201269	0.000691568
snmCAT-seq	0.3	Exc_L4-6	Drinks per week	0.0121371	0.0880786	0.0151649	7.25699	1.24947	7.43078e-07	4.21543e-08	9.30909e-09	4.52829	5.94635e-06	3.56781e-05
snmCAT-seq	0.3	Exc_L4-6	Smoking cessation	0.0121371	0.0988967	0.0273934	8.14832	2.257	0.00275899	8.41712e-08	2.94355e-08	2.85951	0.00424297	0.0103909
snmCAT-seq	0.3	Exc_L4-6	Smoking initiation	0.0121371	0.100296	0.0185427	8.26359	1.52777	2.87999e-06	6.86858e-08	1.66465e-08	4.12614	3.68901e-05	0.000168107
snmCAT-seq	0.3	Exc_L4-6	Height	0.0121371	-0.0177646	0.0120358	-1.46366	0.991659	0.0146973	-3.69454e-07	9.55514e-08	-3.86654	0.000110389	0.000427313
snmCAT-seq	0.3	Exc_L4-6	Intelligence	0.0121371	0.114666	0.0177087	9.4476	1.45906	1.51955e-08	2.50848e-07	4.61346e-08	5.43731	5.40902e-08	5.90075e-07
snmCAT-seq	0.3	Exc_L4-6	Depression	0.0121371	0.116707	0.0134049	9.61579	1.10446	4.22632e-14	8.38821e-08	1.08949e-08	7.69924	1.36876e-14	1.23188e-12
snmCAT-seq	0.3	Exc_L4-6	Type 2 Diabetes	0.0121371	-0.0352286	0.0547635	-2.90256	4.51208	0.386007	-8.42025e-08	7.35536e-08	-1.14478	0.252301	0.337652
snmCAT-seq	0.3	Exc_L4-6	Parkinson Disease	0.0121371	0.148572	0.068131	12.2412	5.61347	0.0446593	1.17754e-07	5.88804e-08	1.99988	0.0455127	0.0862935
snmCAT-seq	0.3	Exc_L4-6	Schizophrenia	0.0121371	0.132598	0.0228893	10.925	1.8859	5.28158e-07	6.0109e-07	1.26919e-07	4.73603	2.17948e-06	1.4804e-05
snmCAT-seq	0.3	Exc_L4-6	Education Years	0.0121371	0.123809	0.0145674	10.2009	1.20024	1.4227e-12	2.0408e-07	2.86727e-08	7.11757	1.09845e-12	4.39381e-11
snmCAT-seq	0.3	Exc_L4-6	Neuroticism	0.0121371	0.11211	0.017533	9.23702	1.44458	1.99747e-08	1.49346e-07	2.74166e-08	5.4473	5.1139e-08	5.75314e-07
snmCAT-seq	0.3	Inh_CHST9	ADHD	0.00456354	0.0374795	0.0203871	8.21282	4.46738	0.105716	3.05948e-07	2.21782e-07	1.3795	0.167741	0.249533
snmCAT-seq	0.3	Inh_CHST9	Alzheimer Disease	0.00456354	0.00206689	0.0246052	0.452914	5.39168	0.91876	-1.70604e-09	2.24313e-08	-0.0760563	0.939374	0.954376
snmCAT-seq	0.3	Inh_CHST9	Anorexia	0.00456354	0.0210375	0.0225969	4.6099	4.95161	0.465976	8.25598e-08	2.09253e-07	0.394545	0.693179	0.764532
snmCAT-seq	0.3	Inh_CHST9	Autism	0.00456354	0.00313618	0.0235087	0.687224	5.15141	0.951572	-3.20434e-08	1.64147e-07	-0.195211	0.845228	0.88535
snmCAT-seq	0.3	Inh_CHST9	BMI	0.00456354	0.0275792	0.00918423	6.04337	2.01252	0.0126946	1.44221e-07	7.44569e-08	1.93697	0.0527491	0.0954255
snmCAT-seq	0.3	Inh_CHST9	Bipolar	0.00456354	0.0673332	0.0268015	14.7546	5.87295	0.0219266	4.18068e-07	1.98366e-07	2.10756	0.0350691	0.071327
snmCAT-seq	0.3	Inh_CHST9	Epilepsy	0.00456354	0.0326772	0.0184732	7.16048	4.048	0.136914	5.4183e-07	4.14233e-07	1.30803	0.190863	0.273843
snmCAT-seq	0.3	Inh_CHST9	Age of smoking	0.00456354	0.0140733	0.0122633	3.08385	2.68724	0.439044	6.86782e-09	2.26139e-08	0.303699	0.761357	0.81574
snmCAT-seq	0.3	Inh_CHST9	Cigarettes per day	0.00456354	0.0227427	0.0158589	4.98356	3.47513	0.245247	3.99062e-08	4.84621e-08	0.823452	0.410251	0.493948
snmCAT-seq	0.3	Inh_CHST9	Drinks per week	0.00456354	0.0314018	0.0102943	6.88102	2.25577	0.00859064	3.45982e-08	1.71178e-08	2.02118	0.043261	0.0841835
snmCAT-seq	0.3	Inh_CHST9	Smoking cessation	0.00456354	0.022455	0.009667	4.92053	2.11831	0.0660759	3.88151e-08	2.68167e-08	1.44742	0.147778	0.227352
snmCAT-seq	0.3	Inh_CHST9	Smoking initiation	0.00456354	0.037288	0.0115104	8.17086	2.52226	0.00469798	5.72569e-08	2.6983e-08	2.12196	0.0338407	0.0692197
snmCAT-seq	0.3	Inh_CHST9	Height	0.00456354	-0.00446126	0.0113702	-0.977587	2.49152	0.429181	-3.43732e-07	2.29362e-07	-1.49865	0.133965	0.206985
snmCAT-seq	0.3	Inh_CHST9	Intelligence	0.00456354	0.0278698	0.0102606	6.10705	2.24837	0.0225363	1.26824e-07	6.96684e-08	1.82039	0.0686995	0.117212
snmCAT-seq	0.3	Inh_CHST9	Depression	0.00456354	0.0414445	0.0149876	9.08165	3.2842	0.0145789	7.249e-08	3.35539e-08	2.1604	0.0307415	0.0639708
snmCAT-seq	0.3	Inh_CHST9	Type 2 Diabetes	0.00456354	-0.0446046	0.0383839	-9.77413	8.41099	0.179568	-2.01866e-07	1.26088e-07	-1.601	0.109377	0.173461
snmCAT-seq	0.3	Inh_CHST9	Parkinson Disease	0.00456354	-0.00426529	0.0318301	-0.934645	6.97486	0.783318	-2.31075e-08	7.45687e-08	-0.309882	0.75665	0.813117
snmCAT-seq	0.3	Inh_CHST9	Schizophrenia	0.00456354	0.0383574	0.0212606	8.40518	4.65879	0.114474	3.87194e-07	3.06763e-07	1.26219	0.20688	0.293216
snmCAT-seq	0.3	Inh_CHST9	Education Years	0.00456354	0.0302729	0.0164998	6.63363	3.61557	0.123567	1.0408e-07	8.53231e-08	1.21984	0.222527	0.309304
snmCAT-seq	0.3	Inh_CHST9	Neuroticism	0.00456354	0.039906	0.00895868	8.74453	1.9631	7.4567e-05	1.28527e-07	3.7164e-08	3.45836	0.000543467	0.00168662
snmCAT-seq	0.3	Inh_B3GAT2	ADHD	0.00365315	0.0591914	0.0159448	16.2029	4.36466	0.000515331	7.12641e-07	2.17113e-07	3.28235	0.00102947	0.00301308
snmCAT-seq	0.3	Inh_B3GAT2	Alzheimer Disease	0.00365315	-0.0253087	0.0281264	-6.9279	7.69922	0.291261	-3.25423e-08	3.11438e-08	-1.0449	0.296068	0.384781
snmCAT-seq	0.3	Inh_B3GAT2	Anorexia	0.00365315	0.0280805	0.019576	7.68665	5.35867	0.218135	2.18993e-07	2.2853e-07	0.958265	0.337929	0.425365
snmCAT-seq	0.3	Inh_B3GAT2	Autism	0.00365315	0.0339531	0.0205539	9.29421	5.62635	0.135331	2.4929e-07	1.78209e-07	1.39886	0.161854	0.243797
snmCAT-seq	0.3	Inh_B3GAT2	BMI	0.00365315	0.0129279	0.00680989	3.53883	1.86412	0.17447	5.23478e-08	6.86848e-08	0.762145	0.445973	0.528127
snmCAT-seq	0.3	Inh_B3GAT2	Bipolar	0.00365315	0.0543541	0.0139908	14.8787	3.82979	0.000389779	4.22032e-07	1.27675e-07	3.30552	0.000947989	0.00282046
snmCAT-seq	0.3	Inh_B3GAT2	Epilepsy	0.00365315	0.028574	0.0179619	7.82175	4.91683	0.168013	6.11159e-07	4.9359e-07	1.23819	0.215645	0.302071
snmCAT-seq	0.3	Inh_B3GAT2	Age of smoking	0.00365315	0.0317181	0.0142177	8.68241	3.89191	0.0523498	5.35562e-08	3.31028e-08	1.61788	0.105689	0.168354
snmCAT-seq	0.3	Inh_B3GAT2	Cigarettes per day	0.00365315	0.043729	0.0173541	11.9702	4.75045	0.0170152	1.41531e-07	6.47991e-08	2.18415	0.0289515	0.061309
snmCAT-seq	0.3	Inh_B3GAT2	Drinks per week	0.00365315	0.0377807	0.00974961	10.342	2.66882	0.000423226	6.16177e-08	1.98051e-08	3.11121	0.00186323	0.00504333
snmCAT-seq	0.3	Inh_B3GAT2	Smoking cessation	0.00365315	0.0191047	0.011265	5.22966	3.08364	0.162012	4.29542e-08	3.86092e-08	1.11254	0.265906	0.353886
snmCAT-seq	0.3	Inh_B3GAT2	Smoking initiation	0.00365315	0.0537457	0.0107328	14.7122	2.93795	8.26726e-06	1.28852e-07	3.19528e-08	4.03257	5.51695e-05	0.000242208
snmCAT-seq	0.3	Inh_B3GAT2	Height	0.00365315	-0.0183271	0.0070767	-5.0168	1.93715	0.0021987	-6.89887e-07	1.76434e-07	-3.91017	9.223e-05	0.000378697
snmCAT-seq	0.3	Inh_B3GAT2	Intelligence	0.00365315	0.0336299	0.00818145	9.20573	2.23956	0.000286244	2.25863e-07	6.89594e-08	3.2753	0.00105549	0.00301569
snmCAT-seq	0.3	Inh_B3GAT2	Depression	0.00365315	0.0528559	0.0107046	14.4686	2.93025	5.58064e-06	1.27114e-07	2.91474e-08	4.36108	1.29422e-05	6.85174e-05
snmCAT-seq	0.3	Inh_B3GAT2	Type 2 Diabetes	0.00365315	-0.0131877	0.0374381	-3.60996	10.2482	0.64484	-1.00394e-07	1.55748e-07	-0.644589	0.519193	0.60685
snmCAT-seq	0.3	Inh_B3GAT2	Parkinson Disease	0.00365315	-0.00141061	0.0299833	-0.386136	8.20752	0.865404	-1.73689e-08	8.39925e-08	-0.206791	0.836173	0.880182
snmCAT-seq	0.3	Inh_B3GAT2	Schizophrenia	0.00365315	0.0497754	0.00937102	13.6253	2.56519	2.48274e-06	7.37461e-07	1.67624e-07	4.3995	1.08499e-05	6.19996e-05
snmCAT-seq	0.3	Inh_B3GAT2	Education Years	0.00365315	0.0469826	0.00914467	12.8608	2.50323	6.04027e-06	2.51512e-07	5.93546e-08	4.23745	2.26073e-05	0.000111488
snmCAT-seq	0.3	Inh_B3GAT2	Neuroticism	0.00365315	0.0501328	0.0114109	13.7232	3.12359	7.62543e-05	2.2552e-07	6.04986e-08	3.72769	0.000193242	0.000675408
snmCAT-seq	0.3	Exc_L4	ADHD	0.0134816	0.134467	0.0311058	9.9741	2.30728	6.56047e-05	4.2938e-07	1.13965e-07	3.76764	0.0001648	0.000599271
snmCAT-seq	0.3	Exc_L4	Alzheimer Disease	0.0134816	0.0359667	0.0641301	2.66783	4.75686	0.734756	5.51895e-09	2.01498e-08	0.273896	0.784164	0.832741
snmCAT-seq	0.3	Exc_L4	Anorexia	0.0134816	0.0281236	0.0223914	2.08607	1.66089	0.513078	1.01126e-08	7.2237e-08	0.139992	0.888666	0.913759
snmCAT-seq	0.3	Exc_L4	Autism	0.0134816	0.0475635	0.0350483	3.52803	2.59972	0.330161	7.36452e-08	8.53768e-08	0.86259	0.388363	0.472334
snmCAT-seq	0.3	Exc_L4	BMI	0.0134816	0.0691143	0.0126195	5.12657	0.936052	1.64815e-05	1.26142e-07	3.53592e-08	3.56745	0.000360469	0.00115865
snmCAT-seq	0.3	Exc_L4	Bipolar	0.0134816	0.128507	0.0171715	9.53204	1.2737	3.01358e-10	2.5932e-07	4.42888e-08	5.8552	4.76424e-09	6.97066e-08
snmCAT-seq	0.3	Exc_L4	Epilepsy	0.0134816	0.120495	0.0298508	8.93771	2.21419	7.31004e-05	7.57982e-07	2.0393e-07	3.71687	0.000201707	0.000691568
snmCAT-seq	0.3	Exc_L4	Age of smoking	0.0134816	0.0693395	0.0251923	5.14327	1.86864	0.0284611	2.90363e-08	1.61126e-08	1.80209	0.0715314	0.120898
snmCAT-seq	0.3	Exc_L4	Cigarettes per day	0.0134816	0.110011	0.0238656	8.16011	1.77024	5.41032e-05	9.46887e-08	2.48106e-08	3.81646	0.00013538	0.000518476
snmCAT-seq	0.3	Exc_L4	Drinks per week	0.0134816	0.101242	0.0150936	7.50962	1.11957	7.73237e-09	4.4664e-08	8.29568e-09	5.384	7.28482e-08	7.71334e-07
snmCAT-seq	0.3	Exc_L4	Smoking cessation	0.0134816	0.0983927	0.0182995	7.29829	1.35737	1.60556e-05	7.38519e-08	1.77752e-08	4.15478	3.25599e-05	0.000152228
snmCAT-seq	0.3	Exc_L4	Smoking initiation	0.0134816	0.112374	0.0179672	8.33539	1.33272	6.89827e-08	7.06118e-08	1.44744e-08	4.8784	1.06948e-06	8.02108e-06
snmCAT-seq	0.3	Exc_L4	Height	0.0134816	-0.00747059	0.0143694	-0.554132	1.06585	0.145972	-2.84683e-07	1.00808e-07	-2.82403	0.00474243	0.0115356
snmCAT-seq	0.3	Exc_L4	Intelligence	0.0134816	0.123245	0.0183351	9.14168	1.36001	5.47595e-09	2.43445e-07	4.3124e-08	5.64523	1.64959e-08	2.04777e-07
snmCAT-seq	0.3	Exc_L4	Depression	0.0134816	0.119363	0.0142722	8.85379	1.05864	8.75545e-13	7.67392e-08	1.0597e-08	7.24161	4.43379e-13	1.99521e-11
snmCAT-seq	0.3	Exc_L4	Type 2 Diabetes	0.0134816	-0.0257795	0.0618647	-1.9122	4.58882	0.517402	-6.77265e-08	7.34869e-08	-0.921614	0.35673	0.444061
snmCAT-seq	0.3	Exc_L4	Parkinson Disease	0.0134816	0.113026	0.0540467	8.38373	4.00892	0.0643931	7.66639e-08	4.19917e-08	1.82569	0.0678971	0.116868
snmCAT-seq	0.3	Exc_L4	Schizophrenia	0.0134816	0.134842	0.0226583	10.0019	1.68069	3.04835e-07	5.44464e-07	1.13297e-07	4.80565	1.54247e-06	1.0888e-05
snmCAT-seq	0.3	Exc_L4	Education Years	0.0134816	0.11769	0.0143325	8.7297	1.06312	1.93958e-11	1.70497e-07	2.5614e-08	6.65638	2.80648e-11	7.21667e-10
snmCAT-seq	0.3	Exc_L4	Neuroticism	0.0134816	0.104173	0.0168834	7.72704	1.25233	9.67917e-08	1.2089e-07	2.35584e-08	5.1315	2.87446e-07	2.65335e-06
snmCAT-seq	0.3	Inh_VIP	ADHD	0.00590523	0.034398	0.0212201	5.825	3.59344	0.181825	1.89026e-07	1.82549e-07	1.03548	0.300443	0.389063
snmCAT-seq	0.3	Inh_VIP	Alzheimer Disease	0.00590523	-0.00368289	0.0283494	-0.623665	4.80074	0.733827	-6.53119e-09	1.8333e-08	-0.356254	0.72165	0.784876
snmCAT-seq	0.3	Inh_VIP	Anorexia	0.00590523	0.026293	0.0278689	4.45249	4.71936	0.464546	8.38605e-08	2.01573e-07	0.416029	0.677388	0.754984
snmCAT-seq	0.3	Inh_VIP	Autism	0.00590523	0.0226191	0.0326016	3.83036	5.52081	0.608746	7.76378e-08	1.81204e-07	0.428455	0.66832	0.74719
snmCAT-seq	0.3	Inh_VIP	BMI	0.00590523	0.029026	0.00805149	4.91531	1.36345	0.00451647	1.04828e-07	5.04431e-08	2.07815	0.0376958	0.0753915
snmCAT-seq	0.3	Inh_VIP	Bipolar	0.00590523	0.0721463	0.0269493	12.2174	4.56364	0.0158056	3.38105e-07	1.5572e-07	2.17124	0.0299129	0.0629745
snmCAT-seq	0.3	Inh_VIP	Epilepsy	0.00590523	0.0262593	0.0157298	4.44679	2.66371	0.201333	2.77857e-07	2.71904e-07	1.02189	0.306832	0.393095
snmCAT-seq	0.3	Inh_VIP	Age of smoking	0.00590523	0.0347065	0.0164577	5.87724	2.78698	0.0829726	3.22031e-08	2.36184e-08	1.36348	0.172732	0.255257
snmCAT-seq	0.3	Inh_VIP	Cigarettes per day	0.00590523	0.0455468	0.0257576	7.71297	4.36183	0.122746	8.24732e-08	6.27916e-08	1.31344	0.189034	0.273302
snmCAT-seq	0.3	Inh_VIP	Drinks per week	0.00590523	0.0427801	0.0131537	7.24444	2.22747	0.00549285	3.87017e-08	1.70149e-08	2.27458	0.0229313	0.0501898
snmCAT-seq	0.3	Inh_VIP	Smoking cessation	0.00590523	0.0213462	0.013256	3.6148	2.24479	0.227144	2.30073e-08	2.94698e-08	0.780706	0.434975	0.52197
snmCAT-seq	0.3	Inh_VIP	Smoking initiation	0.00590523	0.0515326	0.0173021	8.72661	2.92997	0.00921373	6.64409e-08	3.19578e-08	2.07902	0.0376155	0.0753915
snmCAT-seq	0.3	Inh_VIP	Height	0.00590523	-0.00419399	0.0119479	-0.710216	2.02328	0.400396	-3.3282e-07	1.90091e-07	-1.75085	0.0799724	0.132673
snmCAT-seq	0.3	Inh_VIP	Intelligence	0.00590523	0.036776	0.0135288	6.2277	2.29098	0.0217291	1.36006e-07	7.21814e-08	1.88422	0.059535	0.104042
snmCAT-seq	0.3	Inh_VIP	Depression	0.00590523	0.0441093	0.0149791	7.46953	2.53658	0.0110985	5.78795e-08	2.59711e-08	2.22861	0.0258396	0.055702
snmCAT-seq	0.3	Inh_VIP	Type 2 Diabetes	0.00590523	-0.0278792	0.0381301	-4.7211	6.457	0.359908	-1.21466e-07	9.71604e-08	-1.25016	0.211242	0.298224
snmCAT-seq	0.3	Inh_VIP	Parkinson Disease	0.00590523	-0.004112	0.0306956	-0.696333	5.19805	0.746286	-2.09232e-08	5.60561e-08	-0.373255	0.708959	0.773935
snmCAT-seq	0.3	Inh_VIP	Schizophrenia	0.00590523	0.0514907	0.0274244	8.71951	4.64408	0.101074	4.21475e-07	3.10893e-07	1.35569	0.175197	0.257433
snmCAT-seq	0.3	Inh_VIP	Education Years	0.00590523	0.0313663	0.0185948	5.31162	3.14887	0.175389	7.72913e-08	7.50314e-08	1.03012	0.302953	0.390908
snmCAT-seq	0.3	Inh_VIP	Neuroticism	0.00590523	0.0458054	0.0113136	7.75676	1.91586	0.000420916	1.12167e-07	3.6668e-08	3.05899	0.00222081	0.00587861
snmCAT-seq	0.3	Inh_CALB1	ADHD	0.00460749	0.0708883	0.0194678	15.3854	4.22525	0.000566574	6.78466e-07	2.0768e-07	3.26689	0.00108737	0.00308231
snmCAT-seq	0.3	Inh_CALB1	Alzheimer Disease	0.00460749	0.00824638	0.0299354	1.78978	6.49711	0.904709	3.74526e-09	2.73084e-08	0.137147	0.890915	0.913759
snmCAT-seq	0.3	Inh_CALB1	Anorexia	0.00460749	0.0242029	0.0205301	5.25294	4.4558	0.344009	1.17802e-07	1.90105e-07	0.619667	0.535477	0.621844
snmCAT-seq	0.3	Inh_CALB1	Autism	0.00460749	0.0445043	0.0233738	9.65911	5.073	0.088212	2.66078e-07	1.62759e-07	1.6348	0.102092	0.163347
snmCAT-seq	0.3	Inh_CALB1	BMI	0.00460749	0.0288252	0.00933266	6.25617	2.02554	0.0103128	1.52812e-07	7.54852e-08	2.02439	0.0429297	0.083993
snmCAT-seq	0.3	Inh_CALB1	Bipolar	0.00460749	0.0817042	0.0187866	17.7329	4.07739	7.26514e-05	5.22892e-07	1.37502e-07	3.80279	0.000143076	0.000536535
snmCAT-seq	0.3	Inh_CALB1	Epilepsy	0.00460749	0.0505165	0.0197516	10.964	4.28684	0.0222889	9.33105e-07	4.3596e-07	2.14035	0.0323269	0.0668832
snmCAT-seq	0.3	Inh_CALB1	Age of smoking	0.00460749	0.0367998	0.0139057	7.98695	3.01806	0.0235166	4.80323e-08	2.56713e-08	1.87105	0.0613381	0.106675
snmCAT-seq	0.3	Inh_CALB1	Cigarettes per day	0.00460749	0.0595994	0.017754	12.9353	3.85329	0.00182153	1.56398e-07	5.39874e-08	2.89693	0.00376829	0.00942072
snmCAT-seq	0.3	Inh_CALB1	Drinks per week	0.00460749	0.0423332	0.00978651	9.1879	2.12404	0.000134051	5.30109e-08	1.58641e-08	3.34157	0.000833071	0.00249921
snmCAT-seq	0.3	Inh_CALB1	Smoking cessation	0.00460749	0.0292837	0.0118171	6.35567	2.56476	0.0427866	5.77258e-08	3.23073e-08	1.78677	0.0739745	0.123864
snmCAT-seq	0.3	Inh_CALB1	Smoking initiation	0.00460749	0.0642388	0.0107205	13.9422	2.32675	1.58297e-07	1.21519e-07	2.55479e-08	4.75653	1.96947e-06	1.36348e-05
snmCAT-seq	0.3	Inh_CALB1	Height	0.00460749	-0.0142123	0.00892612	-3.08461	1.9373	0.0387667	-5.24392e-07	1.78624e-07	-2.93572	0.00332771	0.00837745
snmCAT-seq	0.3	Inh_CALB1	Intelligence	0.00460749	0.0382376	0.0098376	8.29901	2.13513	0.000635575	1.99857e-07	6.56306e-08	3.04517	0.00232546	0.00606642
snmCAT-seq	0.3	Inh_CALB1	Depression	0.00460749	0.0561308	0.012174	12.1825	2.64221	2.76446e-05	1.0429e-07	2.6358e-08	3.95667	7.60033e-05	0.000318153
snmCAT-seq	0.3	Inh_CALB1	Type 2 Diabetes	0.00460749	0.0162746	0.0406621	3.5322	8.8252	0.773664	1.26008e-08	1.38068e-07	0.0912651	0.927282	0.94567
snmCAT-seq	0.3	Inh_CALB1	Parkinson Disease	0.00460749	2.01025e-05	0.0321126	0.00436299	6.96965	0.886083	-1.37141e-08	7.17704e-08	-0.191083	0.84846	0.88535
snmCAT-seq	0.3	Inh_CALB1	Schizophrenia	0.00460749	0.0697958	0.0128927	15.1483	2.7982	1.07483e-06	8.46245e-07	1.81916e-07	4.65184	3.28984e-06	2.00736e-05
snmCAT-seq	0.3	Inh_CALB1	Education Years	0.00460749	0.058462	0.0110754	12.6885	2.40378	3.21707e-06	2.49863e-07	5.68466e-08	4.39539	1.10574e-05	6.21976e-05
snmCAT-seq	0.3	Inh_CALB1	Neuroticism	0.00460749	0.0490175	0.0117146	10.6386	2.54252	0.000213809	1.66335e-07	4.93147e-08	3.37293	0.000743727	0.00224993
snmCAT-seq	0.3	Inh_UNC5B	ADHD	0.00390763	0.0573372	0.0207885	14.6732	5.31998	0.008599	6.3114e-07	2.57507e-07	2.45097	0.0142473	0.0326691
snmCAT-seq	0.3	Inh_UNC5B	Alzheimer Disease	0.00390763	-0.00419759	0.0292765	-1.0742	7.49214	0.783872	-9.20898e-09	3.20098e-08	-0.287693	0.773582	0.826378
snmCAT-seq	0.3	Inh_UNC5B	Anorexia	0.00390763	0.0225439	0.0176609	5.76921	4.51959	0.289936	1.37052e-07	1.92239e-07	0.712924	0.475893	0.55805
snmCAT-seq	0.3	Inh_UNC5B	Autism	0.00390763	0.0140158	0.0249056	3.58679	6.37359	0.684574	6.56727e-08	2.05407e-07	0.319721	0.74918	0.807991
snmCAT-seq	0.3	Inh_UNC5B	BMI	0.00390763	0.0356733	0.00916871	9.12913	2.34636	0.000631379	2.56423e-07	8.70555e-08	2.94551	0.00322423	0.00817411
snmCAT-seq	0.3	Inh_UNC5B	Bipolar	0.00390763	0.0721657	0.0207015	18.4679	5.29771	0.00112012	5.37887e-07	1.74547e-07	3.08161	0.00205883	0.00549022
snmCAT-seq	0.3	Inh_UNC5B	Epilepsy	0.00390763	0.0703733	0.0203975	18.0092	5.21992	0.000649445	1.62395e-06	4.93504e-07	3.29065	0.000999567	0.00294954
snmCAT-seq	0.3	Inh_UNC5B	Age of smoking	0.00390763	0.0426896	0.0151147	10.9247	3.86799	0.0104795	7.27055e-08	3.19813e-08	2.27337	0.0230036	0.0501898
snmCAT-seq	0.3	Inh_UNC5B	Cigarettes per day	0.00390763	0.0661624	0.0161298	16.9316	4.12777	0.000232734	2.11949e-07	6.01557e-08	3.52334	0.00042614	0.00135761
snmCAT-seq	0.3	Inh_UNC5B	Drinks per week	0.00390763	0.0390586	0.00963918	9.99547	2.46676	0.000257774	5.83961e-08	1.85717e-08	3.14435	0.00166455	0.00457433
snmCAT-seq	0.3	Inh_UNC5B	Smoking cessation	0.00390763	0.0574992	0.0153198	14.7146	3.92047	0.00107749	1.62561e-07	5.09391e-08	3.19128	0.00141642	0.0039528
snmCAT-seq	0.3	Inh_UNC5B	Smoking initiation	0.00390763	0.0613642	0.0109088	15.7037	2.79167	3.39372e-07	1.398e-07	2.9672e-08	4.7115	2.45894e-06	1.63929e-05
snmCAT-seq	0.3	Inh_UNC5B	Height	0.00390763	-0.00868932	0.00980426	-2.22368	2.509	0.198633	-4.65389e-07	2.24808e-07	-2.07016	0.038437	0.0764492
snmCAT-seq	0.3	Inh_UNC5B	Intelligence	0.00390763	0.0328131	0.00912454	8.39718	2.33506	0.00152224	1.99262e-07	7.20816e-08	2.7644	0.00570277	0.0136867
snmCAT-seq	0.3	Inh_UNC5B	Depression	0.00390763	0.0457497	0.0109294	11.7078	2.79695	0.000177749	9.89287e-08	2.82831e-08	3.4978	0.000469113	0.00148141
snmCAT-seq	0.3	Inh_UNC5B	Type 2 Diabetes	0.00390763	-0.0318889	0.0536198	-8.16069	13.7218	0.483813	-1.76442e-07	2.10467e-07	-0.838336	0.401842	0.487081
snmCAT-seq	0.3	Inh_UNC5B	Parkinson Disease	0.00390763	0.0362016	0.0320991	9.26434	8.21446	0.305527	8.38032e-08	8.64931e-08	0.9689	0.332595	0.421599
snmCAT-seq	0.3	Inh_UNC5B	Schizophrenia	0.00390763	0.0564516	0.0108863	14.4465	2.7859	2.2435e-06	7.85206e-07	1.78173e-07	4.40698	1.04821e-05	6.08637e-05
snmCAT-seq	0.3	Inh_UNC5B	Education Years	0.00390763	0.0460391	0.00996584	11.7819	2.55035	3.76904e-05	2.25794e-07	5.97258e-08	3.78051	0.000156507	0.000580851
snmCAT-seq	0.3	Inh_UNC5B	Neuroticism	0.00390763	0.0439335	0.00831332	11.243	2.12746	2.90124e-06	1.76478e-07	4.09011e-08	4.31475	1.59783e-05	8.2174e-05
snmCAT-seq	0.3	Oligo	ADHD	0.012043	0.052779	0.0252277	4.38256	2.09481	0.101373	1.15445e-07	1.07862e-07	1.0703	0.284484	0.372416
snmCAT-seq	0.3	Oligo	Alzheimer Disease	0.012043	0.0741063	0.0897251	6.1535	7.45042	0.496621	2.26873e-08	3.01233e-08	0.753148	0.451361	0.532754
snmCAT-seq	0.3	Oligo	Anorexia	0.012043	0.0698935	0.0347798	5.80368	2.88798	0.0967519	1.48496e-07	1.27312e-07	1.16639	0.243456	0.331778
snmCAT-seq	0.3	Oligo	Autism	0.012043	0.055146	0.040767	4.57911	3.38513	0.286575	1.03455e-07	1.08919e-07	0.949839	0.342194	0.427743
snmCAT-seq	0.3	Oligo	BMI	0.012043	0.0432139	0.0107642	3.58832	0.893813	0.00422514	5.25727e-08	3.45682e-08	1.52084	0.128299	0.199085
snmCAT-seq	0.3	Oligo	Bipolar	0.012043	0.0549918	0.0144065	4.5663	1.19626	0.00319685	8.01571e-08	4.07099e-08	1.96898	0.0489551	0.0908445
snmCAT-seq	0.3	Oligo	Epilepsy	0.012043	0.0244043	0.0291356	2.02644	2.41931	0.672988	3.7654e-08	2.50117e-07	0.150545	0.880334	0.910691
snmCAT-seq	0.3	Oligo	Age of smoking	0.012043	0.0529881	0.0261992	4.39993	2.17547	0.118531	2.03991e-08	1.91795e-08	1.06359	0.287514	0.375019
snmCAT-seq	0.3	Oligo	Cigarettes per day	0.012043	0.0737897	0.0191824	6.12721	1.59283	0.00137174	6.12655e-08	2.31106e-08	2.65097	0.00802607	0.0190091
snmCAT-seq	0.3	Oligo	Drinks per week	0.012043	0.0504802	0.0191232	4.19168	1.58791	0.0459304	1.51737e-08	1.25986e-08	1.20439	0.228437	0.314255
snmCAT-seq	0.3	Oligo	Smoking cessation	0.012043	0.048243	0.0193336	4.00591	1.60538	0.0648513	2.7643e-08	2.08929e-08	1.32308	0.185809	0.269722
snmCAT-seq	0.3	Oligo	Smoking initiation	0.012043	0.072416	0.0135838	6.01314	1.12794	1.75997e-05	3.82322e-08	1.23443e-08	3.09716	0.00195386	0.00524917
snmCAT-seq	0.3	Oligo	Height	0.012043	0.0190634	0.0196917	1.58295	1.63512	0.720461	-1.38166e-07	1.53604e-07	-0.899496	0.368389	0.454178
snmCAT-seq	0.3	Oligo	Intelligence	0.012043	0.0397244	0.0138167	3.29856	1.14728	0.0465417	4.40059e-08	3.77898e-08	1.16449	0.244225	0.331778
snmCAT-seq	0.3	Oligo	Depression	0.012043	0.0744129	0.0139363	6.17896	1.15722	1.92424e-05	4.5589e-08	1.26248e-08	3.61107	0.000304933	0.000997962
snmCAT-seq	0.3	Oligo	Type 2 Diabetes	0.012043	0.0385593	0.0774039	3.20181	6.42732	0.72958	7.05506e-09	1.00029e-07	0.0705301	0.943772	0.954376
snmCAT-seq	0.3	Oligo	Parkinson Disease	0.012043	-0.011759	0.0576232	-0.976419	4.78481	0.676785	-2.39276e-08	4.93525e-08	-0.48483	0.627797	0.708486
snmCAT-seq	0.3	Oligo	Schizophrenia	0.012043	0.0552809	0.0168294	4.59031	1.39745	0.0115187	1.56247e-07	9.23644e-08	1.69164	0.0907152	0.148443
snmCAT-seq	0.3	Oligo	Education Years	0.012043	0.0461395	0.0132423	3.83124	1.09959	0.0117539	4.2524e-08	2.69806e-08	1.57609	0.115004	0.180793
snmCAT-seq	0.3	Oligo	Neuroticism	0.012043	0.0626338	0.0155695	5.20086	1.29283	0.00134559	6.27913e-08	2.49725e-08	2.51442	0.0119228	0.0275142
snmCAT-seq	0.3	Micro-Endo	ADHD	0.0419405	0.109614	0.0451895	2.61357	1.07747	0.131839	6.76188e-08	5.61761e-08	1.20369	0.228708	0.314255
snmCAT-seq	0.3	Micro-Endo	Alzheimer Disease	0.0419405	0.160812	0.104106	3.83428	2.48224	0.251768	1.33047e-08	1.0335e-08	1.28734	0.197974	0.28282
snmCAT-seq	0.3	Micro-Endo	Anorexia	0.0419405	0.0828551	0.0478986	1.97554	1.14206	0.392809	2.89518e-08	5.02058e-08	0.576663	0.564167	0.644763
snmCAT-seq	0.3	Micro-Endo	Autism	0.0419405	-0.0951703	0.0600351	-2.26917	1.43144	0.0240971	-1.14006e-07	4.89896e-08	-2.32716	0.0199569	0.0443487
snmCAT-seq	0.3	Micro-Endo	BMI	0.0419405	0.0801232	0.0234227	1.9104	0.558474	0.109306	2.45442e-08	2.2321e-08	1.0996	0.271507	0.356725
snmCAT-seq	0.3	Micro-Endo	Bipolar	0.0419405	0.0233091	0.0285903	0.555765	0.681688	0.51341	-2.61769e-08	2.37681e-08	-1.10135	0.270746	0.356725
snmCAT-seq	0.3	Micro-Endo	Epilepsy	0.0419405	-0.0141786	0.0602787	-0.338064	1.43724	0.3546	-1.34486e-07	1.46224e-07	-0.919726	0.357716	0.444061
snmCAT-seq	0.3	Micro-Endo	Age of smoking	0.0419405	0.0209479	0.0432764	0.499468	1.03185	0.628488	-6.65961e-09	9.19504e-09	-0.724261	0.468906	0.551654
snmCAT-seq	0.3	Micro-Endo	Cigarettes per day	0.0419405	0.103212	0.0343064	2.46092	0.817979	0.0745606	1.94166e-08	1.17468e-08	1.65293	0.0983454	0.158764
snmCAT-seq	0.3	Micro-Endo	Drinks per week	0.0419405	0.0825962	0.0361265	1.96937	0.861374	0.264084	5.57959e-09	6.74863e-09	0.826775	0.408365	0.493327
snmCAT-seq	0.3	Micro-Endo	Smoking cessation	0.0419405	0.0767722	0.0313857	1.8305	0.748339	0.26616	7.56633e-09	9.8406e-09	0.768888	0.44196	0.527637
snmCAT-seq	0.3	Micro-Endo	Smoking initiation	0.0419405	0.0902141	0.0258299	2.151	0.61587	0.0603473	8.12623e-09	6.73038e-09	1.2074	0.22728	0.314255
snmCAT-seq	0.3	Micro-Endo	Height	0.0419405	0.0186146	0.0204085	0.443833	0.486606	0.256188	-1.03832e-07	4.6934e-08	-2.21229	0.0269465	0.0574008
snmCAT-seq	0.3	Micro-Endo	Intelligence	0.0419405	0.044055	0.0230728	1.05042	0.550132	0.926946	-3.22947e-09	1.81659e-08	-0.177777	0.858898	0.891076
snmCAT-seq	0.3	Micro-Endo	Depression	0.0419405	0.107884	0.0282314	2.57231	0.673129	0.0201522	1.43515e-08	7.14993e-09	2.00722	0.0447262	0.0857219
snmCAT-seq	0.3	Micro-Endo	Type 2 Diabetes	0.0419405	0.0293083	0.0857551	0.698808	2.04469	0.882837	-1.05259e-08	3.29842e-08	-0.319119	0.749636	0.807991
snmCAT-seq	0.3	Micro-Endo	Parkinson Disease	0.0419405	-0.105095	0.086083	-2.50582	2.0525	0.0786629	-3.83849e-08	2.23477e-08	-1.71762	0.0858654	0.141149
snmCAT-seq	0.3	Micro-Endo	Schizophrenia	0.0419405	0.0107445	0.024004	0.256184	0.572335	0.195149	-7.09469e-08	3.92807e-08	-1.80615	0.0708945	0.120387
snmCAT-seq	0.3	Micro-Endo	Education Years	0.0419405	0.0480753	0.0267179	1.14627	0.637043	0.818469	-3.02854e-09	1.56626e-08	-0.193361	0.846676	0.88535
snmCAT-seq	0.3	Micro-Endo	Neuroticism	0.0419405	0.0915157	0.0270224	2.18204	0.644304	0.069711	1.85444e-08	1.29681e-08	1.43	0.152717	0.231976
snmCAT-seq	0.4	Inh_B3GAT2	ADHD	0.00725144	0.060633	0.0184738	8.36151	2.5476	0.00443203	3.27702e-07	1.28735e-07	2.54556	0.0109103	0.0214201
snmCAT-seq	0.4	Inh_B3GAT2	Alzheimer Disease	0.00725144	-0.0451148	0.0367388	-6.2215	5.06642	0.140944	-2.98663e-08	2.01911e-08	-1.47918	0.139092	0.192588
snmCAT-seq	0.4	Inh_B3GAT2	Anorexia	0.00725144	0.0309559	0.0227058	4.26893	3.13121	0.300163	8.27471e-08	1.33937e-07	0.617805	0.536704	0.589065
snmCAT-seq	0.4	Inh_B3GAT2	Autism	0.00725144	0.0518879	0.0260102	7.15553	3.5869	0.0885035	1.84402e-07	1.16242e-07	1.58636	0.112657	0.161376
snmCAT-seq	0.4	Inh_B3GAT2	BMI	0.00725144	0.025209	0.00796898	3.47642	1.09895	0.0247499	5.75487e-08	4.07053e-08	1.41379	0.157424	0.213859
snmCAT-seq	0.4	Inh_B3GAT2	Bipolar	0.00725144	0.0785492	0.016191	10.8322	2.2328	2.02008e-05	2.96089e-07	7.56795e-08	3.91241	9.13793e-05	0.000278784
snmCAT-seq	0.4	Inh_B3GAT2	Epilepsy	0.00725144	0.0573159	0.0220499	7.90406	3.04076	0.02254	6.37198e-07	3.00953e-07	2.11727	0.034237	0.0584138
snmCAT-seq	0.4	Inh_B3GAT2	Age of smoking	0.00725144	0.0397193	0.0164278	5.47744	2.26545	0.0512166	2.85154e-08	1.9468e-08	1.46473	0.142994	0.19648
snmCAT-seq	0.4	Inh_B3GAT2	Cigarettes per day	0.00725144	0.0443546	0.0196004	6.11666	2.70297	0.0497068	6.03328e-08	3.71678e-08	1.62326	0.104534	0.153289
snmCAT-seq	0.4	Inh_B3GAT2	Drinks per week	0.00725144	0.0618239	0.0126196	8.52574	1.74028	1.20873e-05	4.9886e-08	1.27691e-08	3.90678	9.35354e-05	0.000282964
snmCAT-seq	0.4	Inh_B3GAT2	Smoking cessation	0.00725144	0.023098	0.0132851	3.1853	1.83206	0.226977	1.89011e-08	2.34753e-08	0.805151	0.420733	0.481628
snmCAT-seq	0.4	Inh_B3GAT2	Smoking initiation	0.00725144	0.0788783	0.0129276	10.8776	1.78276	1.84512e-07	9.1105e-08	1.95332e-08	4.66411	3.0996e-06	1.49714e-05
snmCAT-seq	0.4	Inh_B3GAT2	Height	0.00725144	-0.0231782	0.00882578	-3.19636	1.21711	0.000814208	-5.10124e-07	1.11641e-07	-4.56934	4.8927e-06	2.17453e-05
snmCAT-seq	0.4	Inh_B3GAT2	Intelligence	0.00725144	0.0463139	0.010362	6.38685	1.42895	0.000208848	1.43471e-07	4.47152e-08	3.20855	0.00133407	0.00311859
snmCAT-seq	0.4	Inh_B3GAT2	Depression	0.00725144	0.0726807	0.0125259	10.0229	1.72737	2.32408e-07	8.38345e-08	1.71095e-08	4.89989	9.58891e-07	5.23031e-06
snmCAT-seq	0.4	Inh_B3GAT2	Type 2 Diabetes	0.00725144	0.00708481	0.0450152	0.977021	6.20775	0.997022	-2.35425e-08	9.49274e-08	-0.248005	0.804131	0.822406
snmCAT-seq	0.4	Inh_B3GAT2	Parkinson Disease	0.00725144	-0.0201324	0.0355454	-2.77633	4.90183	0.43786	-4.22769e-08	5.01986e-08	-0.842193	0.39968	0.467158
snmCAT-seq	0.4	Inh_B3GAT2	Schizophrenia	0.00725144	0.0701727	0.0102141	9.67707	1.40856	5.11651e-09	4.97464e-07	9.18641e-08	5.41521	6.12153e-08	4.00682e-07
snmCAT-seq	0.4	Inh_B3GAT2	Education Years	0.00725144	0.0627188	0.0111316	8.64915	1.53508	1.51861e-06	1.58741e-07	3.62281e-08	4.3817	1.17758e-05	4.76324e-05
snmCAT-seq	0.4	Inh_B3GAT2	Neuroticism	0.00725144	0.0658452	0.0145586	9.08029	2.00768	9.84718e-05	1.40098e-07	3.94054e-08	3.5553	0.000377553	0.00102195
snmCAT-seq	0.4	Oligo	ADHD	0.0258158	0.0664205	0.0322139	2.57286	1.24784	0.203729	3.41886e-08	6.4637e-08	0.528932	0.596852	0.641394
snmCAT-seq	0.4	Oligo	Alzheimer Disease	0.0258158	0.15283	0.127573	5.92001	4.94167	0.323221	2.25006e-08	2.09064e-08	1.07625	0.281813	0.348635
snmCAT-seq	0.4	Oligo	Anorexia	0.0258158	0.121088	0.0400251	4.69046	1.55041	0.0177602	1.11799e-07	7.06108e-08	1.58331	0.113351	0.161376
snmCAT-seq	0.4	Oligo	Autism	0.0258158	0.0884408	0.0522843	3.42584	2.02528	0.234186	6.92279e-08	6.79015e-08	1.01953	0.30795	0.375751
snmCAT-seq	0.4	Oligo	BMI	0.0258158	0.0692061	0.0137421	2.68077	0.532313	0.00183619	2.94888e-08	2.15228e-08	1.37012	0.17065	0.226693
snmCAT-seq	0.4	Oligo	Bipolar	0.0258158	0.0894552	0.0199892	3.46514	0.7743	0.00156123	5.17577e-08	2.69326e-08	1.92175	0.0546377	0.0870336
snmCAT-seq	0.4	Oligo	Epilepsy	0.0258158	0.0593319	0.0397168	2.29828	1.53847	0.401743	8.25903e-08	1.65309e-07	0.499611	0.617349	0.661446
snmCAT-seq	0.4	Oligo	Age of smoking	0.0258158	0.0876443	0.0324317	3.39499	1.25628	0.0551885	1.36262e-08	1.14484e-08	1.19023	0.233957	0.295771
snmCAT-seq	0.4	Oligo	Cigarettes per day	0.0258158	0.121335	0.0292201	4.70004	1.13187	0.00193238	4.39746e-08	1.73795e-08	2.53025	0.0113981	0.0220609
snmCAT-seq	0.4	Oligo	Drinks per week	0.0258158	0.082749	0.0247307	3.20536	0.957967	0.0209876	9.87734e-09	7.57035e-09	1.30474	0.191981	0.251321
snmCAT-seq	0.4	Oligo	Smoking cessation	0.0258158	0.0629462	0.0229627	2.43828	0.889482	0.111869	9.28436e-09	1.14968e-08	0.807563	0.419342	0.481628
snmCAT-seq	0.4	Oligo	Smoking initiation	0.0258158	0.121392	0.0192379	4.70223	0.745197	2.3158e-06	2.7904e-08	8.47472e-09	3.29262	0.000992579	0.00241438
snmCAT-seq	0.4	Oligo	Height	0.0258158	0.0333223	0.0262544	1.29077	1.01699	0.77401	-1.39307e-07	9.87381e-08	-1.41087	0.158283	0.213975
snmCAT-seq	0.4	Oligo	Intelligence	0.0258158	0.0595689	0.0179542	2.30746	0.695475	0.0622846	1.81899e-08	2.36951e-08	0.767665	0.442686	0.501154
snmCAT-seq	0.4	Oligo	Depression	0.0258158	0.111534	0.0195161	4.32039	0.755974	2.54377e-05	2.85076e-08	8.4882e-09	3.3585	0.000783666	0.00197287
snmCAT-seq	0.4	Oligo	Type 2 Diabetes	0.0258158	0.0573069	0.0949962	2.21984	3.67977	0.73842	-3.16314e-09	5.78176e-08	-0.0547089	0.95637	0.961713
snmCAT-seq	0.4	Oligo	Parkinson Disease	0.0258158	-0.0251296	0.0719016	-0.973422	2.78518	0.471685	-2.39184e-08	2.94444e-08	-0.812325	0.416605	0.481173
snmCAT-seq	0.4	Oligo	Schizophrenia	0.0258158	0.0920774	0.0199457	3.56671	0.772616	0.00109695	1.08648e-07	5.33072e-08	2.03814	0.0415359	0.0686259
snmCAT-seq	0.4	Oligo	Education Years	0.0258158	0.0812157	0.0165098	3.14597	0.639522	0.00106668	3.25669e-08	1.60874e-08	2.02438	0.0429314	0.0702514
snmCAT-seq	0.4	Oligo	Neuroticism	0.0258158	0.0967102	0.0192945	3.74616	0.747392	0.000346919	3.97868e-08	1.50347e-08	2.64633	0.00813695	0.016184
snmCAT-seq	0.4	Inh_CALB1	ADHD	0.00931648	0.0669897	0.0225088	7.19045	2.41602	0.0103273	2.69963e-07	1.21059e-07	2.23001	0.0257465	0.0470494
snmCAT-seq	0.4	Inh_CALB1	Alzheimer Disease	0.00931648	0.0024841	0.0437775	0.266635	4.69893	0.877534	-2.98027e-09	1.97884e-08	-0.150607	0.880286	0.895206
snmCAT-seq	0.4	Inh_CALB1	Anorexia	0.00931648	0.0576624	0.0248856	6.1893	2.67114	0.0560687	1.63703e-07	1.1562e-07	1.41587	0.156813	0.213859
snmCAT-seq	0.4	Inh_CALB1	Autism	0.00931648	0.0760822	0.0319482	8.16641	3.42921	0.0377798	2.21363e-07	1.11218e-07	1.99035	0.0465523	0.0758318
snmCAT-seq	0.4	Inh_CALB1	BMI	0.00931648	0.0375134	0.00978926	4.02656	1.05075	0.00441092	7.65182e-08	3.97481e-08	1.92508	0.0542195	0.0867512
snmCAT-seq	0.4	Inh_CALB1	Bipolar	0.00931648	0.111037	0.0204287	11.9183	2.19275	2.04821e-06	3.35959e-07	7.48366e-08	4.48923	7.14817e-06	2.99226e-05
snmCAT-seq	0.4	Inh_CALB1	Epilepsy	0.00931648	0.0758479	0.025743	8.14126	2.76317	0.0103628	6.63622e-07	2.78683e-07	2.38128	0.0172524	0.0320148
snmCAT-seq	0.4	Inh_CALB1	Age of smoking	0.00931648	0.0563662	0.0182335	6.05016	1.95713	0.0115302	3.31463e-08	1.68606e-08	1.96591	0.0493091	0.0796022
snmCAT-seq	0.4	Inh_CALB1	Cigarettes per day	0.00931648	0.0733714	0.0212973	7.87545	2.28598	0.00247757	8.6461e-08	3.2372e-08	2.67086	0.00756577	0.0152161
snmCAT-seq	0.4	Inh_CALB1	Drinks per week	0.00931648	0.0645212	0.012858	6.92549	1.38013	1.4606e-05	3.74115e-08	1.0066e-08	3.71661	0.00020191	0.000572343
snmCAT-seq	0.4	Inh_CALB1	Smoking cessation	0.00931648	0.0546899	0.0172833	5.87023	1.85513	0.0121465	5.33907e-08	2.35558e-08	2.26657	0.0234168	0.0430104
snmCAT-seq	0.4	Inh_CALB1	Smoking initiation	0.00931648	0.0929594	0.0127854	9.97796	1.37234	1.76091e-09	8.16256e-08	1.52615e-08	5.34846	8.87067e-08	5.60253e-07
snmCAT-seq	0.4	Inh_CALB1	Height	0.00931648	-0.0176947	0.0122159	-1.89929	1.31122	0.0308282	-4.05363e-07	1.20234e-07	-3.37145	0.000747746	0.00189569
snmCAT-seq	0.4	Inh_CALB1	Intelligence	0.00931648	0.0601881	0.0129224	6.46039	1.38705	0.000102565	1.4697e-07	4.31593e-08	3.40528	0.000660952	0.00169959
snmCAT-seq	0.4	Inh_CALB1	Depression	0.00931648	0.0853709	0.0152547	9.16343	1.63739	9.07679e-07	7.52165e-08	1.64158e-08	4.58196	4.60635e-06	2.07286e-05
snmCAT-seq	0.4	Inh_CALB1	Type 2 Diabetes	0.00931648	0.0485398	0.0477497	5.2101	5.1253	0.41538	4.41044e-08	8.06266e-08	0.547021	0.584364	0.631745
snmCAT-seq	0.4	Inh_CALB1	Parkinson Disease	0.00931648	-0.0176488	0.0387134	-1.89437	4.15536	0.483603	-3.34267e-08	4.30203e-08	-0.776998	0.43716	0.496459
snmCAT-seq	0.4	Inh_CALB1	Schizophrenia	0.00931648	0.0983941	0.0147071	10.5613	1.57862	6.36035e-09	5.62109e-07	1.02091e-07	5.50596	3.67169e-08	2.54194e-07
snmCAT-seq	0.4	Inh_CALB1	Education Years	0.00931648	0.0776836	0.0129064	8.3383	1.38533	3.39655e-07	1.52298e-07	3.26621e-08	4.66282	3.11905e-06	1.49714e-05
snmCAT-seq	0.4	Inh_CALB1	Neuroticism	0.00931648	0.0780606	0.0157959	8.37877	1.69548	2.57086e-05	1.26669e-07	3.34939e-08	3.78185	0.000155668	0.000444765
snmCAT-seq	0.4	Exc_L4-6	ADHD	0.0212356	0.176256	0.0347937	8.30003	1.63846	6.53546e-06	3.52405e-07	8.23186e-08	4.28098	1.8607e-05	6.76618e-05
snmCAT-seq	0.4	Exc_L4-6	Alzheimer Disease	0.0212356	0.0482852	0.0673018	2.27378	3.16929	0.696712	4.22678e-09	1.34637e-08	0.31394	0.753567	0.779552
snmCAT-seq	0.4	Exc_L4-6	Anorexia	0.0212356	0.0635549	0.0288176	2.99284	1.35704	0.145716	5.02634e-08	6.05246e-08	0.830463	0.406277	0.471805
snmCAT-seq	0.4	Exc_L4-6	Autism	0.0212356	0.0973244	0.0440341	4.58307	2.0736	0.083966	1.09717e-07	6.76324e-08	1.62226	0.104747	0.153289
snmCAT-seq	0.4	Exc_L4-6	BMI	0.0212356	0.099974	0.013906	4.70784	0.654843	5.42661e-08	1.14715e-07	2.54114e-08	4.51432	6.35202e-06	2.69027e-05
snmCAT-seq	0.4	Exc_L4-6	Bipolar	0.0212356	0.195073	0.0216064	9.18612	1.01746	1.56054e-13	2.54314e-07	3.57274e-08	7.11818	1.09361e-12	1.78954e-11
snmCAT-seq	0.4	Exc_L4-6	Epilepsy	0.0212356	0.178043	0.038713	8.38418	1.82302	1.54768e-05	7.14841e-07	1.75911e-07	4.06366	4.8309e-05	0.000156678
snmCAT-seq	0.4	Exc_L4-6	Age of smoking	0.0212356	0.118349	0.0284493	5.57314	1.3397	0.000817348	3.33236e-08	1.16673e-08	2.85615	0.00428812	0.00908072
snmCAT-seq	0.4	Exc_L4-6	Cigarettes per day	0.0212356	0.164591	0.0307267	7.75069	1.44694	1.59988e-06	9.06273e-08	2.00078e-08	4.52959	5.90986e-06	2.56331e-05
snmCAT-seq	0.4	Exc_L4-6	Drinks per week	0.0212356	0.133482	0.0185774	6.28574	0.874823	2.57498e-09	3.6055e-08	6.50783e-09	5.54026	3.02024e-08	2.13193e-07
snmCAT-seq	0.4	Exc_L4-6	Smoking cessation	0.0212356	0.134445	0.0306183	6.3311	1.44184	0.000575068	6.27339e-08	1.90372e-08	3.29534	0.000983024	0.00240741
snmCAT-seq	0.4	Exc_L4-6	Smoking initiation	0.0212356	0.148697	0.0197	7.00224	0.927686	3.91646e-10	5.70072e-08	1.01847e-08	5.59736	2.17645e-08	1.59902e-07
snmCAT-seq	0.4	Exc_L4-6	Height	0.0212356	-0.0211502	0.015963	-0.995976	0.751706	0.00931686	-3.18231e-07	7.42458e-08	-4.28618	1.81771e-05	6.74615e-05
snmCAT-seq	0.4	Exc_L4-6	Intelligence	0.0212356	0.161103	0.0196685	7.58647	0.926202	9.64796e-12	1.97269e-07	2.98209e-08	6.61514	3.71196e-11	4.45436e-10
snmCAT-seq	0.4	Exc_L4-6	Depression	0.0212356	0.166274	0.0182838	7.82995	0.860998	4.15823e-14	6.71563e-08	8.69482e-09	7.72371	1.12989e-14	3.12892e-13
snmCAT-seq	0.4	Exc_L4-6	Type 2 Diabetes	0.0212356	-0.0536595	0.0651759	-2.52686	3.06918	0.24897	-7.7943e-08	5.06195e-08	-1.53978	0.123614	0.174513
snmCAT-seq	0.4	Exc_L4-6	Parkinson Disease	0.0212356	0.180878	0.0782152	8.51768	3.68321	0.0380034	7.98369e-08	3.91369e-08	2.03994	0.0413565	0.0686259
snmCAT-seq	0.4	Exc_L4-6	Schizophrenia	0.0212356	0.192887	0.0259993	9.08318	1.22432	7.5936e-10	4.94527e-07	8.40908e-08	5.88086	4.08138e-09	3.76743e-08
snmCAT-seq	0.4	Exc_L4-6	Education Years	0.0212356	0.172334	0.0176245	8.11534	0.829948	6.15023e-15	1.59396e-07	2.01374e-08	7.9154	2.46455e-15	9.3115e-14
snmCAT-seq	0.4	Exc_L4-6	Neuroticism	0.0212356	0.159643	0.0192386	7.5177	0.905959	3.41824e-12	1.1935e-07	1.73563e-08	6.87647	6.13548e-12	8.49528e-11
snmCAT-seq	0.4	Exc_L2-4	ADHD	0.0314823	0.226754	0.0424515	7.2026	1.34842	3.29449e-06	3.02077e-07	6.90801e-08	4.37285	1.22637e-05	4.85157e-05
snmCAT-seq	0.4	Exc_L2-4	Alzheimer Disease	0.0314823	0.117913	0.0729747	3.74538	2.31796	0.257855	1.07689e-08	1.00275e-08	1.07393	0.282854	0.348724
snmCAT-seq	0.4	Exc_L2-4	Anorexia	0.0314823	0.0878543	0.0311344	2.79059	0.988949	0.0746583	4.66435e-08	4.53826e-08	1.02778	0.304051	0.372308
snmCAT-seq	0.4	Exc_L2-4	Autism	0.0314823	0.136369	0.0459345	4.3316	1.45906	0.0193006	1.05323e-07	4.73711e-08	2.22336	0.0261914	0.0476208
snmCAT-seq	0.4	Exc_L2-4	BMI	0.0314823	0.124481	0.0151687	3.95401	0.481818	3.29627e-09	8.95918e-08	1.88056e-08	4.7641	1.89697e-06	9.75582e-06
snmCAT-seq	0.4	Exc_L2-4	Bipolar	0.0314823	0.25396	0.0257904	8.06677	0.819205	4.32602e-15	2.22887e-07	2.87387e-08	7.75563	8.79082e-15	2.63725e-13
snmCAT-seq	0.4	Exc_L2-4	Epilepsy	0.0314823	0.272772	0.0484126	8.66429	1.53777	8.21417e-09	7.64259e-07	1.36438e-07	5.60149	2.12511e-08	1.59383e-07
snmCAT-seq	0.4	Exc_L2-4	Age of smoking	0.0314823	0.147682	0.029882	4.69095	0.94917	0.000166602	2.6699e-08	8.48943e-09	3.14497	0.00166105	0.00376087
snmCAT-seq	0.4	Exc_L2-4	Cigarettes per day	0.0314823	0.188764	0.0330948	5.99588	1.05122	1.00255e-06	6.66483e-08	1.50939e-08	4.41558	1.00738e-05	4.1211e-05
snmCAT-seq	0.4	Exc_L2-4	Drinks per week	0.0314823	0.173116	0.0216871	5.49885	0.688866	1.11064e-10	3.10738e-08	5.12646e-09	6.06146	1.34892e-09	1.27792e-08
snmCAT-seq	0.4	Exc_L2-4	Smoking cessation	0.0314823	0.163878	0.0266291	5.20541	0.845845	5.04113e-06	4.93724e-08	1.11649e-08	4.4221	9.77443e-06	4.04459e-05
snmCAT-seq	0.4	Exc_L2-4	Smoking initiation	0.0314823	0.183363	0.0219618	5.82432	0.697592	5.99935e-11	4.58265e-08	7.92969e-09	5.7791	7.5102e-09	6.28761e-08
snmCAT-seq	0.4	Exc_L2-4	Height	0.0314823	-0.0122452	0.0182834	-0.388955	0.580752	0.0177604	-2.57139e-07	5.69176e-08	-4.51774	6.2502e-06	2.67866e-05
snmCAT-seq	0.4	Exc_L2-4	Intelligence	0.0314823	0.199953	0.0220258	6.35128	0.699624	6.63743e-13	1.62025e-07	2.31369e-08	7.00287	2.50766e-12	3.76149e-11
snmCAT-seq	0.4	Exc_L2-4	Depression	0.0314823	0.204266	0.0203856	6.48829	0.647525	4.52319e-15	5.444e-08	6.88296e-09	7.90939	2.58653e-15	9.3115e-14
snmCAT-seq	0.4	Exc_L2-4	Type 2 Diabetes	0.0314823	-0.00551828	0.0874648	-0.175282	2.77822	0.667329	-3.73456e-08	4.64525e-08	-0.803952	0.421425	0.481628
snmCAT-seq	0.4	Exc_L2-4	Parkinson Disease	0.0314823	0.214327	0.0781339	6.80785	2.48184	0.0157683	6.18631e-08	2.65531e-08	2.32979	0.0198173	0.0365857
snmCAT-seq	0.4	Exc_L2-4	Schizophrenia	0.0314823	0.243604	0.0299767	7.73782	0.952177	4.60457e-11	4.17407e-07	6.5965e-08	6.32771	2.48826e-10	2.48826e-09
snmCAT-seq	0.4	Exc_L2-4	Education Years	0.0314823	0.196665	0.0204374	6.24685	0.649173	2.69096e-13	1.17623e-07	1.63202e-08	7.20719	5.71196e-13	1.02815e-11
snmCAT-seq	0.4	Exc_L2-4	Neuroticism	0.0314823	0.19478	0.0188784	6.18697	0.599652	3.92673e-17	9.57753e-08	1.09841e-08	8.71949	2.79464e-18	5.03036e-16
snmCAT-seq	0.4	Exc_L5-6	ADHD	0.0270785	0.197643	0.0356921	7.29891	1.3181	8.0637e-07	3.0866e-07	6.57379e-08	4.69531	2.66209e-06	1.31281e-05
snmCAT-seq	0.4	Exc_L5-6	Alzheimer Disease	0.0270785	0.0836784	0.0764962	3.09022	2.82498	0.477553	7.81894e-09	1.22434e-08	0.638623	0.523068	0.575855
snmCAT-seq	0.4	Exc_L5-6	Anorexia	0.0270785	0.0855625	0.0313538	3.1598	1.15789	0.0684009	6.35821e-08	5.34424e-08	1.18973	0.234152	0.295771
snmCAT-seq	0.4	Exc_L5-6	Autism	0.0270785	0.175826	0.0487664	6.49321	1.80093	0.00154749	1.83235e-07	5.65353e-08	3.24106	0.00119085	0.00282044
snmCAT-seq	0.4	Exc_L5-6	BMI	0.0270785	0.119414	0.0156783	4.40991	0.578997	1.63054e-08	1.07883e-07	2.2498e-08	4.79524	1.62483e-06	8.47739e-06
snmCAT-seq	0.4	Exc_L5-6	Bipolar	0.0270785	0.250679	0.0241209	9.25752	0.890779	5.09539e-17	2.63728e-07	3.11067e-08	8.47816	2.28774e-17	2.05897e-15
snmCAT-seq	0.4	Exc_L5-6	Epilepsy	0.0270785	0.225218	0.0443557	8.31723	1.63804	4.76663e-07	7.27013e-07	1.514e-07	4.80194	1.57133e-06	8.31882e-06
snmCAT-seq	0.4	Exc_L5-6	Age of smoking	0.0270785	0.144576	0.0282877	5.33915	1.04466	7.07342e-05	3.27192e-08	9.39048e-09	3.48429	0.000493444	0.00128725
snmCAT-seq	0.4	Exc_L5-6	Cigarettes per day	0.0270785	0.186267	0.0328885	6.8788	1.21456	6.53344e-07	8.01457e-08	1.73156e-08	4.62852	3.68296e-06	1.74456e-05
snmCAT-seq	0.4	Exc_L5-6	Drinks per week	0.0270785	0.139937	0.0208041	5.16782	0.768288	5.44696e-08	2.85151e-08	5.71513e-09	4.98941	6.05646e-07	3.40676e-06
snmCAT-seq	0.4	Exc_L5-6	Smoking cessation	0.0270785	0.147971	0.0266174	5.46453	0.982974	2.99074e-05	5.31251e-08	1.29653e-08	4.09748	4.17669e-05	0.000137946
snmCAT-seq	0.4	Exc_L5-6	Smoking initiation	0.0270785	0.161837	0.021399	5.97661	0.790258	1.55935e-09	4.76178e-08	8.96256e-09	5.31297	1.07852e-07	6.69429e-07
snmCAT-seq	0.4	Exc_L5-6	Height	0.0270785	-0.00521926	0.0182047	-0.192746	0.672296	0.0769257	-2.43244e-07	6.37111e-08	-3.81792	0.000134581	0.000390719
snmCAT-seq	0.4	Exc_L5-6	Intelligence	0.0270785	0.184471	0.0208178	6.81246	0.768796	1.08458e-12	1.77463e-07	2.54803e-08	6.96471	3.2908e-12	4.73875e-11
snmCAT-seq	0.4	Exc_L5-6	Depression	0.0270785	0.190142	0.0196608	7.02188	0.726069	4.05185e-15	6.04792e-08	7.51674e-09	8.04593	8.55899e-16	4.40177e-14
snmCAT-seq	0.4	Exc_L5-6	Type 2 Diabetes	0.0270785	-0.00995744	0.0815351	-0.367725	3.01107	0.644504	-4.04395e-08	4.98263e-08	-0.811609	0.417016	0.481173
snmCAT-seq	0.4	Exc_L5-6	Parkinson Disease	0.0270785	0.190308	0.0788539	7.02802	2.91205	0.0342425	6.40937e-08	3.14504e-08	2.03793	0.0415568	0.0686259
snmCAT-seq	0.4	Exc_L5-6	Schizophrenia	0.0270785	0.2335	0.0291051	8.6231	1.07484	3.41892e-11	4.76844e-07	7.39982e-08	6.444	1.16369e-10	1.23214e-09
snmCAT-seq	0.4	Exc_L5-6	Education Years	0.0270785	0.18945	0.0186387	6.99632	0.688322	1.10506e-14	1.36261e-07	1.74525e-08	7.80754	5.83157e-15	1.90851e-13
snmCAT-seq	0.4	Exc_L5-6	Neuroticism	0.0270785	0.189225	0.0200494	6.98804	0.740419	3.23283e-15	1.12579e-07	1.39506e-08	8.06982	7.04027e-16	4.22416e-14
snmCAT-seq	0.4	Exc_L4-5	ADHD	0.0219986	0.162992	0.0341128	7.40922	1.55068	2.68214e-05	3.06787e-07	7.87626e-08	3.89508	9.81643e-05	0.000294493
snmCAT-seq	0.4	Exc_L4-5	Alzheimer Disease	0.0219986	0.0507025	0.067489	2.30481	3.06788	0.678727	3.61922e-09	1.28204e-08	0.2823	0.777713	0.797654
snmCAT-seq	0.4	Exc_L4-5	Anorexia	0.0219986	0.0773069	0.028109	3.51418	1.27776	0.0509795	7.95e-08	5.64045e-08	1.40946	0.158698	0.213975
snmCAT-seq	0.4	Exc_L4-5	Autism	0.0219986	0.0787919	0.04253	3.58168	1.93331	0.182603	7.84043e-08	6.36264e-08	1.23226	0.217852	0.281951
snmCAT-seq	0.4	Exc_L4-5	BMI	0.0219986	0.0902348	0.0134046	4.10185	0.609338	6.19781e-07	9.28677e-08	2.3137e-08	4.01381	5.97465e-05	0.000190343
snmCAT-seq	0.4	Exc_L4-5	Bipolar	0.0219986	0.170599	0.0249814	7.75498	1.13559	9.74217e-09	2.06154e-07	4.00503e-08	5.14737	2.64162e-07	1.5095e-06
snmCAT-seq	0.4	Exc_L4-5	Epilepsy	0.0219986	0.164905	0.03781	7.49617	1.71875	3.855e-05	6.24929e-07	1.61615e-07	3.86678	0.000110281	0.000322773
snmCAT-seq	0.4	Exc_L4-5	Age of smoking	0.0219986	0.0983308	0.0302672	4.46987	1.37587	0.0125319	2.44896e-08	1.20655e-08	2.02972	0.0423852	0.0696742
snmCAT-seq	0.4	Exc_L4-5	Cigarettes per day	0.0219986	0.17983	0.0276067	8.1746	1.25493	7.15844e-08	9.78238e-08	1.89345e-08	5.16643	2.38604e-07	1.38544e-06
snmCAT-seq	0.4	Exc_L4-5	Drinks per week	0.0219986	0.112032	0.0182853	5.09269	0.831203	9.30898e-07	2.71277e-08	6.35734e-09	4.26714	1.97992e-05	7.05714e-05
snmCAT-seq	0.4	Exc_L4-5	Smoking cessation	0.0219986	0.14321	0.0309831	6.50999	1.40841	0.000297438	6.54375e-08	1.87703e-08	3.48624	0.000489868	0.00128725
snmCAT-seq	0.4	Exc_L4-5	Smoking initiation	0.0219986	0.125445	0.0209543	5.70243	0.952529	7.13839e-07	4.39516e-08	1.01971e-08	4.31021	1.63098e-05	6.20027e-05
snmCAT-seq	0.4	Exc_L4-5	Height	0.0219986	0.00424285	0.0173684	0.192869	0.789525	0.307728	-2.0389e-07	7.67385e-08	-2.65695	0.00788512	0.0157702
snmCAT-seq	0.4	Exc_L4-5	Intelligence	0.0219986	0.159457	0.0192709	7.24851	0.876007	7.40008e-12	1.8881e-07	2.80698e-08	6.72643	1.73882e-11	2.23563e-10
snmCAT-seq	0.4	Exc_L4-5	Depression	0.0219986	0.154007	0.0187039	7.00075	0.850234	1.07457e-11	5.90492e-08	8.7269e-09	6.76634	1.32082e-11	1.76109e-10
snmCAT-seq	0.4	Exc_L4-5	Type 2 Diabetes	0.0219986	-0.0580012	0.0681841	-2.63659	3.09948	0.234092	-7.74952e-08	5.11479e-08	-1.51512	0.129742	0.180337
snmCAT-seq	0.4	Exc_L4-5	Parkinson Disease	0.0219986	0.1644	0.0684043	7.4732	3.10949	0.0290429	6.78343e-08	3.3001e-08	2.05552	0.0398286	0.0666898
snmCAT-seq	0.4	Exc_L4-5	Schizophrenia	0.0219986	0.160962	0.0204978	7.31693	0.931778	2.07314e-10	3.80037e-07	6.50159e-08	5.84529	5.05685e-09	4.55117e-08
snmCAT-seq	0.4	Exc_L4-5	Education Years	0.0219986	0.158069	0.0168802	7.1854	0.767331	1.00304e-13	1.38627e-07	1.85685e-08	7.46572	8.28449e-14	1.6569e-12
snmCAT-seq	0.4	Exc_L4-5	Neuroticism	0.0219986	0.143334	0.0192123	6.5156	0.873343	4.06286e-10	1.00745e-07	1.6389e-08	6.14709	7.89153e-10	7.67825e-09
snmCAT-seq	0.4	Exc_L1-3	ADHD	0.0323553	0.217118	0.0411085	6.71043	1.27053	5.79024e-06	2.76727e-07	6.62975e-08	4.17403	2.99263e-05	0.000100687
snmCAT-seq	0.4	Exc_L1-3	Alzheimer Disease	0.0323553	0.0763731	0.0731375	2.36045	2.26045	0.561889	4.4979e-09	9.84305e-09	0.456962	0.647698	0.683787
snmCAT-seq	0.4	Exc_L1-3	Anorexia	0.0323553	0.0973486	0.0330418	3.00874	1.02122	0.051928	5.5939e-08	4.67857e-08	1.19564	0.231836	0.294915
snmCAT-seq	0.4	Exc_L1-3	Autism	0.0323553	0.149415	0.0433114	4.61794	1.33862	0.00539512	1.16663e-07	4.33604e-08	2.69055	0.00713352	0.0144273
snmCAT-seq	0.4	Exc_L1-3	BMI	0.0323553	0.11908	0.0148628	3.68038	0.459363	1.64311e-08	7.75702e-08	1.82753e-08	4.24454	2.19041e-05	7.53304e-05
snmCAT-seq	0.4	Exc_L1-3	Bipolar	0.0323553	0.262273	0.0266421	8.10603	0.823425	7.04786e-15	2.25921e-07	2.9298e-08	7.71115	1.24692e-14	3.20636e-13
snmCAT-seq	0.4	Exc_L1-3	Epilepsy	0.0323553	0.255682	0.0457232	7.90231	1.41316	2.13305e-08	6.90972e-07	1.30175e-07	5.30801	1.10826e-07	6.76227e-07
snmCAT-seq	0.4	Exc_L1-3	Age of smoking	0.0323553	0.146644	0.028989	4.53229	0.895958	0.00014374	2.53144e-08	8.03061e-09	3.15224	0.00162023	0.00371517
snmCAT-seq	0.4	Exc_L1-3	Cigarettes per day	0.0323553	0.190508	0.0340566	5.88801	1.05258	1.63006e-06	6.51011e-08	1.53286e-08	4.24703	2.16621e-05	7.53304e-05
snmCAT-seq	0.4	Exc_L1-3	Drinks per week	0.0323553	0.171612	0.0216633	5.304	0.669546	1.99509e-10	2.94598e-08	5.04984e-09	5.83382	5.41726e-09	4.64337e-08
snmCAT-seq	0.4	Exc_L1-3	Smoking cessation	0.0323553	0.169222	0.0284547	5.23012	0.879445	1.0848e-05	4.97531e-08	1.17236e-08	4.24385	2.19714e-05	7.53304e-05
snmCAT-seq	0.4	Exc_L1-3	Smoking initiation	0.0323553	0.186331	0.0221015	5.75891	0.683089	5.87592e-11	4.50257e-08	7.89644e-09	5.70203	1.18388e-08	9.26512e-08
snmCAT-seq	0.4	Exc_L1-3	Height	0.0323553	-0.00382325	0.0196299	-0.118165	0.606699	0.067081	-2.43559e-07	5.95897e-08	-4.08726	4.36492e-05	0.000142852
snmCAT-seq	0.4	Exc_L1-3	Intelligence	0.0323553	0.192494	0.0220929	5.94938	0.682821	1.00027e-11	1.49523e-07	2.29407e-08	6.5178	7.13443e-11	7.78302e-10
snmCAT-seq	0.4	Exc_L1-3	Depression	0.0323553	0.214536	0.0212687	6.63063	0.657349	3.2548e-15	5.64907e-08	7.10994e-09	7.94531	1.93711e-15	8.717e-14
snmCAT-seq	0.4	Exc_L1-3	Type 2 Diabetes	0.0323553	0.0156643	0.087344	0.484134	2.69953	0.846492	-2.76306e-08	4.54053e-08	-0.608532	0.542835	0.593983
snmCAT-seq	0.4	Exc_L1-3	Parkinson Disease	0.0323553	0.186729	0.0795039	5.7712	2.45721	0.0469215	5.09996e-08	2.70016e-08	1.88876	0.0589236	0.0922283
snmCAT-seq	0.4	Exc_L1-3	Schizophrenia	0.0323553	0.237189	0.0286898	7.33078	0.886711	2.79402e-11	3.91289e-07	6.18193e-08	6.32956	2.45859e-10	2.48826e-09
snmCAT-seq	0.4	Exc_L1-3	Education Years	0.0323553	0.199614	0.0200155	6.16945	0.618615	8.2108e-14	1.16343e-07	1.58683e-08	7.33176	2.27146e-13	4.30383e-12
snmCAT-seq	0.4	Exc_L1-3	Neuroticism	0.0323553	0.194138	0.0195295	6.00019	0.603594	7.76113e-16	9.24239e-08	1.13742e-08	8.12578	4.44502e-16	3.20042e-14
snmCAT-seq	0.4	Inh_NDNF	ADHD	0.0114916	0.0538376	0.0213176	4.68497	1.85507	0.047433	1.36086e-07	9.23575e-08	1.47347	0.140624	0.193965
snmCAT-seq	0.4	Inh_NDNF	Alzheimer Disease	0.0114916	-0.00733852	0.0320543	-0.638601	2.78938	0.55193	-6.61237e-09	1.16704e-08	-0.566592	0.570991	0.621018
snmCAT-seq	0.4	Inh_NDNF	Anorexia	0.0114916	0.0551145	0.0305113	4.79609	2.65511	0.155366	1.02987e-07	1.15574e-07	0.891091	0.37288	0.441569
snmCAT-seq	0.4	Inh_NDNF	Autism	0.0114916	0.0401489	0.0334134	3.49377	2.90764	0.393699	6.26417e-08	9.58394e-08	0.653611	0.513362	0.566903
snmCAT-seq	0.4	Inh_NDNF	BMI	0.0114916	0.0485087	0.0120058	4.22125	1.04475	0.00244912	8.57348e-08	4.00713e-08	2.13956	0.0323907	0.0563317
snmCAT-seq	0.4	Inh_NDNF	Bipolar	0.0114916	0.111482	0.0302067	9.70118	2.6286	0.00132633	2.63217e-07	9.09169e-08	2.89514	0.00378989	0.00816981
snmCAT-seq	0.4	Inh_NDNF	Epilepsy	0.0114916	0.0412953	0.0203392	3.59353	1.76993	0.14616	1.98693e-07	1.79942e-07	1.1042	0.269505	0.334557
snmCAT-seq	0.4	Inh_NDNF	Age of smoking	0.0114916	0.069168	0.02138	6.01903	1.86049	0.00852427	3.40182e-08	1.6156e-08	2.1056	0.035239	0.0598399
snmCAT-seq	0.4	Inh_NDNF	Cigarettes per day	0.0114916	0.0733374	0.0284778	6.38185	2.47815	0.0298059	6.42588e-08	3.64239e-08	1.76419	0.0776996	0.117037
snmCAT-seq	0.4	Inh_NDNF	Drinks per week	0.0114916	0.0685972	0.0144771	5.96935	1.25981	9.49264e-05	2.99423e-08	9.5634e-09	3.13092	0.00174258	0.0039208
snmCAT-seq	0.4	Inh_NDNF	Smoking cessation	0.0114916	0.0658988	0.0167109	5.73454	1.45419	0.00194349	5.2247e-08	1.92851e-08	2.70919	0.00674486	0.0137184
snmCAT-seq	0.4	Inh_NDNF	Smoking initiation	0.0114916	0.088413	0.0209463	7.69374	1.82275	0.000361361	5.68225e-08	2.02519e-08	2.80579	0.0050194	0.010385
snmCAT-seq	0.4	Inh_NDNF	Height	0.0114916	-0.00780325	0.0167985	-0.679042	1.46181	0.254419	-3.02318e-07	1.39418e-07	-2.16843	0.0301262	0.0531639
snmCAT-seq	0.4	Inh_NDNF	Intelligence	0.0114916	0.0678314	0.0154202	5.90272	1.34187	0.000272117	1.29431e-07	4.26893e-08	3.03192	0.00243005	0.00527
snmCAT-seq	0.4	Inh_NDNF	Depression	0.0114916	0.0718233	0.0186119	6.2501	1.61962	0.00150782	4.61133e-08	1.69521e-08	2.72021	0.0065241	0.0133448
snmCAT-seq	0.4	Inh_NDNF	Type 2 Diabetes	0.0114916	-0.0439639	0.0503232	-3.82576	4.37914	0.248943	-1.0452e-07	6.49365e-08	-1.60958	0.107491	0.156035
snmCAT-seq	0.4	Inh_NDNF	Parkinson Disease	0.0114916	-0.0219736	0.0394261	-1.91215	3.43087	0.401502	-3.36735e-08	3.64867e-08	-0.922899	0.35606	0.425852
snmCAT-seq	0.4	Inh_NDNF	Schizophrenia	0.0114916	0.0860834	0.0282862	7.49101	2.46148	0.0101297	3.5523e-07	1.67556e-07	2.12006	0.0340009	0.0582872
snmCAT-seq	0.4	Inh_NDNF	Education Years	0.0114916	0.0606649	0.0210587	5.27908	1.83254	0.0221565	7.96819e-08	4.43586e-08	1.79631	0.0724448	0.110043
snmCAT-seq	0.4	Inh_NDNF	Neuroticism	0.0114916	0.0692515	0.0119769	6.0263	1.04223	2.87962e-06	8.0979e-08	2.05603e-08	3.93861	8.1955e-05	0.000254343
snmCAT-seq	0.4	Inh_UNC5B	ADHD	0.00849415	0.0693506	0.0225202	8.16451	2.65125	0.00602825	3.13083e-07	1.3051e-07	2.39892	0.0164437	0.0309396
snmCAT-seq	0.4	Inh_UNC5B	Alzheimer Disease	0.00849415	0.00439329	0.0403937	0.517213	4.75547	0.919609	-2.60999e-09	2.0595e-08	-0.126729	0.899155	0.911819
snmCAT-seq	0.4	Inh_UNC5B	Anorexia	0.00849415	0.045695	0.0252316	5.37958	2.97047	0.141657	1.28169e-07	1.28479e-07	0.997591	0.318478	0.386033
snmCAT-seq	0.4	Inh_UNC5B	Autism	0.00849415	0.0499255	0.0328965	5.87763	3.87284	0.211468	1.44527e-07	1.26861e-07	1.13925	0.254597	0.319355
snmCAT-seq	0.4	Inh_UNC5B	BMI	0.00849415	0.0518482	0.0113405	6.10399	1.33509	0.000150478	1.52452e-07	4.99784e-08	3.05035	0.00228575	0.00501749
snmCAT-seq	0.4	Inh_UNC5B	Bipolar	0.00849415	0.118292	0.0245497	13.9263	2.89019	1.30929e-05	3.98212e-07	9.66189e-08	4.12147	3.76458e-05	0.000125486
snmCAT-seq	0.4	Inh_UNC5B	Epilepsy	0.00849415	0.121303	0.0301127	14.2808	3.54511	3.84345e-05	1.28125e-06	3.17409e-07	4.03659	5.42348e-05	0.000174326
snmCAT-seq	0.4	Inh_UNC5B	Age of smoking	0.00849415	0.0703541	0.0186437	8.28265	2.19489	0.000912728	5.23218e-08	1.82424e-08	2.86814	0.00412899	0.00879548
snmCAT-seq	0.4	Inh_UNC5B	Cigarettes per day	0.00849415	0.0921046	0.0214074	10.8433	2.52025	0.000201969	1.28326e-07	3.6962e-08	3.47184	0.000516908	0.00133875
snmCAT-seq	0.4	Inh_UNC5B	Drinks per week	0.00849415	0.0597423	0.0128424	7.03334	1.51192	6.13961e-05	3.75662e-08	1.12948e-08	3.32596	0.000881154	0.00218769
snmCAT-seq	0.4	Inh_UNC5B	Smoking cessation	0.00849415	0.082894	0.0198328	9.75894	2.33487	0.000539994	1.02691e-07	3.04092e-08	3.37697	0.000732903	0.00187124
snmCAT-seq	0.4	Inh_UNC5B	Smoking initiation	0.00849415	0.0925705	0.0138515	10.8981	1.63071	8.04988e-09	9.14967e-08	1.75919e-08	5.20107	1.98146e-07	1.16938e-06
snmCAT-seq	0.4	Inh_UNC5B	Height	0.00849415	-0.0190803	0.0120452	-2.24628	1.41806	0.0238997	-4.55314e-07	1.29296e-07	-3.52148	0.00042915	0.00115294
snmCAT-seq	0.4	Inh_UNC5B	Intelligence	0.00849415	0.0645899	0.0126527	7.60405	1.48958	1.23208e-05	1.81305e-07	4.67742e-08	3.87617	0.000106112	0.000313116
snmCAT-seq	0.4	Inh_UNC5B	Depression	0.00849415	0.0728461	0.0148781	8.57602	1.75157	2.41364e-05	6.90747e-08	1.77806e-08	3.88484	0.000102399	0.000304659
snmCAT-seq	0.4	Inh_UNC5B	Type 2 Diabetes	0.00849415	0.000922145	0.0652458	0.108562	7.68126	0.905306	-4.04693e-08	1.22379e-07	-0.330687	0.740881	0.768637
snmCAT-seq	0.4	Inh_UNC5B	Parkinson Disease	0.00849415	0.0302625	0.03988	3.56275	4.69499	0.583043	2.39198e-08	5.11842e-08	0.467327	0.640266	0.679929
snmCAT-seq	0.4	Inh_UNC5B	Schizophrenia	0.00849415	0.0911016	0.0130224	10.7252	1.5331	1.12794e-09	5.62541e-07	9.90071e-08	5.68183	1.33261e-08	1.02072e-07
[truncated: 162 more rows]
