# Supplementary material for: Deep learning imputes DNA methylation states in single cells and enhances the detection of epigenetic alterations in schizophrenia
Source: Cell Genom. 2025 Feb 21;5(3):100774. doi: 10.1016/j.xgen.2025.100774 (PMC11960545; doi:10.1016/j.xgen.2025.100774)
Supplement: Table S16. Gene Ontology enrichment analysis for genes linked to SCZ-associated DMRs through chromatin loops, related to Figure 7 — Only enriched terms with a q-value < 0.1 are showed. [file mmc11.xlsx]

## Sheet: Sheet1
Table S16. Gene Ontology enrichment analysis for genes linked to SCZ-associated DMRs through chromatin loops, Related to Figure 7. Only enriched terms with a q-value < 0.1 are showed.
Cluster	ID	Description	GeneRatio	BgRatio	pvalue	p.adjust	qvalue	geneID	Count	OR
CGEInh_all	GO:0050804	modulation of chemical synaptic transmission	33/509	487/18614	1.76037e-06	0.00334269	0.00316017	SRC/STX1B/GABBR1/NPTXR/LGI1/PRKACA/HOMER1/SYT1/TYROBP/RNF167/KCTD13/LILRB2/PICK1/APBA2/GSK3B/TSHZ3/SYNGR1/PAIP2/LRRTM2/GRIN3B/PRKCE/SORCS2/TACR2/RGS4/RIMS2/RASGRF2/LRRC4/PRRT2/BAIAP2/NPTX1/BCR/TUBB2B/CALM3	33	2.5805
CGEInh_all	GO:0099177	regulation of trans-synaptic signaling	33/509	488/18614	1.84069e-06	0.00334269	0.00316017	SRC/STX1B/GABBR1/NPTXR/LGI1/PRKACA/HOMER1/SYT1/TYROBP/RNF167/KCTD13/LILRB2/PICK1/APBA2/GSK3B/TSHZ3/SYNGR1/PAIP2/LRRTM2/GRIN3B/PRKCE/SORCS2/TACR2/RGS4/RIMS2/RASGRF2/LRRC4/PRRT2/BAIAP2/NPTX1/BCR/TUBB2B/CALM3	33	2.57507
CGEInh_all	GO:0046777	protein autophosphorylation	19/509	227/18614	1.6445e-05	0.0199095	0.0188223	SRC/STK11/RAP2A/PRKACA/PDGFRB/PIM1/RIPK3/MAPKAPK3/GSK3B/GRK1/PIM3/MARK3/PDGFB/PIKFYVE/SIK1/PDGFA/MAP3K3/MVP/CALM3	19	3.14082
CGEInh_all	GO:1990778	protein localization to cell periphery	24/509	345/18614	2.99242e-05	0.0271712	0.0256875	STX1B/RAP2A/LGI1/GGA3/PALM/ITGA3/CNPY4/VAMP8/GAS6/SORBS1/TMEM88/CLTC/EHD2/PRKCE/AP4M1/SPTBN1/ZDHHC22/CLIP3/SPTBN4/TMEM150A/VAMP5/EFR3B/NFASC/NPTX1	24	2.62039
CGEInh_all	GO:0072659	protein localization to plasma membrane	20/509	285/18614	0.000120648	0.0876386	0.0828534	RAP2A/GGA3/PALM/ITGA3/CNPY4/VAMP8/GAS6/SORBS1/TMEM88/CLTC/EHD2/PRKCE/SPTBN1/ZDHHC22/CLIP3/SPTBN4/TMEM150A/VAMP5/EFR3B/NFASC	20	2.63036
DeepExc_all	GO:0050804	modulation of chemical synaptic transmission	44/700	487/18614	7.63825e-08	0.000153896	0.000135856	ERC1/ABL1/KCNB1/SV2B/GSK3B/CNR2/NRXN1/PRKCB/ARC/CELF4/MAPK3/HTR2A/GRIK4/GRIN2A/PLCB1/MAPT/SLC4A10/NETO2/NTRK2/KCNMB4/SYNGR1/NETO1/ATF4/RAPGEF2/PICK1/PFN1/JPH3/LRRTM1/HOMER1/GIPC1/DLGAP4/GRIK3/MAP1B/PRRT2/BAIAP2/PTEN/DGKI/BCR/CALM3/NPTX1/RAB3A/PRKCE/SNAPIN/APP	44	2.49658
DeepExc_all	GO:0099177	regulation of trans-synaptic signaling	44/700	488/18614	8.10192e-08	0.000153896	0.000135856	ERC1/ABL1/KCNB1/SV2B/GSK3B/CNR2/NRXN1/PRKCB/ARC/CELF4/MAPK3/HTR2A/GRIK4/GRIN2A/PLCB1/MAPT/SLC4A10/NETO2/NTRK2/KCNMB4/SYNGR1/NETO1/ATF4/RAPGEF2/PICK1/PFN1/JPH3/LRRTM1/HOMER1/GIPC1/DLGAP4/GRIK3/MAP1B/PRRT2/BAIAP2/PTEN/DGKI/BCR/CALM3/NPTX1/RAB3A/PRKCE/SNAPIN/APP	44	2.49133
DeepExc_all	GO:1990778	protein localization to cell periphery	32/700	345/18614	2.64805e-06	0.00335332	0.00296024	KCNB1/TSPAN14/IKBKB/MAP7/MRAP2/BBS2/LYPD1/ACSL3/TMED2/OPTN/GRIN2A/DPP10/RAB13/C1QL3/NETO2/SMURF1/RAB40C/SPTBN1/SCN3B/NETO1/RAPGEF2/SORBS1/GAS6/SEC16A/PDPK1/PLK1/ATP2B4/NPTX1/RAB3A/PRKCE/PACS1/ZDHHC22	32	2.5367
DeepExc_all	GO:0007163	establishment or maintenance of cell polarity	24/700	226/18614	4.83708e-06	0.00377174	0.00332962	PHLDB2/ABL1/SYNE4/GSK3B/RHOBTB2/SPRY2/MAP7/FAT1/NSFL1C/CYP26B1/BRSK2/MYH9/CAP2/CCR7/STK11/CYTH3/PLK1/MAP1B/KIF26B/WWC1/PRICKLE1/RHOJ/PARD6A/ENKD1	24	2.88862
DeepExc_all	GO:0006109	regulation of carbohydrate metabolic process	21/700	183/18614	5.62698e-06	0.00377174	0.00332962	HDAC4/GSK3B/SIRT6/PGAM1/HTR2A/IRS2/GCK/BAD/PDGFB/COX11/SORBS1/GNB3/NNMT/STK11/KHK/PRKAA1/CLK2/PRKCE/PPP1R3D/SIK1/APP	21	3.11492
DeepExc_all	GO:0030010	establishment of cell polarity	19/700	155/18614	5.95694e-06	0.00377174	0.00332962	PHLDB2/ABL1/SYNE4/GSK3B/SPRY2/FAT1/NSFL1C/CYP26B1/BRSK2/MYH9/CCR7/STK11/CYTH3/PLK1/MAP1B/KIF26B/WWC1/PRICKLE1/ENKD1	19	3.32264
DeepExc_all	GO:0042391	regulation of membrane potential	36/700	433/18614	7.87711e-06	0.00427502	0.0037739	ABL1/KCNB1/CHRNA4/CALM1/GSK3B/CNR2/NRXN1/KCNH7/CELF4/DSP/HCN3/GRIK4/GRIN2A/MAPT/KCNJ3/BAD/NTRK2/KCNK3/KCNMB4/CACNA1D/RYR2/SCN3B/NETO1/SEZ6/KCNC1/KCNK4/GRIK3/BAX/BAIAP2/KCNJ5/PTEN/CALM3/KCNA1/HTR3B/FXYD1/APP	36	2.27648
DeepExc_all	GO:0046031	ADP metabolic process	14/700	94/18614	1.06996e-05	0.00491988	0.00434318	HDAC4/SIRT6/PGAM1/HTR2A/GCK/BAD/PFKL/ENO3/PKLR/AK2/PRKAA1/ALDOA/AK5/APP	14	4.02084
DeepExc_all	GO:0010959	regulation of metal ion transport	35/700	423/18614	1.16554e-05	0.00491988	0.00434318	ABL1/CALM1/RRAD/CALM2/NKAIN4/HTR2A/FXYD7/GCK/DPP10/KCNK3/PDGFB/CACNA1D/EPPIN/NKAIN2/CHP2/RYR2/SCN3B/NETO1/ATF4/CRBN/HECW1/JPH3/PDPK1/HOMER1/KCNC1/BAX/TMEM38A/FGF14/ATP2B4/CALM3/KCNA1/PRKCE/FXYD1/SIK1/CORO1A	35	2.26341
DeepExc_all	GO:0048167	regulation of synaptic plasticity	22/700	209/18614	1.37008e-05	0.00520494	0.00459482	ERC1/ABL1/KCNB1/GSK3B/ARC/GRIN2A/MAPT/SLC4A10/NTRK2/SYNGR1/NETO1/ATF4/RAPGEF2/PICK1/JPH3/LRRTM1/GIPC1/MAP1B/PRRT2/BAIAP2/RAB3A/APP	22	2.85748
DeepExc_all	GO:1904062	regulation of monoatomic cation transmembrane transport	30/700	346/18614	2.01869e-05	0.00697182	0.00615459	ABL1/CALM1/RRAD/CALM2/HCN3/FXYD7/GRIN2A/DPP10/KCNK3/CACNA1D/CHP2/RYR2/SCN3B/NETO1/CRBN/HECW1/JPH3/PDPK1/HOMER1/KCNC1/BAX/TMEM38A/FGF14/ATP2B4/CALM3/TACO1/KCNA1/PRKCE/FXYD1/CORO1A	30	2.36408
DeepExc_all	GO:0034765	regulation of monoatomic ion transmembrane transport	37/700	478/18614	2.87003e-05	0.00816595	0.00720875	ABL1/KCNB1/KCNQ5/CALM1/RRAD/ARC/CALM2/KCNH7/HCN3/FXYD7/GRIN2A/DPP10/KCNJ3/KCNK3/CACNA1D/CHP2/RYR2/SCN3B/NETO1/CRBN/HECW1/JPH3/PDPK1/HOMER1/KCNC1/KCNK4/BAX/TMEM38A/KCNJ5/FGF14/ATP2B4/CALM3/TACO1/KCNA1/PRKCE/FXYD1/CORO1A	37	2.11739
DeepExc_all	GO:0009185	ribonucleoside diphosphate metabolic process	15/700	116/18614	2.97083e-05	0.00816595	0.00720875	DHODH/HDAC4/SIRT6/PGAM1/HTR2A/GCK/BAD/PFKL/ENO3/PKLR/AK2/PRKAA1/ALDOA/AK5/APP	15	3.49195
DeepExc_all	GO:0072659	protein localization to plasma membrane	26/700	285/18614	3.0093e-05	0.00816595	0.00720875	KCNB1/TSPAN14/IKBKB/MAP7/MRAP2/BBS2/LYPD1/ACSL3/TMED2/OPTN/DPP10/RAB13/SMURF1/RAB40C/SPTBN1/SCN3B/RAPGEF2/SORBS1/GAS6/SEC16A/PDPK1/ATP2B4/RAB3A/PRKCE/PACS1/ZDHHC22	26	2.48089
DeepExc_all	GO:0006813	potassium ion transport	23/700	241/18614	4.25125e-05	0.00904336	0.00798331	KCNB1/KCNQ5/SLC12A5/KCNH7/HCN3/HTR2A/GCK/DPP10/SLC17A7/KCNJ3/KCNK3/KCNMB4/ATP4B/CACNA1D/NETO1/ATF4/CRBN/KCNC1/KCNK4/TMEM38A/KCNJ5/KCNA1/FXYD1	23	2.59001
DeepExc_all	GO:0031331	positive regulation of cellular catabolic process	35/700	450/18614	4.2587e-05	0.00904336	0.00798331	CNOT2/DIS3L2/STUB1/GSK3B/PIP4K2C/UPF1/EXOSC2/MAGEF1/SIRT6/MAPK3/HTR2A/OPTN/IRS2/RUFY4/SESN1/BAD/USP5/SMURF1/RBM24/FURIN/ZSWIM8/DCP1A/MOAP1/FBXW7/STK11/PLK1/TNRC6B/BAX/DCP1B/PRKAA1/PTEN/PRICKLE1/SH3RF3/TRIB2/APP	35	2.12444
DeepExc_all	GO:0009135	purine nucleoside diphosphate metabolic process	14/700	106/18614	4.28483e-05	0.00904336	0.00798331	HDAC4/SIRT6/PGAM1/HTR2A/GCK/BAD/PFKL/ENO3/PKLR/AK2/PRKAA1/ALDOA/AK5/APP	14	3.56334
DeepExc_all	GO:0009179	purine ribonucleoside diphosphate metabolic process	14/700	106/18614	4.28483e-05	0.00904336	0.00798331	HDAC4/SIRT6/PGAM1/HTR2A/GCK/BAD/PFKL/ENO3/PKLR/AK2/PRKAA1/ALDOA/AK5/APP	14	3.56334
DeepExc_all	GO:0043467	regulation of generation of precursor metabolites and energy	16/700	135/18614	4.83844e-05	0.00934025	0.0082454	HDAC4/GSK3B/TMEM135/DNAJC15/SIRT6/PGAM1/HTR2A/IRS2/GCK/IFNAR1/SORBS1/KHK/PRKAA1/TACO1/PPP1R3D/APP	16	3.20191
DeepExc_all	GO:0046777	protein autophosphorylation	22/700	227/18614	4.91722e-05	0.00934025	0.0082454	ABL1/CALM1/EPHB3/GSK3B/GRK1/CALM2/MAPK3/MVP/FES/NTRK2/MAP3K3/PDGFB/PDGFRA/MAP3K9/PDPK1/STK33/STK11/PEAK1/CLK2/CALM3/SIK1/TYRO3	22	2.62832
DeepExc_all	GO:0060323	head morphogenesis	8/700	37/18614	5.63605e-05	0.0101959	0.00900072	SSBP3/ANKRD11/PDGFRA/TIPARP/STRA6/PRICKLE1/ARID5B/SKI	8	5.80441
DeepExc_all	GO:0010675	regulation of cellular carbohydrate metabolic process	17/700	152/18614	5.9717e-05	0.010312	0.00910327	HDAC4/GSK3B/SIRT6/PGAM1/IRS2/GCK/BAD/COX11/SORBS1/GNB3/NNMT/STK11/KHK/CLK2/PRKCE/PPP1R3D/SIK1	17	3.02318
DeepExc_all	GO:0010171	body morphogenesis	9/700	49/18614	7.61459e-05	0.0125773	0.011103	PHLDB2/SSBP3/ANKRD11/PDGFRA/TIPARP/STRA6/PRICKLE1/ARID5B/SKI	9	4.93473
DeepExc_all	GO:0086065	cell communication involved in cardiac conduction	10/700	61/18614	8.4367e-05	0.01305	0.0115203	CALM1/CALM2/DSP/HCN3/KCNJ3/CACNA1D/RYR2/SCN3B/KCNJ5/CALM3	10	4.40794
DeepExc_all	GO:0050808	synapse organization	35/700	466/18614	8.59863e-05	0.01305	0.0115203	ERC1/ABL1/CDH8/EPHB3/PCDHGC4/NRXN1/ARC/SLIT1/PCDHGC5/MAPT/C1QL3/NTRK2/ICAM5/BSN/PLXNB2/SORT1/PICK1/IGSF21/SDK2/PFN1/CAP2/ACTN1/LRRTM1/RPS6KA5/HOMER1/SEZ6/MAP1B/BAIAP2/LRRN3/PTEN/NPTX1/RAB3A/SNAPIN/APBB2/APP	35	2.0497
DeepExc_all	GO:0001508	action potential	16/700	142/18614	8.93128e-05	0.01305	0.0115203	KCNB1/CHRNA4/CALM1/CNR2/KCNH7/DSP/HCN3/KCNJ3/NTRK2/KCNMB4/CACNA1D/RYR2/SCN3B/KCNJ5/CALM3/KCNA1	16	3.04291
DeepExc_all	GO:0044262	cellular carbohydrate metabolic process	25/700	290/18614	0.000106398	0.0149707	0.0132158	HDAC4/GSK3B/SIRT6/PGAM1/IRS2/CSGALNACT2/GCK/BAD/ITPK1/COX11/INPP5A/SORBS1/NEU2/GNB3/COQ3/NNMT/STK11/KHK/NDST2/PTEN/CLK2/PRKCE/PPP1R3D/SIK1/PHKB	25	2.34023
DeepExc_all	GO:0060325	face morphogenesis	7/700	31/18614	0.000123268	0.0161545	0.0142609	ANKRD11/PDGFRA/TIPARP/STRA6/PRICKLE1/ARID5B/SKI	7	6.05507
DeepExc_all	GO:0060324	face development	9/700	52/18614	0.000123317	0.0161545	0.0142609	ANKRD11/MAPK3/PDGFRA/TIPARP/STRA6/PRICKLE1/ARID5B/MKKS/SKI	9	4.64928
DeepExc_all	GO:0032412	regulation of monoatomic ion transmembrane transporter activity	24/700	278/18614	0.00014204	0.017987	0.0158786	CALM1/RRAD/ARC/CALM2/HCN3/FXYD7/KCNK3/CACNA1D/CHP2/RYR2/SCN3B/NETO1/CRBN/HECW1/JPH3/HOMER1/KCNC1/FGF14/CALM3/TACO1/KCNA1/PRKCE/FXYD1/APP	24	2.34166
DeepExc_all	GO:0035418	protein localization to synapse	11/700	78/18614	0.000154264	0.0187753	0.0165745	NRXN1/GRIN2A/MAPT/C1QL3/NETO2/BSN/NETO1/LRRTM1/HOMER1/BAIAP2/NPTX1	11	3.79398
DeepExc_all	GO:0009132	nucleoside diphosphate metabolic process	15/700	134/18614	0.000158149	0.0187753	0.0165745	DHODH/HDAC4/SIRT6/PGAM1/HTR2A/GCK/BAD/PFKL/ENO3/PKLR/AK2/PRKAA1/ALDOA/AK5/APP	15	3.01994
DeepExc_all	GO:0002028	regulation of sodium ion transport	12/700	92/18614	0.000168049	0.019346	0.0170783	NKAIN4/FXYD7/NKAIN2/CHP2/SCN3B/NETO1/HECW1/FGF14/ATP2B4/PRKCE/FXYD1/SIK1	12	3.5115
DeepExc_all	GO:1902414	protein localization to cell junction	13/700	107/18614	0.000188643	0.021078	0.0186073	NRXN1/DSP/ARHGEF18/GRIN2A/MAPT/C1QL3/NETO2/BSN/NETO1/LRRTM1/HOMER1/BAIAP2/NPTX1	13	3.27295
DeepExc_all	GO:0021537	telencephalon development	23/700	270/18614	0.000235762	0.0249914	0.0220619	TRA2B/EPHB3/GSK3B/DPCD/SUN1/BBS2/TBR1/SLC32A1/PLCB1/BAD/NTRK2/BTBD3/XRCC1/ID2/FOXP1/RTN4RL1/KCNC1/BAX/PTEN/ATP2B4/MKKS/KCNA1/SKI	23	2.30818
DeepExc_all	GO:0051279	regulation of release of sequestered calcium ion into cytosol	11/700	82/18614	0.000242423	0.0249914	0.0220619	ABL1/CALM1/CALM2/RYR2/JPH3/PDPK1/BAX/TMEM38A/CALM3/PRKCE/CORO1A	11	3.60813
DeepExc_all	GO:0030900	forebrain development	30/700	397/18614	0.000243401	0.0249914	0.0220619	TRA2B/EPHB3/GSK3B/PCSK1/SLIT1/DPCD/SUN1/BBS2/TBR1/SLC32A1/PLCB1/BAD/SLC4A10/NTRK2/BTBD3/XRCC1/ID2/FOXP1/RTN4RL1/RAPGEF2/KCNC1/GSX1/BAX/PTEN/ATP2B4/MKKS/KCNA1/SKI/TYRO3/APP	30	2.05463
DeepExc_all	GO:0022898	regulation of transmembrane transporter activity	24/700	289/18614	0.000254769	0.0254702	0.0224846	CALM1/RRAD/ARC/CALM2/HCN3/FXYD7/KCNK3/CACNA1D/CHP2/RYR2/SCN3B/NETO1/CRBN/HECW1/JPH3/HOMER1/KCNC1/FGF14/CALM3/TACO1/KCNA1/PRKCE/FXYD1/APP	24	2.25118
DeepExc_all	GO:0006096	glycolytic process	11/700	85/18614	0.000333631	0.0324991	0.0286896	HDAC4/SIRT6/PGAM1/HTR2A/GCK/PFKL/ENO3/PKLR/PRKAA1/ALDOA/APP	11	3.48022
DeepExc_all	GO:0051098	regulation of binding	28/700	369/18614	0.000362537	0.0333139	0.0294089	ABL1/CALM1/HDAC4/STUB1/GSK3B/CALM2/MAPK3/TIAM1/PDGFB/TFAP4/HDAC5/RAPGEF2/ARHGAP28/IFIT2/FBXW7/IFIT1/PLK1/CRMP1/BAX/CSF3/ACD/TXN/CALM3/SKI/FOXC1/SNAPIN/ERCC4/APP	28	2.06019
DeepExc_all	GO:0006757	ATP generation from ADP	11/700	86/18614	0.000369812	0.0333139	0.0294089	HDAC4/SIRT6/PGAM1/HTR2A/GCK/PFKL/ENO3/PKLR/PRKAA1/ALDOA/APP	11	3.43957
DeepExc_all	GO:1990089	response to nerve growth factor	8/700	48/18614	0.000382632	0.0333139	0.0294089	MAPT/NTRK2/SORT1/RAPGEF2/KCNC1/TAC1/CORO1A/APP	8	4.47158
DeepExc_all	GO:0051209	release of sequestered calcium ion into cytosol	14/700	130/18614	0.000387391	0.0333139	0.0294089	ABL1/CALM1/CALM2/HTR2A/PLCB1/RYR2/CCR7/JPH3/PDPK1/BAX/TMEM38A/CALM3/PRKCE/CORO1A	14	2.90173
DeepExc_all	GO:0019318	hexose metabolic process	20/700	228/18614	0.000403908	0.0333139	0.0294089	SIRT6/IRS2/GCK/BAD/PFKL/COX11/ENO3/ATF4/SORBS1/GNB3/CRTC2/NNMT/STK11/KHK/PRKAA1/POFUT2/CLK2/MAN2A2/ALDOA/SIK1	20	2.37178
DeepExc_all	GO:0061337	cardiac conduction	12/700	101/18614	0.000406129	0.0333139	0.0294089	CALM1/CALM2/DSP/HCN3/KCNJ3/CACNA1D/RYR2/SCN3B/ATP2B2/KCNJ5/ATP2B4/CALM3	12	3.19704
DeepExc_all	GO:0016052	carbohydrate catabolic process	16/700	162/18614	0.000411171	0.0333139	0.0294089	HDAC4/CHIT1/SIRT6/PGAM1/HTR2A/GCK/BAD/PFKL/ENO3/NEU2/PKLR/NAGA/PRKAA1/ALDOA/PPP1R3D/APP	16	2.66436
DeepExc_all	GO:0051283	negative regulation of sequestering of calcium ion	14/700	131/18614	0.000419085	0.0333139	0.0294089	ABL1/CALM1/CALM2/HTR2A/PLCB1/RYR2/CCR7/JPH3/PDPK1/BAX/TMEM38A/CALM3/PRKCE/CORO1A	14	2.87942
DeepExc_all	GO:0006476	protein deacetylation	13/700	116/18614	0.000420918	0.0333139	0.0294089	HDAC4/SFPQ/TBR1/SIRT6/SIRT5/RCOR2/MAPT/HDAC5/GATAD2B/NNMT/PRKAA1/ZZZ3/SIN3B	13	3.01754
DeepExc_all	GO:0050796	regulation of insulin secretion	16/700	163/18614	0.000440414	0.0338005	0.0298384	KCNB1/PRKCB/SIRT6/IRS2/PLCB1/GCK/BAD/PFKL/BRSK2/PICK1/GPR68/NNAT/STXBP4/VSNL1/PRKCE/CHGA	16	2.64787
DeepExc_all	GO:0006165	nucleoside diphosphate phosphorylation	12/700	102/18614	0.000444861	0.0338005	0.0298384	HDAC4/SIRT6/PGAM1/HTR2A/GCK/PFKL/ENO3/PKLR/PRKAA1/ALDOA/AK5/APP	12	3.16553
DeepExc_all	GO:0051282	regulation of sequestering of calcium ion	14/700	133/18614	0.000489149	0.0364368	0.0321657	ABL1/CALM1/CALM2/HTR2A/PLCB1/RYR2/CCR7/JPH3/PDPK1/BAX/TMEM38A/CALM3/PRKCE/CORO1A	14	2.83581
DeepExc_all	GO:0046939	nucleotide phosphorylation	12/700	104/18614	0.000531718	0.0374074	0.0330225	HDAC4/SIRT6/PGAM1/HTR2A/GCK/PFKL/ENO3/PKLR/PRKAA1/ALDOA/AK5/APP	12	3.10432
DeepExc_all	GO:0071868	cellular response to monoamine stimulus	12/700	104/18614	0.000531718	0.0374074	0.0330225	ABL1/GSK3B/CHRM4/HCN3/MAPK3/HTR2A/RYR2/ATF4/PKLR/ATP2B4/HTR3B/APP	12	3.10432
DeepExc_all	GO:0071870	cellular response to catecholamine stimulus	12/700	104/18614	0.000531718	0.0374074	0.0330225	ABL1/GSK3B/CHRM4/HCN3/MAPK3/HTR2A/RYR2/ATF4/PKLR/ATP2B4/HTR3B/APP	12	3.10432
DeepExc_all	GO:0009743	response to carbohydrate	20/700	234/18614	0.000563294	0.0387395	0.0341985	TRA2B/KCNB1/PRKCB/PCSK1/IRS2/PLCB1/GCK/BAD/PFKL/BRSK2/GAS6/GPR68/PKLR/KHK/MAP1B/PRKAA1/STXBP4/VSNL1/NPTX1/PRKCE	20	2.31021
DeepExc_all	GO:0071805	potassium ion transmembrane transport	19/700	217/18614	0.000571049	0.0387395	0.0341985	KCNB1/KCNQ5/SLC12A5/KCNH7/HCN3/DPP10/SLC17A7/KCNJ3/KCNK3/KCNMB4/ATP4B/CACNA1D/NETO1/CRBN/KCNC1/KCNK4/TMEM38A/KCNJ5/KCNA1	19	2.36534
DeepExc_all	GO:0007612	learning	15/700	152/18614	0.000621575	0.0410608	0.0362477	ABL1/NRXN1/SLC12A5/ARC/CSMD1/TBR1/GRIN2A/PLCB1/NTRK2/NETO1/JPH3/STRA6/TACO1/ATXN1/APP	15	2.65972
DeepExc_all	GO:0035640	exploration behavior	6/700	29/18614	0.000626883	0.0410608	0.0362477	SLC4A10/CRBN/JPH3/LRRTM1/CHL1/PRKCE	6	5.54059
DeepExc_all	GO:0061564	axon development	33/700	479/18614	0.000640629	0.04125	0.0364147	ENAH/ABL1/EPHB3/GSK3B/NRXN1/SLIT1/TBR1/MAPT/TIAM1/NTRK2/SMURF1/GRN/NCAM1/UNC5A/BRSK2/OLFM1/PLXNB2/RTN4RL1/EPHB6/RPS6KA5/STK11/SEMA4C/MAP1B/BAIAP2/FSTL4/PTEN/CHL1/PRICKLE1/SEMA6C/NPTX1/RAB3A/KCNA1/APP	33	1.87314
DeepExc_all	GO:0051208	sequestering of calcium ion	14/700	137/18614	0.000659528	0.0415155	0.0366491	ABL1/CALM1/CALM2/HTR2A/PLCB1/RYR2/CCR7/JPH3/PDPK1/BAX/TMEM38A/CALM3/PRKCE/CORO1A	14	2.75242
DeepExc_all	GO:0007215	glutamate receptor signaling pathway	8/700	52/18614	0.000668699	0.0415155	0.0366491	KCNB1/GRIK4/GRIN2A/PLCB1/NECAB2/HOMER1/GRIK3/APP	8	4.12672
DeepExc_all	GO:0071867	response to monoamine	12/700	107/18614	0.000688465	0.0415155	0.0366491	ABL1/GSK3B/CHRM4/HCN3/MAPK3/HTR2A/RYR2/ATF4/PKLR/ATP2B4/HTR3B/APP	12	3.01679
DeepExc_all	GO:0071869	response to catecholamine	12/700	107/18614	0.000688465	0.0415155	0.0366491	ABL1/GSK3B/CHRM4/HCN3/MAPK3/HTR2A/RYR2/ATF4/PKLR/ATP2B4/HTR3B/APP	12	3.01679
DeepExc_all	GO:0005996	monosaccharide metabolic process	21/700	256/18614	0.000710102	0.041836	0.036932	SIRT6/IRS2/GCK/BAD/PFKL/COX11/ENO3/ATF4/SORBS1/DSE/GNB3/CRTC2/NNMT/STK11/KHK/PRKAA1/POFUT2/CLK2/MAN2A2/ALDOA/SIK1	21	2.21786
DeepExc_all	GO:0045913	positive regulation of carbohydrate metabolic process	10/700	79/18614	0.000734914	0.041836	0.036932	HTR2A/IRS2/GCK/PDGFB/SORBS1/NNMT/STK11/PRKAA1/PRKCE/APP	10	3.40029
DeepExc_all	GO:0034329	cell junction assembly	31/700	444/18614	0.000742961	0.041836	0.036932	PHLDB2/ABL1/CDH8/EPHB3/NRXN1/IKBKB/ESAM/SLIT1/CDH22/MAP4K4/RAB13/C1QL3/NTRK2/ICAM5/BSN/PLXNB2/RAPGEF2/SORBS1/SDK2/ACTN1/LRRTM1/MAP1B/PEAK1/LRRN3/PTEN/TLN2/BCR/NPTX1/CDH13/PKP4/APP	31	1.8963
DeepExc_all	GO:0070498	interleukin-1-mediated signaling pathway	6/700	30/18614	0.000758952	0.041836	0.036932	IKBKB/MAPK3/PLCB1/RPS6KA5/TOLLIP/RPS6KA4	6	5.35562
DeepExc_all	GO:0099505	regulation of presynaptic membrane potential	6/700	30/18614	0.000758952	0.041836	0.036932	GRIK4/KCNJ3/KCNMB4/KCNC1/GRIK3/KCNA1	6	5.35562
DeepExc_all	GO:0050770	regulation of axonogenesis	15/700	155/18614	0.000762295	0.041836	0.036932	EPHB3/GSK3B/SLIT1/MAPT/TIAM1/NTRK2/SMURF1/BRSK2/PLXNB2/STK11/SEMA4C/MAP1B/FSTL4/PTEN/SEMA6C	15	2.60782
DeepExc_all	GO:0051656	establishment of organelle localization	31/700	445/18614	0.000770866	0.041836	0.036932	SPRY2/SLIT1/KIFC1/SUN1/NSFL1C/BBS2/TMED2/MAPT/FES/RHOT2/CHMP6/LTV1/MYH9/S100A13/SEC16A/YKT6/PDPK1/STK11/DYNC1H1/PLK1/MAP1B/AP1AR/MKKS/AP3S2/RAB3A/CHMP7/ENKD1/TMED9/CENPF/SNAPIN/CHGA	31	1.89194
DeepExc_all	GO:0007409	axonogenesis	30/700	427/18614	0.000813101	0.0435066	0.0384068	ENAH/ABL1/EPHB3/GSK3B/NRXN1/SLIT1/TBR1/MAPT/TIAM1/NTRK2/SMURF1/NCAM1/UNC5A/BRSK2/OLFM1/PLXNB2/EPHB6/RPS6KA5/STK11/SEMA4C/MAP1B/BAIAP2/FSTL4/PTEN/CHL1/PRICKLE1/SEMA6C/NPTX1/RAB3A/APP	30	1.90713
DeepExc_all	GO:0034284	response to monosaccharide	18/700	207/18614	0.000854615	0.0450595	0.0397777	TRA2B/KCNB1/PCSK1/IRS2/PLCB1/GCK/BAD/PFKL/BRSK2/GAS6/GPR68/PKLR/KHK/PRKAA1/STXBP4/VSNL1/NPTX1/PRKCE	18	2.34693
DeepExc_all	GO:1902305	regulation of sodium ion transmembrane transport	9/700	67/18614	0.000868527	0.0450595	0.0397777	FXYD7/CHP2/SCN3B/NETO1/HECW1/FGF14/ATP2B4/PRKCE/FXYD1	9	3.60548
DeepExc_all	GO:0070555	response to interleukin-1	14/700	141/18614	0.000877706	0.0450595	0.0397777	HDAC4/IKBKB/PCSK1/UPF1/MAPK3/MAPK11/PLCB1/CD47/CD40/RPS6KA5/TOLLIP/RPS6KA4/CCL17/APP	14	2.67376
DeepExc_all	GO:0098962	regulation of postsynaptic neurotransmitter receptor activity	5/700	21/18614	0.000913392	0.0462663	0.040843	NETO2/NETO1/HOMER1/DLGAP4/NPTX1	5	6.36965
DeepExc_all	GO:2000060	positive regulation of ubiquitin-dependent protein catabolic process	12/700	111/18614	0.000956044	0.0472767	0.041735	STUB1/GSK3B/MAGEF1/SIRT6/USP5/SMURF1/FBXW7/PLK1/PTEN/PRICKLE1/SH3RF3/TRIB2	12	2.90745
DeepExc_all	GO:0050890	cognition	24/700	317/18614	0.000958228	0.0472767	0.041735	ABL1/CHRNA4/NRXN1/SLC12A5/ARC/CSMD1/TBR1/SOBP/HTR2A/GRIN2A/PLCB1/MAPT/NTRK2/NETO1/JPH3/KCNK4/STRA6/PTEN/CHL1/JAKMIP1/TACO1/ATXN1/RP9/APP	24	2.0492
DeepExc_all	GO:0010975	regulation of neuron projection development	31/700	452/18614	0.00099328	0.0480362	0.0424054	ABL1/DGKG/EPHB3/GSK3B/ARC/SLIT1/TBR1/MAPT/TIAM1/FES/NTRK2/SMURF1/GRN/BRSK2/PLXNB2/RTN4RL1/RAPGEF2/HECW1/SEZ6/STK11/CRMP1/SEMA4C/MAP1B/BAIAP2/FSTL4/PTEN/CAMK1D/SEMA6C/PTPRG/S100A9/SNAPIN	31	1.86192
DeepExc_all	GO:0035601	protein deacylation	13/700	127/18614	0.00099891	0.0480362	0.0424054	HDAC4/SFPQ/TBR1/SIRT6/SIRT5/RCOR2/MAPT/HDAC5/GATAD2B/NNMT/PRKAA1/ZZZ3/SIN3B	13	2.75454
DeepExc_all	GO:0071763	nuclear membrane organization	7/700	43/18614	0.00102154	0.0485104	0.042824	PRKCB/NSFL1C/REEP3/CHMP6/TMEM43/PLK1/CHMP7	7	4.36246
DeepExc_all	GO:0009749	response to glucose	17/700	194/18614	0.00108086	0.050263	0.0443712	TRA2B/KCNB1/PCSK1/IRS2/GCK/BAD/PFKL/BRSK2/GAS6/GPR68/PKLR/KHK/PRKAA1/STXBP4/VSNL1/NPTX1/PRKCE	17	2.36329
DeepExc_all	GO:0032024	positive regulation of insulin secretion	10/700	83/18614	0.00108491	0.050263	0.0443712	PRKCB/SIRT6/IRS2/PLCB1/GCK/BAD/GPR68/NNAT/VSNL1/PRKCE	10	3.23573
DeepExc_all	GO:0010881	regulation of cardiac muscle contraction by regulation of the release of sequestered calcium ion	5/700	22/18614	0.00114579	0.052444	0.0462966	CALM1/CALM2/RYR2/TMEM38A/CALM3	5	6.07979
DeepExc_all	GO:0032881	regulation of polysaccharide metabolic process	7/700	44/18614	0.001176	0.0531858	0.0469514	GSK3B/IRS2/GCK/PDGFB/SORBS1/KHK/PPP1R3D	7	4.26309
DeepExc_all	GO:0043470	regulation of carbohydrate catabolic process	8/700	57/18614	0.00124542	0.054486	0.0480992	HDAC4/SIRT6/PGAM1/HTR2A/GCK/PRKAA1/PPP1R3D/APP	8	3.76372
DeepExc_all	GO:0048168	regulation of neuronal synaptic plasticity	8/700	57/18614	0.00124542	0.054486	0.0480992	ARC/GRIN2A/SLC4A10/SYNGR1/NETO1/JPH3/RAB3A/APP	8	3.76372
DeepExc_all	GO:0045936	negative regulation of phosphate metabolic process	30/700	439/18614	0.00125887	0.054486	0.0480992	ABL1/CALM1/HDAC4/GSK3B/IKBKB/PIP4K2C/SPRY2/CALM2/SIRT6/TMED2/IRS2/MAPT/MVP/PDGFB/TFAP4/COX11/CHMP6/LDLRAD4/EMILIN1/PKIG/PPP1R26/PDPK1/PLK1/BAX/PTEN/ZFYVE28/CALM3/PARD6A/MFHAS1/TRIB2	30	1.85377
DeepExc_all	GO:0030073	insulin secretion	17/700	197/18614	0.00127907	0.054486	0.0480992	KCNB1/PRKCB/SIRT6/IRS2/PLCB1/GCK/BAD/PFKL/BRSK2/PICK1/GPR68/NNAT/STXBP4/VSNL1/RAB3A/PRKCE/CHGA	17	2.32692
DeepExc_all	GO:0032409	regulation of transporter activity	24/700	324/18614	0.00129151	0.054486	0.0480992	CALM1/RRAD/ARC/CALM2/HCN3/FXYD7/KCNK3/CACNA1D/CHP2/RYR2/SCN3B/NETO1/CRBN/HECW1/JPH3/HOMER1/KCNC1/FGF14/CALM3/TACO1/KCNA1/PRKCE/FXYD1/APP	24	2.00416
DeepExc_all	GO:0010563	negative regulation of phosphorus metabolic process	30/700	440/18614	0.00130416	0.054486	0.0480992	ABL1/CALM1/HDAC4/GSK3B/IKBKB/PIP4K2C/SPRY2/CALM2/SIRT6/TMED2/IRS2/MAPT/MVP/PDGFB/TFAP4/COX11/CHMP6/LDLRAD4/EMILIN1/PKIG/PPP1R26/PDPK1/PLK1/BAX/PTEN/ZFYVE28/CALM3/PARD6A/MFHAS1/TRIB2	30	1.84946
DeepExc_all	GO:0098732	macromolecule deacylation	13/700	131/18614	0.00133056	0.054486	0.0480992	HDAC4/SFPQ/TBR1/SIRT6/SIRT5/RCOR2/MAPT/HDAC5/GATAD2B/NNMT/PRKAA1/ZZZ3/SIN3B	13	2.66986
DeepExc_all	GO:0051651	maintenance of location in cell	19/700	233/18614	0.00133891	0.054486	0.0480992	ABL1/CALM1/CALM2/SUN1/HTR2A/PLCB1/RYR2/CCR7/FTL/JPH3/OS9/PDPK1/BAX/TMEM38A/TXN/CALM3/S100A9/PRKCE/CORO1A	19	2.201
DeepExc_all	GO:0010677	negative regulation of cellular carbohydrate metabolic process	7/700	45/18614	0.00134817	0.054486	0.0480992	HDAC4/GSK3B/SIRT6/GCK/COX11/CLK2/SIK1	7	4.16813
DeepExc_all	GO:0098815	modulation of excitatory postsynaptic potential	7/700	45/18614	0.00134817	0.054486	0.0480992	NRXN1/CELF4/GRIN2A/NETO1/BAIAP2/PTEN/APP	7	4.16813
DeepExc_all	GO:1902074	response to salt	27/700	383/18614	0.00138277	0.0544924	0.0481049	PEA15/KCNB1/CALM1/CHRM4/PRKCB/PCSK1/CALM2/CRLS1/LYPD1/HTR2A/PLCB1/BAD/KCNMB4/PDGFB/CHP2/RYR2/HOMER1/KCNC1/PKLR/BAIAP2/PRKAA1/ATP2B4/CALM3/NPTX1/PRKCE/SYT8/ITPKB	27	1.90968
DeepExc_all	GO:0006998	nuclear envelope organization	8/700	58/18614	0.00139797	0.0544924	0.0481049	PRKCB/SUN1/NSFL1C/REEP3/CHMP6/TMEM43/PLK1/CHMP7	8	3.69862
DeepExc_all	GO:2000649	regulation of sodium ion transmembrane transporter activity	8/700	58/18614	0.00139797	0.0544924	0.0481049	FXYD7/CHP2/SCN3B/NETO1/HECW1/FGF14/PRKCE/FXYD1	8	3.69862
DeepExc_all	GO:0060078	regulation of postsynaptic membrane potential	14/700	148/18614	0.0014057	0.0544924	0.0481049	CHRNA4/GSK3B/NRXN1/CELF4/GRIK4/GRIN2A/NETO1/SEZ6/GRIK3/BAIAP2/PTEN/KCNA1/HTR3B/APP	14	2.54633
DeepExc_all	GO:0009746	response to hexose	17/700	199/18614	0.00142763	0.054531	0.0481389	TRA2B/KCNB1/PCSK1/IRS2/GCK/BAD/PFKL/BRSK2/GAS6/GPR68/PKLR/KHK/PRKAA1/STXBP4/VSNL1/NPTX1/PRKCE	17	2.30328
DeepExc_all	GO:0043255	regulation of carbohydrate biosynthetic process	11/700	101/18614	0.00144681	0.054531	0.0481389	GSK3B/SIRT6/IRS2/GCK/PDGFB/SORBS1/NNMT/STK11/CLK2/PPP1R3D/SIK1	11	2.92637
DeepExc_all	GO:0045862	positive regulation of proteolysis	26/700	365/18614	0.00145289	0.054531	0.0481389	MAPK12/STUB1/GSK3B/MAGEF1/SIRT6/GRAMD4/GRIN2A/MAPT/BAD/USP5/SMURF1/GRN/TFAP4/FURIN/MYH9/FBXW7/PSMC3/PLK1/AIM2/BAX/CARD8/PTEN/PRICKLE1/S100A9/SH3RF3/TRIB2	26	1.92868
DeepExc_all	GO:0000380	alternative mRNA splicing, via spliceosome	9/700	72/18614	0.00146411	0.054531	0.0481389	TRA2B/SFPQ/CELF4/SRSF1/DDX17/SCNM1/RBM24/PUF60/SRRM4	9	3.3542
DeepExc_all	GO:1990090	cellular response to nerve growth factor stimulus	7/700	46/18614	0.00153941	0.0567788	0.0501232	MAPT/NTRK2/SORT1/RAPGEF2/TAC1/CORO1A/APP	7	4.07729
DeepExc_all	GO:0043393	regulation of protein binding	17/700	201/18614	0.00159052	0.05717	0.0504686	ABL1/HDAC4/STUB1/GSK3B/MAPK3/TIAM1/PDGFB/HDAC5/RAPGEF2/IFIT2/IFIT1/PLK1/CRMP1/BAX/CSF3/SNAPIN/APP	17	2.28011
DeepExc_all	GO:0097553	calcium ion transmembrane import into cytosol	17/700	201/18614	0.00159052	0.05717	0.0504686	ABL1/CALM1/CALM2/HTR2A/GRIN2A/PLCB1/CACNA1D/RYR2/CCR7/JPH3/PDPK1/BAX/TMEM38A/ATP2B4/CALM3/PRKCE/CORO1A	17	2.28011
DeepExc_all	GO:0060537	muscle tissue development	29/700	426/18614	0.00159516	0.05717	0.0504686	ABL1/CBY1/SIRT6/DSP/MAPK11/DDX17/FES/SOX15/CYP26B1/HAMP/PDGFRA/BIN3/RBM24/RYR2/ID2/FOXP1/IGSF8/BCL9/TIPARP/HOMER1/STRA6/PTCD2/TLL2/PRKAA1/PRICKLE1/SKI/FOXC1/SIK1/CENPF	29	1.84523
DeepExc_all	GO:0021543	pallium development	16/700	184/18614	0.00162092	0.0575502	0.0508042	TRA2B/GSK3B/SUN1/BBS2/TBR1/SLC32A1/PLCB1/BAD/NTRK2/BTBD3/XRCC1/BAX/PTEN/ATP2B4/MKKS/KCNA1	16	2.343
DeepExc_all	GO:0010906	regulation of glucose metabolic process	11/700	103/18614	0.00169721	0.0597009	0.0527028	SIRT6/IRS2/GCK/BAD/COX11/SORBS1/GNB3/NNMT/STK11/CLK2/SIK1	11	2.86923
DeepExc_all	GO:0071322	cellular response to carbohydrate stimulus	14/700	152/18614	0.00181158	0.0630441	0.0556541	TRA2B/KCNB1/PRKCB/IRS2/PLCB1/BAD/BRSK2/GAS6/GPR68/PRKAA1/STXBP4/VSNL1/NPTX1/PRKCE	14	2.47879
DeepExc_all	GO:0010631	epithelial cell migration	26/700	371/18614	0.00182544	0.0630441	0.0556541	ABL1/LRG1/IRS2/MAP4K4/EGR3/RAB13/GRN/MAP3K3/PDGFB/HDAC5/MYH9/FOXP1/CD40/PFN1/PDPK1/FBXW7/GIPC1/LGALS8/PTEN/ATP2B4/PTPRG/S100A9/RHOJ/PRKCE/CDH13/CORO1A	26	1.89686
DeepExc_all	GO:0006006	glucose metabolic process	16/700	187/18614	0.00191452	0.065525	0.0578442	SIRT6/IRS2/GCK/BAD/PFKL/COX11/ENO3/ATF4/SORBS1/GNB3/CRTC2/NNMT/STK11/PRKAA1/CLK2/SIK1	16	2.30503
DeepExc_all	GO:0006110	regulation of glycolytic process	7/700	48/18614	0.00198478	0.0665251	0.058727	HDAC4/SIRT6/PGAM1/HTR2A/GCK/PRKAA1/APP	7	3.90699
DeepExc_all	GO:1903052	positive regulation of proteolysis involved in protein catabolic process	13/700	137/18614	0.00199599	0.0665251	0.058727	STUB1/GSK3B/MAGEF1/SIRT6/USP5/SMURF1/FBXW7/PSMC3/PLK1/PTEN/PRICKLE1/SH3RF3/TRIB2	13	2.5521
DeepExc_all	GO:0032535	regulation of cellular component size	25/700	354/18614	0.00199628	0.0665251	0.058727	ABL1/GSK3B/SLC12A5/ESAM/SLIT1/MAPT/SMURF1/VAV2/SPTBN1/OLFM1/ARHGAP28/GNB3/PFN1/CCR7/SEMA4C/MAP1B/BAIAP2/FSTL4/CSF3/PTEN/SEMA6C/MKKS/PRKCE/SNAPIN/CORO1A	25	1.91044
DeepExc_all	GO:0090132	epithelium migration	26/700	374/18614	0.00204061	0.0673411	0.0594474	ABL1/LRG1/IRS2/MAP4K4/EGR3/RAB13/GRN/MAP3K3/PDGFB/HDAC5/MYH9/FOXP1/CD40/PFN1/PDPK1/FBXW7/GIPC1/LGALS8/PTEN/ATP2B4/PTPRG/S100A9/RHOJ/PRKCE/CDH13/CORO1A	26	1.88134
DeepExc_all	GO:0070873	regulation of glycogen metabolic process	6/700	36/18614	0.00205622	0.0673411	0.0594474	GSK3B/IRS2/GCK/SORBS1/KHK/PPP1R3D	6	4.46158
DeepExc_all	GO:0070507	regulation of microtubule cytoskeleton organization	14/700	155/18614	0.00217611	0.0706585	0.0623759	PHLDB2/ABL1/GSK3B/MAPT/RAE1/FES/CHMP6/DYNC1H1/PLK1/MAP1B/PRKAA1/RNF4/CHMP7/STMND1	14	2.43041
DeepExc_all	GO:0005976	polysaccharide metabolic process	11/700	107/18614	0.00230427	0.073865	0.0652066	CHIT1/GSK3B/IRS2/CSGALNACT2/GCK/PDGFB/SORBS1/KHK/NDST2/PPP1R3D/PHKB	11	2.76138
DeepExc_all	GO:0038179	neurotrophin signaling pathway	6/700	37/18614	0.0023774	0.073865	0.0652066	DOK5/SPRY2/NTRK2/SORT1/RAPGEF2/CORO1A	6	4.34076
DeepExc_all	GO:0086019	cell-cell signaling involved in cardiac conduction	6/700	37/18614	0.0023774	0.073865	0.0652066	HCN3/KCNJ3/CACNA1D/RYR2/SCN3B/KCNJ5	6	4.34076
DeepExc_all	GO:0090151	establishment of protein localization to mitochondrial membrane	6/700	37/18614	0.0023774	0.073865	0.0652066	TIMM22/MOAP1/TOMM22/BAX/CALM3/TOMM20	6	4.34076
DeepExc_all	GO:0071326	cellular response to monosaccharide stimulus	13/700	140/18614	0.00241964	0.073865	0.0652066	TRA2B/KCNB1/IRS2/PLCB1/BAD/BRSK2/GAS6/GPR68/PRKAA1/STXBP4/VSNL1/NPTX1/PRKCE	13	2.49701
DeepExc_all	GO:0090130	tissue migration	26/700	379/18614	0.00244749	0.073865	0.0652066	ABL1/LRG1/IRS2/MAP4K4/EGR3/RAB13/GRN/MAP3K3/PDGFB/HDAC5/MYH9/FOXP1/CD40/PFN1/PDPK1/FBXW7/GIPC1/LGALS8/PTEN/ATP2B4/PTPRG/S100A9/RHOJ/PRKCE/CDH13/CORO1A	26	1.85601
DeepExc_all	GO:0050905	neuromuscular process	14/700	157/18614	0.00245129	0.073865	0.0652066	ABL1/NRXN1/CSMD1/TNNI2/GRIN2A/XRCC1/JPH3/HOMER1/STRA6/PRRT2/PTEN/BCR/KCNA1/APP	14	2.39919
DeepExc_all	GO:0043161	proteasome-mediated ubiquitin-dependent protein catabolic process	29/700	439/18614	0.00248542	0.073865	0.0652066	EDEM2/STUB1/GSK3B/UBE2C/NSFL1C/SIRT6/PSMA1/CDC16/USP5/SMURF1/FAF2/KLHDC10/ZSWIM8/UBE2G2/ANKZF1/ADRM1/CRBN/OS9/FEM1A/FBXW7/PSMC3/GIPC1/PSMD3/PLK1/RNF4/PRICKLE1/CUL4A/SH3RF3/TRIB2	29	1.78931
DeepExc_all	GO:0045444	fat cell differentiation	19/700	246/18614	0.00249156	0.073865	0.0652066	CBY1/BBS2/LRG1/SIRT6/HTR2A/PLCB1/LRRC8C/CEBPD/PDGFRA/ID2/CCDC3/SORT1/RUNX1T1/GNB3/ZNF516/ARID5B/MKKS/ZBTB16/TRIB2	19	2.08321
DeepExc_all	GO:0090276	regulation of peptide hormone secretion	16/700	192/18614	0.00250225	0.073865	0.0652066	KCNB1/PRKCB/SIRT6/IRS2/PLCB1/GCK/BAD/PFKL/BRSK2/PICK1/GPR68/NNAT/STXBP4/VSNL1/PRKCE/CHGA	16	2.2444
DeepExc_all	GO:0018198	peptidyl-cysteine modification	7/700	50/18614	0.00252382	0.073865	0.0652066	ZDHHC14/ZDHHC24/CHCHD4/ATP2B4/TXN/S100A9/ZDHHC22	7	3.7503
DeepExc_all	GO:0010882	regulation of cardiac muscle contraction by calcium ion signaling	5/700	26/18614	0.00252763	0.073865	0.0652066	CALM1/CALM2/RYR2/TMEM38A/CALM3	5	5.14333
DeepExc_all	GO:2000773	negative regulation of cellular senescence	5/700	26/18614	0.00252763	0.073865	0.0652066	ABL1/SIRT6/MAP3K3/MIF/PTEN	5	5.14333
DeepExc_all	GO:0006874	intracellular calcium ion homeostasis	22/700	303/18614	0.00258083	0.074844	0.0660708	ABL1/CALM1/SV2B/PRKCB/CALM2/HTR2A/PLCB1/RYR2/ATF4/CD40/ATP2B2/CCR7/JPH3/PDPK1/SMDT1/BAX/TMEM38A/ATP2B4/CALM3/PRKCE/CORO1A/APP	22	1.96093
DeepExc_all	GO:0032885	regulation of polysaccharide biosynthetic process	6/700	38/18614	0.0027349	0.0787114	0.0694849	GSK3B/IRS2/GCK/PDGFB/SORBS1/PPP1R3D	6	4.2263
DeepExc_all	GO:0051051	negative regulation of transport	31/700	483/18614	0.00278654	0.0792899	0.0699956	PEA15/KCNB1/CALM1/RRAD/PRKCB/CALM2/SIRT6/HTR2A/IRS2/NECAB2/PFKL/CD47/HAMP/EPPIN/ATF4/UBE2G2/CRBN/HECW1/PKIG/LRRTM1/OS9/MAP1B/PRRT2/PTEN/VSNL1/TXN/BCR/CALM3/PRKCE/CORO1A/CHGA	31	1.73944
DeepExc_all	GO:0086001	cardiac muscle cell action potential	9/700	79/18614	0.00280711	0.0792899	0.0699956	CALM1/DSP/HCN3/KCNJ3/CACNA1D/RYR2/SCN3B/KCNJ5/CALM3	9	3.05584
DeepExc_all	GO:0045912	negative regulation of carbohydrate metabolic process	7/700	51/18614	0.00283231	0.0792899	0.0699956	HDAC4/GSK3B/SIRT6/GCK/COX11/CLK2/SIK1	7	3.67657
DeepExc_all	GO:0021987	cerebral cortex development	12/700	126/18614	0.00283849	0.0792899	0.0699956	TRA2B/GSK3B/SUN1/BBS2/TBR1/PLCB1/BAD/NTRK2/BTBD3/BAX/MKKS/KCNA1	12	2.55925
DeepExc_all	GO:0002791	regulation of peptide secretion	16/700	195/18614	0.00292185	0.0810227	0.0715252	KCNB1/PRKCB/SIRT6/IRS2/PLCB1/GCK/BAD/PFKL/BRSK2/PICK1/GPR68/NNAT/STXBP4/VSNL1/PRKCE/CHGA	16	2.20951
DeepExc_all	GO:0071347	cellular response to interleukin-1	11/700	111/18614	0.0030764	0.0841024	0.074244	IKBKB/UPF1/MAPK3/MAPK11/PLCB1/CD47/CD40/RPS6KA5/TOLLIP/RPS6KA4/CCL17	11	2.66129
DeepExc_all	GO:0016051	carbohydrate biosynthetic process	17/700	214/18614	0.00307719	0.0841024	0.074244	GSK3B/SIRT6/ST6GALNAC5/IRS2/CSGALNACT2/GCK/PDGFB/ATF4/SORBS1/DSE/CRTC2/NNMT/STK11/NDST2/CLK2/PPP1R3D/SIK1	17	2.14009
DeepExc_all	GO:0090087	regulation of peptide transport	16/700	197/18614	0.0032327	0.0876355	0.077363	KCNB1/PRKCB/SIRT6/IRS2/PLCB1/GCK/BAD/PFKL/BRSK2/PICK1/GPR68/NNAT/STXBP4/VSNL1/PRKCE/CHGA	16	2.18684
DeepExc_all	GO:0032886	regulation of microtubule-based process	19/700	252/18614	0.00325489	0.0876355	0.077363	PHLDB2/ABL1/GSK3B/BBS2/MAPT/RAE1/FES/EPPIN/CHMP6/STK11/CCNL2/DYNC1H1/PLK1/MAP1B/PRKAA1/RNF4/MKKS/CHMP7/STMND1	19	2.03295
DeepExc_all	GO:1903829	positive regulation of protein localization	30/700	468/18614	0.00329179	0.0876355	0.077363	KCNB1/EDEM2/GSK3B/PRKCB/PCSK1/SIRT6/ACSL3/IRS2/PLCB1/GCK/DPP10/MAPT/BAD/MCRS1/NECAB2/CHP2/SPTBN1/SORBS1/GAS6/GPR68/PDPK1/FBXW7/NNAT/STK11/PLK1/PRKAA1/ATP2B4/VSNL1/PRKCE/PARD6A	30	1.73613
DeepExc_all	GO:0006090	pyruvate metabolic process	11/700	112/18614	0.00329873	0.0876355	0.077363	HDAC4/SIRT6/PGAM1/HTR2A/GCK/PFKL/ENO3/PKLR/PRKAA1/ALDOA/APP	11	2.63739
DeepExc_all	GO:0016358	dendrite development	18/700	234/18614	0.00333448	0.0879701	0.0776583	ABL1/DGKG/EPHB3/GSK3B/SLC12A5/ARC/BTBD3/RAPGEF2/HECW1/SEZ6/STK11/MAP1B/BAIAP2/FSTL4/PTEN/PRICKLE1/CAMK1D/APP	18	2.07309
DeepExc_all	GO:0032874	positive regulation of stress-activated MAPK cascade	12/700	129/18614	0.00344591	0.0902827	0.0796999	PLCB1/ANKRD6/MAPKBP1/MAP3K3/TRAF5/KLHDC10/CCR7/SEMA4C/SH3RF3/TRAF3/MFHAS1/APP	12	2.49932
DeepExc_all	GO:0048146	positive regulation of fibroblast proliferation	7/700	53/18614	0.00353512	0.0915223	0.0807941	ABL1/SIRT6/PDGFB/PDGFRA/MIF/GAS6/FOSL2	7	3.53745
DeepExc_all	GO:0071806	protein transmembrane transport	8/700	67/18614	0.0035414	0.0915223	0.0807941	DNAJC15/PEX26/CHCHD4/LONP2/TIMM22/TOMM22/BCR/TOMM20	8	3.20024
DeepExc_all	GO:0018108	peptidyl-tyrosine phosphorylation	25/700	370/18614	0.00357601	0.0917924	0.0810326	ABL1/EPHB3/MAPK3/HTR2A/MVP/FES/NTRK2/PDGFB/PDGFRA/CHMP6/MIF/CD40/EPHB6/GAS6/CRLF1/RPS6KA5/FBXW7/PEAK1/CSF3/ZFYVE28/CLK2/BCR/PRKCE/TYRO3/APP	25	1.82623
DeepExc_all	GO:0010921	regulation of phosphatase activity	9/700	82/18614	0.00361945	0.0922838	0.0814664	CALM1/GSK3B/IKBKB/CALM2/CHP2/MTMR9/PPP6R2/PPP1R26/CALM3	9	2.94356
DeepExc_all	GO:0018212	peptidyl-tyrosine modification	25/700	372/18614	0.00383273	0.0970703	0.0856918	ABL1/EPHB3/MAPK3/HTR2A/MVP/FES/NTRK2/PDGFB/PDGFRA/CHMP6/MIF/CD40/EPHB6/GAS6/CRLF1/RPS6KA5/FBXW7/PEAK1/CSF3/ZFYVE28/CLK2/BCR/PRKCE/TYRO3/APP	25	1.81621
DeepExc_all	GO:0006605	protein targeting	23/700	333/18614	0.00389215	0.0976282	0.0861843	KCNB1/DNAJC15/SSR3/ZDHHC14/SRP9/ZDHHC24/PEX26/SMURF1/CHCHD4/SYNGR1/SORT1/LONP2/TIMM22/TOMM22/OS9/FBXW7/GIPC1/LTBP2/PRKAA1/STXBP4/MON1B/ZDHHC22/TOMM20	23	1.86507
DeepExc_all	GO:0070304	positive regulation of stress-activated protein kinase signaling cascade	12/700	131/18614	0.00390616	0.0976282	0.0861843	PLCB1/ANKRD6/MAPKBP1/MAP3K3/TRAF5/KLHDC10/CCR7/SEMA4C/SH3RF3/TRAF3/MFHAS1/APP	12	2.4609
DeepExc_all	GO:0043410	positive regulation of MAPK cascade	31/700	495/18614	0.00400335	0.0992686	0.0876324	DOK5/ABL1/SPRY2/MAPK3/HTR2A/PLCB1/ANKRD6/MAPKBP1/NTRK2/NECAB2/MAP3K3/PDGFB/TRAF5/PDGFRA/KLHDC10/MIF/RAPGEF2/CD40/GAS6/ACKR3/CCR7/FBXW7/SEMA4C/KSR1/WWC1/SH3RF3/PRKCE/CCL17/TRAF3/MFHAS1/APP	31	1.69615
DeepExc_all	GO:0021761	limbic system development	11/700	115/18614	0.00404401	0.0992686	0.0876324	GSK3B/BBS2/TBR1/SLC32A1/XRCC1/GSX1/BAX/PTEN/ATP2B4/MKKS/KCNA1	11	2.56817
DeepExc_all	GO:0051281	positive regulation of release of sequestered calcium ion into cytosol	6/700	41/18614	0.00405018	0.0992686	0.0876324	ABL1/CALM1/CALM2/PDPK1/BAX/CALM3	6	3.91643
DeepExc_all	GO:0051592	response to calcium ion	13/700	149/18614	0.00415167	0.0993602	0.0877133	KCNB1/CALM1/PCSK1/CALM2/BAD/KCNMB4/CHP2/RYR2/HOMER1/PRKAA1/CALM3/SYT8/ITPKB	13	2.34504
DeepExc_all	GO:0010800	positive regulation of peptidyl-threonine phosphorylation	5/700	29/18614	0.00415854	0.0993602	0.0877133	CALM1/CALM2/PLK1/CALM3/APP	5	4.61052
DeepExc_all	GO:0030970	retrograde protein transport, ER to cytosol	5/700	29/18614	0.00415854	0.0993602	0.0877133	EDEM2/FAF2/BRSK2/UBE2G2/OS9	5	4.61052
DeepExc_all	GO:1903513	endoplasmic reticulum to cytosol transport	5/700	29/18614	0.00415854	0.0993602	0.0877133	EDEM2/FAF2/BRSK2/UBE2G2/OS9	5	4.61052
MGEInh_all	GO:0043484	regulation of RNA splicing	16/459	182/18614	1.19189e-05	0.0165765	0.0159175	SFSWAP/TAF5L/SRRM4/FAM172A/RBMXL1/HNRNPF/FUS/DDX17/TADA3/KHDRBS2/RBM24/RBFOX1/HNRNPA2B1/QKI/CIRBP/STH	16	3.65778
MGEInh_all	GO:0048024	regulation of mRNA splicing, via spliceosome	12/459	108/18614	1.43512e-05	0.0165765	0.0159175	SFSWAP/SRRM4/FAM172A/RBMXL1/DDX17/KHDRBS2/RBM24/RBFOX1/HNRNPA2B1/QKI/CIRBP/STH	12	4.60005
MGEInh_all	GO:0000377	RNA splicing, via transesterification reactions with bulged adenosine as nucleophile	22/459	325/18614	2.04447e-05	0.0165765	0.0159175	SFSWAP/CDC5L/SRRM4/COIL/FAM172A/RBMXL1/HNRNPF/TFIP11/DDX17/KHDRBS2/RBM24/U2AF1L4/DDX39A/SNRPE/RBFOX1/PAXBP1/HNRNPA2B1/QKI/CIRBP/SF3B2/STH/SFPQ	22	2.83301
MGEInh_all	GO:0000398	mRNA splicing, via spliceosome	22/459	325/18614	2.04447e-05	0.0165765	0.0159175	SFSWAP/CDC5L/SRRM4/COIL/FAM172A/RBMXL1/HNRNPF/TFIP11/DDX17/KHDRBS2/RBM24/U2AF1L4/DDX39A/SNRPE/RBFOX1/PAXBP1/HNRNPA2B1/QKI/CIRBP/SF3B2/STH/SFPQ	22	2.83301
MGEInh_all	GO:0000375	RNA splicing, via transesterification reactions	22/459	329/18614	2.46601e-05	0.0165765	0.0159175	SFSWAP/CDC5L/SRRM4/COIL/FAM172A/RBMXL1/HNRNPF/TFIP11/DDX17/KHDRBS2/RBM24/U2AF1L4/DDX39A/SNRPE/RBFOX1/PAXBP1/HNRNPA2B1/QKI/CIRBP/SF3B2/STH/SFPQ	22	2.79795
MGEInh_all	GO:0008380	RNA splicing	27/459	466/18614	3.9289e-05	0.0220084	0.0211333	SFSWAP/TAF5L/CDC5L/SRRM4/COIL/FAM172A/RBMXL1/HNRNPF/PRMT1/FUS/TFIP11/DDX17/TADA3/PPIG/KHDRBS2/RBM24/U2AF1L4/DDX39A/SNRPE/RBFOX1/PAXBP1/HNRNPA2B1/QKI/CIRBP/SF3B2/STH/SFPQ	27	2.43401
MGEInh_all	GO:0010677	negative regulation of cellular carbohydrate metabolic process	7/459	45/18614	0.000106835	0.0512963	0.0492568	DDIT4/SIK1/GCK/INPP5K/COX11/GSK3B/LEPR	7	6.39051
MGEInh_all	GO:0050684	regulation of mRNA processing	12/459	139/18614	0.000172571	0.0725012	0.0696186	SFSWAP/SRRM4/FAM172A/RBMXL1/DDX17/KHDRBS2/RBM24/RBFOX1/HNRNPA2B1/QKI/CIRBP/STH	12	3.56815
MGEInh_all	GO:0045912	negative regulation of carbohydrate metabolic process	7/459	51/18614	0.000240011	0.0896309	0.0860672	DDIT4/SIK1/GCK/INPP5K/COX11/GSK3B/LEPR	7	5.63686
SupExc_all	GO:0007156	homophilic cell adhesion via plasma membrane adhesion molecules	27/722	168/18614	3.37346e-10	1.28765e-06	1.20344e-06	PCDHGA8/PCDHA2/PCDHA7/PCDHA8/PCDHA6/PCDHGA4/PTPRT/PCDHGB1/PCDHGB2/PCDHA9/IGSF21/KIRREL3/PCDHA5/PCDHA4/PCDHA10/PCDHGB3/PCDHA1/PCDHGA5/PCDHGA6/PCDHGA3/PCDHGA2/PCDHA3/CDH8/PCDHGA7/PCDHGB4/CDH22/PCDH8	27	4.26552
SupExc_all	GO:0098742	cell-cell adhesion via plasma-membrane adhesion molecules	31/722	278/18614	1.36023e-07	0.000259599	0.000242621	RIC8A/PCDHGA8/PCDHA2/PCDHA7/PCDHA8/PCDHA6/PCDHGA4/PTPRT/PCDHGB1/PCDHGB2/PCDHA9/IGSF21/KIRREL3/PCDHA5/PCDHA4/PCDHA10/PCDHGB3/PCDHA1/PCDHGA5/ITGA3/PCDHGA6/PCDHGA3/PCDHGA2/MPZ/MDGA1/PCDHA3/CDH8/PCDHGA7/PCDHGB4/CDH22/PCDH8	31	2.95899
SupExc_all	GO:0050885	neuromuscular process controlling balance	11/722	51/18614	3.19702e-06	0.00406767	0.00380165	HEXB/BLOC1S4/APP/JPH3/ADCY5/TIFAB/TPP1/CNTNAP1/JPH4/ABL1/RBFOX1	11	5.6312
SupExc_all	GO:1905145	cellular response to acetylcholine	8/722	33/18614	2.89026e-05	0.0275803	0.0257766	ACHE/CHRM3/CRKL/AGRN/ROCK2/CHRNB2/CHRM4/ITPR1	8	6.3088
SupExc_all	GO:1905144	response to acetylcholine	8/722	36/18614	5.68309e-05	0.0433847	0.0405474	ACHE/CHRM3/CRKL/AGRN/ROCK2/CHRNB2/CHRM4/ITPR1	8	5.78214
SupExc_all	GO:0050905	neuromuscular process	17/722	157/18614	0.000130214	0.045663	0.0426766	UBA5/HEXB/PRRT2/KCNH1/BLOC1S4/KCNA1/APP/JPH3/ADCY5/TIFAB/TPP1/CNTNAP1/JPH4/ABL1/RBFOX1/CSMD1/ITPR1	17	2.83479
SupExc_all	GO:1902075	cellular response to salt	20/722	204/18614	0.000138108	0.045663	0.0426766	HSF1/SLC25A23/PRKAA1/BAIAP2/ACHE/KCNH1/SMPD1/CHRM3/NEUROD2/CRKL/SYT15/AGRN/SYT5/ROCK2/PLEC/CHRNB2/KCNB1/PPP1R9B/CHRM4/ITPR1	20	2.57109
SupExc_all	GO:0099601	regulation of neurotransmitter receptor activity	10/722	63/18614	0.000143991	0.045663	0.0426766	IFNGR2/MAPK8IP2/PRRT1/APP/DAPK1/DLGAP4/DLGAP3/NETO2/CACNG8/ARC	10	4.13568
SupExc_all	GO:0095500	acetylcholine receptor signaling pathway	7/722	31/18614	0.000149389	0.045663	0.0426766	ACHE/CHRM3/CRKL/AGRN/CHRNB2/CHRM4/ITPR1	7	5.86876
SupExc_all	GO:0050808	synapse organization	35/722	466/18614	0.000156772	0.045663	0.0426766	BAIAP2/ACHE/PRRT1/NEUROD2/CRKL/APP/SIPA1L1/CUX2/IGSF21/KIRREL3/CTTN/DNER/CAP2/AGRN/PFN1/ZDHHC2/WNT7A/ACTN1/ITGA3/MAPT/DLGAP3/C5AR1/C1QL3/CHCHD10/CNTNAP1/MDGA1/CHRNB2/CDH8/LHFPL4/ABL1/ARC/PCDH8/PALM/CTTNBP2/PLXNB1	35	1.98406
SupExc_all	GO:0098732	macromolecule deacylation	15/722	131/18614	0.000171795	0.045663	0.0426766	SUDS3/RRP8/PRKAA1/ING2/PPT2/MBD3/NNMT/MAPT/TRERF1/TADA3/HDAC5/ABHD16B/ELK4/HDAC4/SFPQ	15	2.99346
SupExc_all	GO:0031331	positive regulation of cellular catabolic process	34/722	450/18614	0.000173281	0.045663	0.0426766	HSF1/PRKAA1/FGF21/IL6/RPTOR/SAMD4A/EIF4ENIF1/SH3RF3/APP/DAPK1/DTX3L/TNRC6C/CNOT11/HMGB1/ROCK2/DCP1B/TNRC6B/PIAS1/RUFY4/IRS2/DCPS/SGTA/RBM24/ADAM9/UPF1/PIP4K2C/GSK3B/SMAD7/EXOSC2/TRIM68/OPTN/HTR2A/ITCH/GNAI3	34	1.99475
SupExc_all	GO:0050804	modulation of chemical synaptic transmission	36/722	487/18614	0.000173403	0.045663	0.0426766	BAIAP2/ACHE/PRRT2/MAPK8IP2/PRRT1/NEUROD2/APP/SIPA1L1/CUX2/JPH3/PFN1/ZDHHC2/DLGAP4/WNT7A/CYP46A1/MAPT/DLGAP3/NETO2/YWHAH/CACNG8/SORCS2/JPH4/GRIN3B/CHRNB2/SLC7A10/SV2B/KCNB1/ABL1/TPRG1L/ARC/GSK3B/CNR2/APBA2/PRKACA/PCDH8/HTR2A	36	1.95333
SupExc_all	GO:0099177	regulation of trans-synaptic signaling	36/722	488/18614	0.000180476	0.045663	0.0426766	BAIAP2/ACHE/PRRT2/MAPK8IP2/PRRT1/NEUROD2/APP/SIPA1L1/CUX2/JPH3/PFN1/ZDHHC2/DLGAP4/WNT7A/CYP46A1/MAPT/DLGAP3/NETO2/YWHAH/CACNG8/SORCS2/JPH4/GRIN3B/CHRNB2/SLC7A10/SV2B/KCNB1/ABL1/TPRG1L/ARC/GSK3B/CNR2/APBA2/PRKACA/PCDH8/HTR2A	36	1.94922
SupExc_all	GO:0071868	cellular response to monoamine stimulus	13/722	104/18614	0.000191409	0.045663	0.0426766	DNM2/CHRM3/HTR3B/APP/ADCY5/NR4A3/ABL1/CHRM4/GSK3B/PRKACA/HTR2A/PALM/GNAI3	13	3.2634
SupExc_all	GO:0071870	cellular response to catecholamine stimulus	13/722	104/18614	0.000191409	0.045663	0.0426766	DNM2/CHRM3/HTR3B/APP/ADCY5/NR4A3/ABL1/CHRM4/GSK3B/PRKACA/HTR2A/PALM/GNAI3	13	3.2634
SupExc_all	GO:0032412	regulation of monoatomic ion transmembrane transporter activity	24/722	278/18614	0.000225162	0.0486399	0.0454589	FGF14/AHCYL1/IFNGR2/DNM2/MAPK8IP2/CHRM3/PRRT1/ATP1B1/KCNA1/APP/CACNA2D1/DAPK1/ACTN4/JPH3/KCNC1/KCNK3/YWHAH/CACNG8/JPH4/CALM1/ARC/PRKACA/CALM2/KCNG1	24	2.26786
SupExc_all	GO:0050805	negative regulation of synaptic transmission	9/722	55/18614	0.000242681	0.0486399	0.0454589	ACHE/PRRT1/MAPT/SORCS2/KCNB1/TPRG1L/ARC/CNR2/HTR2A	9	4.25937
SupExc_all	GO:0071867	response to monoamine	13/722	107/18614	0.00025486	0.0486399	0.0454589	DNM2/CHRM3/HTR3B/APP/ADCY5/NR4A3/ABL1/CHRM4/GSK3B/PRKACA/HTR2A/PALM/GNAI3	13	3.17139
SupExc_all	GO:0071869	response to catecholamine	13/722	107/18614	0.00025486	0.0486399	0.0454589	DNM2/CHRM3/HTR3B/APP/ADCY5/NR4A3/ABL1/CHRM4/GSK3B/PRKACA/HTR2A/PALM/GNAI3	13	3.17139
SupExc_all	GO:0010921	regulation of phosphatase activity	11/722	82/18614	0.000315877	0.0564671	0.0527741	RCAN1/PPP1R15A/MTMR9/PPP1R26/ROCK2/CD300A/CALM1/CDK5RAP3/PPP1R9B/GSK3B/CALM2	11	3.49648
SupExc_all	GO:0072659	protein localization to plasma membrane	24/722	285/18614	0.000325459	0.0564671	0.0527741	IFT20/EFR3B/PACS1/ATP1B1/TSPAN5/ZDHHC22/PRAM1/PIK3R1/TMEM88/ZDHHC2/PDPK1/ROCK2/ITGA3/RAB10/RAMP3/RAB40C/CSK/SPTBN4/KCNB1/PPP1R9B/CRB3/NUMB/OPTN/PALM	24	2.21131
SupExc_all	GO:0022898	regulation of transmembrane transporter activity	24/722	289/18614	0.000398898	0.0660293	0.061711	FGF14/AHCYL1/IFNGR2/DNM2/MAPK8IP2/CHRM3/PRRT1/ATP1B1/KCNA1/APP/CACNA2D1/DAPK1/ACTN4/JPH3/KCNC1/KCNK3/YWHAH/CACNG8/JPH4/CALM1/ARC/PRKACA/CALM2/KCNG1	24	2.18023
SupExc_all	GO:0035303	regulation of dephosphorylation	14/722	127/18614	0.00041517	0.0660293	0.061711	SMPD1/MFHAS1/RCAN1/PPP1R15A/MTMR9/PPP1R26/ROCK2/CD300A/SMG7/CALM1/CDK5RAP3/PPP1R9B/GSK3B/CALM2	14	2.87844
SupExc_all	GO:0000380	alternative mRNA splicing, via spliceosome	10/722	72/18614	0.000441697	0.0670611	0.0626753	SRRM4/CELF3/RBM17/SCNM1/ESRP2/RNPS1/RBM24/TRA2B/RBFOX1/SFPQ	10	3.61696
SupExc_all	GO:1990778	protein localization to cell periphery	27/722	345/18614	0.000456795	0.0670611	0.0626753	IFT20/EFR3B/PACS1/ATP1B1/TSPAN5/ZDHHC22/PRAM1/PIK3R1/TMEM88/ZDHHC2/PDPK1/ROCK2/ITGA3/RAB10/RAMP3/RAB40C/NETO2/C1QL3/CSK/SPTBN4/LHFPL4/KCNB1/PPP1R9B/CRB3/NUMB/OPTN/PALM	27	2.05719
SupExc_all	GO:0045936	negative regulation of phosphate metabolic process	32/722	439/18614	0.000498187	0.0704289	0.0658229	RASIP1/GADD45B/SMPD1/CRKL/MFHAS1/PTPRT/PMEPA1/PPP1R15A/PDPK1/PPP1R26/ROCK2/NCK2/CD300A/MAPT/IRS2/PLEC/MVP/BAK1/CDKN2D/TFAP4/CSK/LDLRAD4/HDAC4/CALM1/ABL1/CDK5RAP3/PPP1R9B/SPRY2/PIP4K2C/GSK3B/SMAD7/CALM2	32	1.92004
SupExc_all	GO:0010563	negative regulation of phosphorus metabolic process	32/722	440/18614	0.000517983	0.0706122	0.0659942	RASIP1/GADD45B/SMPD1/CRKL/MFHAS1/PTPRT/PMEPA1/PPP1R15A/PDPK1/PPP1R26/ROCK2/NCK2/CD300A/MAPT/IRS2/PLEC/MVP/BAK1/CDKN2D/TFAP4/CSK/LDLRAD4/HDAC4/CALM1/ABL1/CDK5RAP3/PPP1R9B/SPRY2/PIP4K2C/GSK3B/SMAD7/CALM2	32	1.91557
SupExc_all	GO:0006476	protein deacetylation	13/722	116/18614	0.000563148	0.074122	0.0692744	SUDS3/RRP8/PRKAA1/ING2/MBD3/NNMT/MAPT/TRERF1/TADA3/HDAC5/ELK4/HDAC4/SFPQ	13	2.92391
SupExc_all	GO:0035967	cellular response to topologically incorrect protein	13/722	118/18614	0.000663434	0.0821836	0.0768088	HSF1/FGF21/VAPB/ATF6B/PIK3R1/PPP1R15A/OS9/NCK2/BAK1/AUP1/RNF126/CDK5RAP3/OPTN	13	2.87404
SupExc_all	GO:0098926	postsynaptic signal transduction	7/722	39/18614	0.000667459	0.0821836	0.0768088	ACHE/CHRM3/CRKL/AGRN/CHRNB2/CHRM4/ITPR1	7	4.6629
SupExc_all	GO:0097193	intrinsic apoptotic signaling pathway	24/722	301/18614	0.000713391	0.0850942	0.079529	RRP8/ING2/CUL4A/BBC3/IFI6/HIC1/POLB/PIK3R1/PPP1R15A/ACKR3/SERINC3/TIFAB/NCK2/TRAP1/HTRA2/BAK1/CDKN2D/BRSK2/RAD9A/ABL1/PLAGL2/PPP1R13B/ITPR1/SFPQ	24	2.09194
SupExc_all	GO:0006302	double-strand break repair	24/722	303/18614	0.000782783	0.0905419	0.0846204	HSF1/POLQ/REV3L/POLN/DPF3/ERCC4/DTX3L/EID3/POLB/HMGB1/DCLRE1A/ARID1B/NHEJ1/CDC7/NUCKS1/MCM8/HSF2BP/DPF2/PARP9/REC8/MRGBP/SFPQ/ZMYND8/ATRIP	24	2.0779
SupExc_all	GO:0016358	dendrite development	20/722	234/18614	0.000825933	0.0927231	0.086659	BAIAP2/MAPK8IP2/CRKL/APP/SIPA1L1/CUX2/WNT7A/UBA6/NCK2/YWHAH/CHRNB2/TAOK2/DGKG/ABL1/PPP1R9B/ARC/SLC12A5/GSK3B/DCLK1/PAK4	20	2.23781
SupExc_all	GO:0034764	positive regulation of transmembrane transport	20/722	235/18614	0.000870832	0.0949303	0.0887218	IFNGR2/FGF21/DNM2/ATP1B1/KCNA1/CACNA2D1/ACTN4/PIK3R1/KCNC1/PDPK1/RAMP3/IRS2/NR4A3/KCNK3/BAK1/CALM1/ABL1/ARC/OSBPL8/CALM2	20	2.22816
SupExc_all	GO:0032409	regulation of transporter activity	25/722	324/18614	0.000895334	0.0949303	0.0887218	FGF14/AHCYL1/IFNGR2/DNM2/MAPK8IP2/CHRM3/PRRT1/ATP1B1/KCNA1/APP/CACNA2D1/DAPK1/ACTN4/SLC5A3/JPH3/KCNC1/KCNK3/YWHAH/CACNG8/JPH4/CALM1/ARC/PRKACA/CALM2/KCNG1	25	2.02477
Glia_all	GO:0050730	regulation of peptidyl-tyrosine phosphorylation	33/1038	255/18614	5.79569e-06	0.0147903	0.0135736	ABL1/IL24/PTPN2/TMEM102/SFRP2/HBEGF/TP53/PDCL3/IGF2/AGT/CHMP6/SFRP1/ANGPT1/MIF/NCAPG2/CD40/FGF7/TNFRSF14/PTK6/ENPP2/DVL2/GPRC5B/CD300A/ZFYVE28/HSF1/DUSP22/FYN/CSF3/HCLS1/HES5/PRKCE/ADRA1A/LILRB4	33	2.36405
Glia_all	GO:0090066	regulation of anatomical structure size	52/1038	492/18614	7.16585e-06	0.0147903	0.0135736	AKT3/SLC6A4/ABL1/SRF/TBXAS1/PYCARD/BBS2/PLS1/ARPC3/PAFAH1B1/ARHGAP5/CXCL12/COTL1/GPER1/EXT2/ULK2/SMURF1/KCNMB4/FCHSD2/DCC/PICALM/AGT/KCNMA1/EDNRB/TNR/SPTBN1/TRIM46/AP2M1/VAV2/ARHGAP28/CCR7/VAV3/CAPG/NRCAM/WNT7B/HIP1R/ARF6/SCPEP1/WNT7A/NPR1/RAB21/TTL/CSF3/SMTNL1/FOXC2/LATS1/HCLS1/CDHR2/PRKCE/RTN4R/ADRA1A/CORO1A	52	1.94253
Glia_all	GO:0018108	peptidyl-tyrosine phosphorylation	41/1038	370/18614	2.20292e-05	0.0257942	0.0236723	ABL1/IL24/EPHB3/PTPN2/TMEM102/HIPK2/SFRP2/HBEGF/TP53/PDCL3/IGF2/AGT/CHMP6/SFRP1/ANGPT1/MIF/NCAPG2/CD40/TTBK1/DYRK1A/FGF7/TNFRSF14/SRMS/PTK6/ENPP2/DVL2/GPRC5B/CD300A/MAP2K3/ZFYVE28/HSF1/DUSP22/FYN/PEAK1/CSF3/BCR/HCLS1/HES5/PRKCE/ADRA1A/LILRB4	41	2.02772
Glia_all	GO:0018212	peptidyl-tyrosine modification	41/1038	372/18614	2.49944e-05	0.0257942	0.0236723	ABL1/IL24/EPHB3/PTPN2/TMEM102/HIPK2/SFRP2/HBEGF/TP53/PDCL3/IGF2/AGT/CHMP6/SFRP1/ANGPT1/MIF/NCAPG2/CD40/TTBK1/DYRK1A/FGF7/TNFRSF14/SRMS/PTK6/ENPP2/DVL2/GPRC5B/CD300A/MAP2K3/ZFYVE28/HSF1/DUSP22/FYN/PEAK1/CSF3/BCR/HCLS1/HES5/PRKCE/ADRA1A/LILRB4	41	2.01659
Glia_all	GO:0032535	regulation of cellular component size	39/1038	354/18614	3.94571e-05	0.0269438	0.0247273	AKT3/ABL1/SRF/PYCARD/PLS1/ARPC3/PAFAH1B1/ARHGAP5/CXCL12/COTL1/ULK2/SMURF1/FCHSD2/DCC/PICALM/KCNMA1/TNR/SPTBN1/TRIM46/AP2M1/VAV2/ARHGAP28/CCR7/VAV3/CAPG/NRCAM/WNT7B/HIP1R/ARF6/WNT7A/RAB21/TTL/CSF3/LATS1/HCLS1/CDHR2/PRKCE/RTN4R/CORO1A	39	2.01371
Glia_all	GO:0001736	establishment of planar polarity	14/1038	74/18614	5.08885e-05	0.0269438	0.0247273	ABL1/SEC24B/FZD3/NPHP3/FUZ/PAFAH1B1/SFRP2/SMURF1/SFRP1/CELSR1/SPEF1/WNT7A/ZNRF3/DVL2	14	3.42536
Glia_all	GO:0007164	establishment of tissue polarity	14/1038	74/18614	5.08885e-05	0.0269438	0.0247273	ABL1/SEC24B/FZD3/NPHP3/FUZ/PAFAH1B1/SFRP2/SMURF1/SFRP1/CELSR1/SPEF1/WNT7A/ZNRF3/DVL2	14	3.42536
Glia_all	GO:0090175	regulation of establishment of planar polarity	12/1038	57/18614	5.8276e-05	0.0269438	0.0247273	ABL1/SEC24B/FZD3/NPHP3/SFRP2/SMURF1/SFRP1/CELSR1/SPEF1/WNT7A/ZNRF3/DVL2	12	3.80774
Glia_all	GO:0001738	morphogenesis of a polarized epithelium	16/1038	94/18614	5.87436e-05	0.0269438	0.0247273	ABL1/SEC24B/FZD3/NPHP3/FUZ/PAFAH1B1/SFRP2/SMURF1/SFRP1/CELSR1/SPEF1/ACTB/WNT7A/ZNRF3/DVL2/ACTG1	16	3.08448
Glia_all	GO:0010634	positive regulation of epithelial cell migration	23/1038	176/18614	0.000124732	0.0484845	0.044496	AKT3/ABL1/PRKCA/HBEGF/IRS2/MAP4K4/AGT/RHOB/FGF18/ANGPT1/JUN/CLASP1/PLK2/CD40/FGF7/ARF6/WNT7A/ENPP2/MAP2K3/FOXC2/RAB25/PRKCE/ATOH8	23	2.3739
Glia_all	GO:0060071	Wnt signaling pathway, planar cell polarity pathway	11/1038	53/18614	0.000134956	0.0484845	0.044496	ABL1/FZD3/NPHP3/SFRP2/SMURF1/SFRP1/CELSR1/SPEF1/WNT7A/ZNRF3/DVL2	11	3.75101
Glia_all	GO:0006839	mitochondrial transport	24/1038	189/18614	0.000140943	0.0484845	0.044496	C11orf65/GRPEL2/AGK/CPT1B/TMEM102/CNP/MIPEP/TP53/GRPEL1/HTRA2/MFN2/SPG7/BAK1/DNLZ/UBL5/IMMP1L/HIP1R/BNIP3L/HSPD1/SLC25A10/TIMM44/FBXO7/THEM4/HEBP2	24	2.30738
Glia_all	GO:0001933	negative regulation of protein phosphorylation	36/1038	341/18614	0.000181998	0.0577915	0.0530374	CALM1/ABL1/PYCARD/PTPN2/CALM2/TMED2/CADM1/MYOCD/SFRP2/SPRED1/CAMK2N2/SIRT2/ADARB1/PPEF2/BAK1/AGT/CHMP6/SFRP1/ANGPT1/JUN/NCAPG2/PKIG/PTK6/PID1/CD300A/ZFYVE28/DUSP22/LATS1/TRIB1/SORL1/SMPD1/FBXO7/CDKN1C/TRIB2/C9orf72/LILRB4	36	1.92526
Glia_all	GO:0042326	negative regulation of phosphorylation	39/1038	383/18614	0.000212524	0.0605385	0.0555585	CALM1/ABL1/PYCARD/PTPN2/CALM2/TMED2/CADM1/MYOCD/SFRP2/SPRED1/IRS2/CAMK2N2/GRB10/SIRT2/ADARB1/PPEF2/BAK1/AGT/CHMP6/SFRP1/ANGPT1/JUN/NCAPG2/PKIG/PTK6/PID1/PIP4K2B/CD300A/ZFYVE28/DUSP22/LATS1/TRIB1/SORL1/SMPD1/FBXO7/CDKN1C/TRIB2/C9orf72/LILRB4	39	1.85828
Glia_all	GO:0048857	neural nucleus development	12/1038	65/18614	0.00021998	0.0605385	0.0555585	CALM1/SEC24B/CALM2/CNP/RAD1/SIRT2/CHRNB2/KIRREL3/SYNGR3/ACTB/TTBK1/PADI2	12	3.33765
Glia_all	GO:0046328	regulation of JNK cascade	19/1038	139/18614	0.000262672	0.0677695	0.0621946	BIRC7/PYCARD/GPS2/RAP2A/PAFAH1B1/HIPK2/SFRP2/MAP4K4/SFRP1/TNFRSF19/CCR7/WNT7B/WNT7A/GADD45G/DUSP22/AXIN1/CARD9/SH3RF3/MFHAS1	19	2.47827
Glia_all	GO:0016055	Wnt signaling pathway	44/1038	461/18614	0.000363282	0.0783295	0.0718859	WNK1/ABL1/CBY1/FOXO1/DAPK3/FZD3/UBAC2/DLX3/NPHP3/FUZ/PBXIP1/PYGO2/SFRP2/SMURF1/GRB10/TCF7L2/TMEM132A/EDNRB/SOX2/NXN/SFRP1/PIAS4/CELSR1/SPEF1/TBL1XR1/FOXL1/WNT7B/WNT7A/DDB1/HBP1/ZNRF3/SULF2/DVL2/FZD8/GPRC5B/PFDN5/RBMS3/AXIN1/CPZ/LATS1/IGFBP4/NOTUM/HIC1/PIN1	44	1.74307
Glia_all	GO:0042113	B cell activation	30/1038	276/18614	0.000372133	0.0783295	0.0718859	ABL1/BMI1/INPP5D/GPS2/PTPN2/IFNA14/ICOSLG/PARP3/IRS2/TP53/IRF2BP2/BAK1/IFNA17/SFRP1/MIF/CHRNB2/TRAF3IP2/TNFRSF21/EXOSC3/CD40/VAV3/DCLRE1C/PLCL2/AHR/TOP2B/TPD52/CD300A/HSPD1/PAXIP1/KLF6	30	1.97744
Glia_all	GO:0033673	negative regulation of kinase activity	27/1038	239/18614	0.000391011	0.0783295	0.0718859	ABL1/PYCARD/PTPN2/MYOCD/SFRP2/SPRED1/IRS2/CAMK2N2/ADARB1/AGT/CHMP6/SFRP1/NCAPG2/PKIG/PTK6/PIP4K2B/CD300A/ZFYVE28/DUSP22/LATS1/TRIB1/SORL1/SMPD1/FBXO7/CDKN1C/TRIB2/LILRB4	27	2.05325
Glia_all	GO:0150116	regulation of cell-substrate junction organization	12/1038	69/18614	0.000392172	0.0783295	0.0718859	ABL1/DAPK3/LAMTOR2/MAP4K4/SFRP1/CLASP1/ARF6/DUSP22/ACTG1/PEAK1/FAM107A/LIMCH1	12	3.14349
Glia_all	GO:0198738	cell-cell signaling by wnt	44/1038	463/18614	0.000398478	0.0783295	0.0718859	WNK1/ABL1/CBY1/FOXO1/DAPK3/FZD3/UBAC2/DLX3/NPHP3/FUZ/PBXIP1/PYGO2/SFRP2/SMURF1/GRB10/TCF7L2/TMEM132A/EDNRB/SOX2/NXN/SFRP1/PIAS4/CELSR1/SPEF1/TBL1XR1/FOXL1/WNT7B/WNT7A/DDB1/HBP1/ZNRF3/SULF2/DVL2/FZD8/GPRC5B/PFDN5/RBMS3/AXIN1/CPZ/LATS1/IGFBP4/NOTUM/HIC1/PIN1	44	1.73535
Glia_all	GO:0045936	negative regulation of phosphate metabolic process	42/1038	439/18614	0.000466051	0.0839884	0.0770793	CALM1/ABL1/PYCARD/PTPN2/CALM2/TMED2/CADM1/MYOCD/SFRP2/SPRED1/IRS2/TP53/CAMK2N2/GRB10/SIRT2/ADARB1/PPEF2/BAK1/AGT/CHMP6/SFRP1/ANGPT1/JUN/MGAT5/NCAPG2/PKIG/PTK6/PID1/PIP4K2B/CD300A/ZFYVE28/DUSP22/LATS1/TRIB1/SORL1/SMPD1/FBXO7/CDKN1C/MFHAS1/TRIB2/C9orf72/LILRB4	42	1.74582
Glia_all	GO:0006469	negative regulation of protein kinase activity	25/1038	217/18614	0.000471711	0.0839884	0.0770793	ABL1/PYCARD/PTPN2/MYOCD/SFRP2/SPRED1/CAMK2N2/ADARB1/AGT/CHMP6/SFRP1/NCAPG2/PKIG/PTK6/CD300A/ZFYVE28/DUSP22/LATS1/TRIB1/SORL1/SMPD1/FBXO7/CDKN1C/TRIB2/LILRB4	25	2.09227
Glia_all	GO:0010563	negative regulation of phosphorus metabolic process	42/1038	440/18614	0.000488304	0.0839884	0.0770793	CALM1/ABL1/PYCARD/PTPN2/CALM2/TMED2/CADM1/MYOCD/SFRP2/SPRED1/IRS2/TP53/CAMK2N2/GRB10/SIRT2/ADARB1/PPEF2/BAK1/AGT/CHMP6/SFRP1/ANGPT1/JUN/MGAT5/NCAPG2/PKIG/PTK6/PID1/PIP4K2B/CD300A/ZFYVE28/DUSP22/LATS1/TRIB1/SORL1/SMPD1/FBXO7/CDKN1C/MFHAS1/TRIB2/C9orf72/LILRB4	42	1.74176
Glia_all	GO:0007254	JNK cascade	21/1038	170/18614	0.00052103	0.0860325	0.0789553	BIRC7/PYCARD/GPS2/RAP2A/PAFAH1B1/HIPK2/SFRP2/MAP4K1/MAP4K4/SFRP1/TNFRSF19/CCR7/WNT7B/WNT7A/GADD45G/DUSP22/AXIN1/CARD9/TRIB1/SH3RF3/MFHAS1	21	2.24029
Glia_all	GO:0042100	B cell proliferation	15/1038	103/18614	0.000575244	0.091331	0.0838179	ABL1/BMI1/INPP5D/IFNA14/IRS2/IFNA17/MIF/CHRNB2/TNFRSF21/CD40/VAV3/PLCL2/AHR/CD300A/HSPD1	15	2.63517
Glia_all	GO:0021762	substantia nigra development	9/1038	44/18614	0.000609022	0.0931126	0.085453	CALM1/CALM2/CNP/RAD1/SIRT2/SYNGR3/ACTB/TTBK1/PADI2	9	3.69136
Glia_all	GO:0035567	non-canonical Wnt signaling pathway	12/1038	73/18614	0.000666533	0.098266	0.0901824	ABL1/FZD3/NPHP3/SFRP2/SMURF1/SFRP1/CELSR1/SPEF1/WNT7A/ZNRF3/DVL2/FZD8	12	2.9706
CGEInh_up	GO:1990778	protein localization to cell periphery	19/305	345/18614	4.5502e-06	0.0135778	0.0130136	SPTBN1/ZDHHC22/SPTBN4/EHD2/AP4M1/EFR3B/NFASC/NPTX1/TMEM150A/VAMP5/GGA3/PALM/CNPY4/STX1B/RAP2A/LGI1/CLTC/VAMP8/GAS6	19	3.5179
CGEInh_up	GO:0050804	modulation of chemical synaptic transmission	21/305	487/18614	5.76732e-05	0.0576882	0.055291	RGS4/RIMS2/SYNGR1/LRRTM2/PAIP2/GRIN3B/SORCS2/NPTX1/BCR/TUBB2B/LRRC4/PRRT2/BAIAP2/SYT1/KCTD13/LILRB2/STX1B/HOMER1/LGI1/APBA2/GSK3B	21	2.75231
CGEInh_up	GO:0099177	regulation of trans-synaptic signaling	21/305	488/18614	5.93848e-05	0.0576882	0.055291	RGS4/RIMS2/SYNGR1/LRRTM2/PAIP2/GRIN3B/SORCS2/NPTX1/BCR/TUBB2B/LRRC4/PRRT2/BAIAP2/SYT1/KCTD13/LILRB2/STX1B/HOMER1/LGI1/APBA2/GSK3B	21	2.74652
CGEInh_up	GO:0072659	protein localization to plasma membrane	15/305	285/18614	7.73301e-05	0.0576882	0.055291	SPTBN1/ZDHHC22/SPTBN4/EHD2/EFR3B/NFASC/TMEM150A/VAMP5/GGA3/PALM/CNPY4/RAP2A/CLTC/VAMP8/GAS6	15	3.3265
DeepExc_up	GO:0050804	modulation of chemical synaptic transmission	34/537	487/18614	2.07289e-06	0.00389123	0.0034693	CELF4/CNR2/GSK3B/NRXN1/ARC/PRKCB/ERC1/KCNB1/ABL1/ATF4/SYNGR1/NTRK2/NETO2/KCNMB4/GRIK4/GRIN2A/GRIK3/LRRTM1/HOMER1/GIPC1/DLGAP4/PFN1/JPH3/PICK1/RAPGEF2/SNAPIN/APP/PRKCE/BCR/DGKI/CALM3/RAB3A/PRRT2/MAP1B	34	2.51598
DeepExc_up	GO:0099177	regulation of trans-synaptic signaling	34/537	488/18614	2.16903e-06	0.00389123	0.0034693	CELF4/CNR2/GSK3B/NRXN1/ARC/PRKCB/ERC1/KCNB1/ABL1/ATF4/SYNGR1/NTRK2/NETO2/KCNMB4/GRIK4/GRIN2A/GRIK3/LRRTM1/HOMER1/GIPC1/DLGAP4/PFN1/JPH3/PICK1/RAPGEF2/SNAPIN/APP/PRKCE/BCR/DGKI/CALM3/RAB3A/PRRT2/MAP1B	34	2.51069
DeepExc_up	GO:0046031	ADP metabolic process	12/537	94/18614	1.63378e-05	0.0195401	0.0174213	SIRT6/HDAC4/ENO3/BAD/PFKL/GCK/PKLR/AK5/APP/ALDOA/AK2/PRKAA1	12	4.50334
DeepExc_up	GO:1990778	protein localization to cell periphery	25/537	345/18614	2.52103e-05	0.0202422	0.0180473	ACSL3/OPTN/MRAP2/BBS2/IKBKB/MAP7/KCNB1/TSPAN14/SPTBN1/C1QL3/NETO2/RAB40C/SMURF1/GRIN2A/DPP10/PLK1/PDPK1/SEC16A/RAPGEF2/GAS6/ZDHHC22/PRKCE/PACS1/ATP2B4/RAB3A	25	2.58563
DeepExc_up	GO:0051098	regulation of binding	26/537	369/18614	2.82082e-05	0.0202422	0.0180473	CALM2/STUB1/GSK3B/ABL1/CALM1/HDAC4/PDGFB/TFAP4/HDAC5/TIAM1/PLK1/IFIT1/BAX/FBXW7/IFIT2/RAPGEF2/ARHGAP28/FOXC1/SNAPIN/ERCC4/APP/SKI/TXN/CALM3/CSF3/ACD	26	2.51576
DeepExc_up	GO:0048167	regulation of synaptic plasticity	18/537	209/18614	3.7645e-05	0.0219518	0.0195716	GSK3B/ARC/ERC1/KCNB1/ABL1/ATF4/SYNGR1/NTRK2/GRIN2A/LRRTM1/GIPC1/JPH3/PICK1/RAPGEF2/APP/RAB3A/PRRT2/MAP1B	18	3.05418
DeepExc_up	GO:0010959	regulation of metal ion transport	28/537	423/18614	4.29243e-05	0.0219518	0.0195716	NKAIN4/FXYD7/CALM2/ABL1/CALM1/RRAD/NKAIN2/CHP2/RYR2/ATF4/PDGFB/CACNA1D/EPPIN/KCNK3/DPP10/GCK/BAX/HOMER1/PDPK1/JPH3/FXYD1/SIK1/CORO1A/PRKCE/KCNA1/ATP2B4/CALM3/FGF14	28	2.36568
DeepExc_up	GO:0009135	purine nucleoside diphosphate metabolic process	12/537	106/18614	5.50631e-05	0.0219518	0.0195716	SIRT6/HDAC4/ENO3/BAD/PFKL/GCK/PKLR/AK5/APP/ALDOA/AK2/PRKAA1	12	3.99094
DeepExc_up	GO:0009179	purine ribonucleoside diphosphate metabolic process	12/537	106/18614	5.50631e-05	0.0219518	0.0195716	SIRT6/HDAC4/ENO3/BAD/PFKL/GCK/PKLR/AK5/APP/ALDOA/AK2/PRKAA1	12	3.99094
DeepExc_up	GO:0042391	regulation of membrane potential	28/537	433/18614	6.45266e-05	0.0231521	0.0206417	DSP/HCN3/CELF4/KCNH7/CNR2/GSK3B/NRXN1/KCNB1/ABL1/CALM1/RYR2/CACNA1D/BAD/NTRK2/KCNK3/KCNMB4/GRIK4/GRIN2A/GRIK3/BAX/SEZ6/KCNK4/FXYD1/APP/KCNA1/HTR3B/CALM3/KCNJ5	28	2.30978
DeepExc_up	GO:0006109	regulation of carbohydrate metabolic process	16/537	183/18614	8.40263e-05	0.0260975	0.0232677	SIRT6/GSK3B/HDAC4/PDGFB/COX11/BAD/GCK/KHK/NNMT/GNB3/SIK1/APP/PRKCE/PPP1R3D/PRKAA1/CLK2	16	3.093
DeepExc_up	GO:0072659	protein localization to plasma membrane	21/537	285/18614	8.72827e-05	0.0260975	0.0232677	ACSL3/OPTN/MRAP2/BBS2/IKBKB/MAP7/KCNB1/TSPAN14/SPTBN1/RAB40C/SMURF1/DPP10/PDPK1/SEC16A/RAPGEF2/GAS6/ZDHHC22/PRKCE/PACS1/ATP2B4/RAB3A	21	2.61736
DeepExc_up	GO:0007163	establishment or maintenance of cell polarity	18/537	226/18614	0.000103865	0.0286668	0.0255584	FAT1/NSFL1C/GSK3B/SPRY2/MAP7/PHLDB2/ABL1/SYNE4/BRSK2/PLK1/CAP2/CCR7/RHOJ/PARD6A/ENKD1/MAP1B/KIF26B/PRICKLE1	18	2.82183
DeepExc_up	GO:0051279	regulation of release of sequestered calcium ion into cytosol	10/537	82/18614	0.000121876	0.031235	0.0278481	CALM2/ABL1/CALM1/RYR2/BAX/PDPK1/JPH3/CORO1A/PRKCE/CALM3	10	4.28843
DeepExc_up	GO:0009185	ribonucleoside diphosphate metabolic process	12/537	116/18614	0.000132653	0.0317307	0.0282901	SIRT6/HDAC4/ENO3/BAD/PFKL/GCK/PKLR/AK5/APP/ALDOA/AK2/PRKAA1	12	3.64493
DeepExc_up	GO:0034765	regulation of monoatomic ion transmembrane transport	29/537	478/18614	0.000146293	0.0328062	0.0292489	HCN3/FXYD7/CALM2/KCNH7/ARC/KCNB1/ABL1/KCNQ5/CALM1/RRAD/CHP2/RYR2/CACNA1D/KCNK3/GRIN2A/DPP10/BAX/HOMER1/PDPK1/KCNK4/JPH3/FXYD1/CORO1A/PRKCE/KCNA1/ATP2B4/CALM3/KCNJ5/FGF14	29	2.16595
DeepExc_up	GO:0030010	establishment of cell polarity	14/537	155/18614	0.000163401	0.0344873	0.0307477	FAT1/NSFL1C/GSK3B/SPRY2/PHLDB2/ABL1/SYNE4/BRSK2/PLK1/CCR7/ENKD1/MAP1B/KIF26B/PRICKLE1	14	3.18789
DeepExc_up	GO:1904062	regulation of monoatomic cation transmembrane transport	23/537	346/18614	0.000191657	0.0382036	0.0340611	HCN3/FXYD7/CALM2/ABL1/CALM1/RRAD/CHP2/RYR2/CACNA1D/KCNK3/GRIN2A/DPP10/BAX/HOMER1/PDPK1/JPH3/FXYD1/CORO1A/PRKCE/KCNA1/ATP2B4/CALM3/FGF14	23	2.36254
DeepExc_up	GO:0060325	face morphogenesis	6/537	31/18614	0.000223244	0.0421578	0.0375866	ANKRD11/PDGFRA/STRA6/SKI/ARID5B/PRICKLE1	6	6.77346
DeepExc_up	GO:0001508	action potential	13/537	142/18614	0.000242757	0.0435506	0.0388283	DSP/HCN3/KCNH7/CNR2/KCNB1/CALM1/RYR2/CACNA1D/NTRK2/KCNMB4/KCNA1/CALM3/KCNJ5	13	3.22729
DeepExc_up	GO:0010677	negative regulation of cellular carbohydrate metabolic process	7/537	45/18614	0.000280343	0.0477732	0.0425931	SIRT6/GSK3B/HDAC4/COX11/GCK/SIK1/CLK2	7	5.45002
DeepExc_up	GO:0031331	positive regulation of cellular catabolic process	27/537	450/18614	0.000292924	0.0477732	0.0425931	SIRT6/OPTN/EXOSC2/STUB1/GSK3B/PIP4K2C/UPF1/DIS3L2/CNOT2/RBM24/ZSWIM8/USP5/BAD/SMURF1/RUFY4/SESN1/PLK1/TNRC6B/BAX/DCP1B/FBXW7/MOAP1/DCP1A/APP/SH3RF3/PRKAA1/PRICKLE1	27	2.13694
DeepExc_up	GO:0086065	cell communication involved in cardiac conduction	8/537	61/18614	0.000349561	0.0545315	0.0486186	DSP/HCN3/CALM2/CALM1/RYR2/CACNA1D/CALM3/KCNJ5	8	4.59958
DeepExc_up	GO:0010675	regulation of cellular carbohydrate metabolic process	13/537	152/18614	0.000470826	0.0689583	0.0614811	SIRT6/GSK3B/HDAC4/COX11/BAD/GCK/KHK/NNMT/GNB3/SIK1/PRKCE/PPP1R3D/CLK2	13	3.01333
DeepExc_up	GO:0010171	body morphogenesis	7/537	49/18614	0.000480479	0.0689583	0.0614811	ANKRD11/PHLDB2/PDGFRA/STRA6/SKI/ARID5B/PRICKLE1	7	5.00404
DeepExc_up	GO:0009132	nucleoside diphosphate metabolic process	12/537	134/18614	0.000509282	0.070281	0.0626603	SIRT6/HDAC4/ENO3/BAD/PFKL/GCK/PKLR/AK5/APP/ALDOA/AK2/PRKAA1	12	3.15224
DeepExc_up	GO:0018198	peptidyl-cysteine modification	7/537	50/18614	0.000545005	0.0724251	0.064572	ZDHHC14/CHCHD4/ZDHHC24/ZDHHC22/TXN/ATP2B4/S100A9	7	4.9037
DeepExc_up	GO:0060323	head morphogenesis	6/537	37/18614	0.000608846	0.0734096	0.0654497	ANKRD11/PDGFRA/STRA6/SKI/ARID5B/PRICKLE1	6	5.67323
DeepExc_up	GO:0045912	negative regulation of carbohydrate metabolic process	7/537	51/18614	0.000616237	0.0734096	0.0654497	SIRT6/GSK3B/HDAC4/COX11/GCK/SIK1/CLK2	7	4.80729
DeepExc_up	GO:0050905	neuromuscular process	13/537	157/18614	0.000640592	0.0734096	0.0654497	TNNI2/CSMD1/NRXN1/ABL1/XRCC1/GRIN2A/HOMER1/STRA6/JPH3/APP/KCNA1/BCR/PRRT2	13	2.91658
DeepExc_up	GO:0061337	cardiac conduction	10/537	101/18614	0.000672463	0.0734096	0.0654497	DSP/HCN3/CALM2/CALM1/RYR2/CACNA1D/ATP2B2/ATP2B4/CALM3/KCNJ5	10	3.47812
DeepExc_up	GO:0007215	glutamate receptor signaling pathway	7/537	52/18614	0.000694662	0.0734096	0.0654497	KCNB1/NECAB2/GRIK4/GRIN2A/GRIK3/HOMER1/APP	7	4.71459
DeepExc_up	GO:0060324	face development	7/537	52/18614	0.000694662	0.0734096	0.0654497	ANKRD11/PDGFRA/STRA6/SKI/ARID5B/MKKS/PRICKLE1	7	4.71459
DeepExc_up	GO:0006165	nucleoside diphosphate phosphorylation	10/537	102/18614	0.000726734	0.0734096	0.0654497	SIRT6/HDAC4/ENO3/PFKL/GCK/PKLR/AK5/APP/ALDOA/PRKAA1	10	3.44384
DeepExc_up	GO:0043393	regulation of protein binding	15/537	201/18614	0.000758229	0.0734096	0.0654497	STUB1/GSK3B/ABL1/HDAC4/PDGFB/HDAC5/TIAM1/PLK1/IFIT1/BAX/IFIT2/RAPGEF2/SNAPIN/APP/CSF3	15	2.63238
DeepExc_up	GO:0006096	glycolytic process	9/537	85/18614	0.000760976	0.0734096	0.0654497	SIRT6/HDAC4/ENO3/PFKL/GCK/PKLR/APP/ALDOA/PRKAA1	9	3.71571
DeepExc_up	GO:0044262	cellular carbohydrate metabolic process	19/537	290/18614	0.000803162	0.0734096	0.0654497	SIRT6/GSK3B/HDAC4/INPP5A/COX11/BAD/ITPK1/GCK/KHK/NNMT/COQ3/NEU2/GNB3/PHKB/SIK1/PRKCE/PPP1R3D/NDST2/CLK2	19	2.31764
DeepExc_up	GO:0006757	ATP generation from ADP	9/537	86/18614	0.000828645	0.0734096	0.0654497	SIRT6/HDAC4/ENO3/PFKL/GCK/PKLR/APP/ALDOA/PRKAA1	9	3.6723
DeepExc_up	GO:0046939	nucleotide phosphorylation	10/537	104/18614	0.000846124	0.0734096	0.0654497	SIRT6/HDAC4/ENO3/PFKL/GCK/PKLR/AK5/APP/ALDOA/PRKAA1	10	3.37724
DeepExc_up	GO:0071868	cellular response to monoamine stimulus	10/537	104/18614	0.000846124	0.0734096	0.0654497	HCN3/GSK3B/CHRM4/ABL1/RYR2/ATF4/PKLR/APP/HTR3B/ATP2B4	10	3.37724
DeepExc_up	GO:0071870	cellular response to catecholamine stimulus	10/537	104/18614	0.000846124	0.0734096	0.0654497	HCN3/GSK3B/CHRM4/ABL1/RYR2/ATF4/PKLR/APP/HTR3B/ATP2B4	10	3.37724
DeepExc_up	GO:0016052	carbohydrate catabolic process	13/537	162/18614	0.000859309	0.0734096	0.0654497	SIRT6/CHIT1/HDAC4/ENO3/BAD/PFKL/GCK/PKLR/NEU2/APP/ALDOA/PPP1R3D/PRKAA1	13	2.82579
DeepExc_up	GO:0071867	response to monoamine	10/537	107/18614	0.00105504	0.0840679	0.0749523	HCN3/GSK3B/CHRM4/ABL1/RYR2/ATF4/PKLR/APP/HTR3B/ATP2B4	10	3.28202
DeepExc_up	GO:0071869	response to catecholamine	10/537	107/18614	0.00105504	0.0840679	0.0749523	HCN3/GSK3B/CHRM4/ABL1/RYR2/ATF4/PKLR/APP/HTR3B/ATP2B4	10	3.28202
DeepExc_up	GO:0051281	positive regulation of release of sequestered calcium ion into cytosol	6/537	41/18614	0.00106832	0.0840679	0.0749523	CALM2/ABL1/CALM1/BAX/PDPK1/CALM3	6	5.11864
DeepExc_up	GO:0000380	alternative mRNA splicing, via spliceosome	8/537	72/18614	0.00107779	0.0840679	0.0749523	SRSF1/SFPQ/CELF4/TRA2B/RBM24/DDX17/SCNM1/PUF60	8	3.89456
DeepExc_up	GO:0043388	positive regulation of DNA binding	7/537	57/18614	0.00121298	0.0912749	0.0813778	CALM2/CALM1/FOXC1/SKI/TXN/CALM3/ACD	7	4.29987
DeepExc_up	GO:0051651	maintenance of location in cell	16/537	233/18614	0.0012467	0.0912749	0.0813778	CALM2/SUN1/ABL1/CALM1/RYR2/BAX/OS9/PDPK1/CCR7/FTL/JPH3/CORO1A/PRKCE/TXN/CALM3/S100A9	16	2.42268
DeepExc_up	GO:0032412	regulation of monoatomic ion transmembrane transporter activity	18/537	278/18614	0.0012472	0.0912749	0.0813778	HCN3/FXYD7/CALM2/ARC/CALM1/RRAD/CHP2/RYR2/CACNA1D/KCNK3/HOMER1/JPH3/FXYD1/APP/PRKCE/KCNA1/CALM3/FGF14	18	2.28752
DeepExc_up	GO:0051592	response to calcium ion	12/537	149/18614	0.00130073	0.0912749	0.0813778	CALM2/PCSK1/KCNB1/CALM1/CHP2/RYR2/BAD/KCNMB4/HOMER1/SYT8/CALM3/PRKAA1	12	2.8326
DeepExc_up	GO:0010800	positive regulation of peptidyl-threonine phosphorylation	5/537	29/18614	0.00131253	0.0912749	0.0813778	CALM2/CALM1/PLK1/APP/CALM3	5	6.02314
DeepExc_up	GO:0002028	regulation of sodium ion transport	9/537	92/18614	0.00134481	0.0912749	0.0813778	NKAIN4/FXYD7/NKAIN2/CHP2/FXYD1/SIK1/PRKCE/ATP2B4/FGF14	9	3.43169
DeepExc_up	GO:0051209	release of sequestered calcium ion into cytosol	11/537	130/18614	0.00137312	0.0912749	0.0813778	CALM2/ABL1/CALM1/RYR2/BAX/PDPK1/CCR7/JPH3/CORO1A/PRKCE/CALM3	11	2.97344
DeepExc_up	GO:0018209	peptidyl-serine modification	20/537	327/18614	0.0013737	0.0912749	0.0813778	GSK3B/IKBKB/SPRY2/PRKCB/MAPK12/PDGFB/BRSK2/NTRK2/PLK1/BAX/PDPK1/MGAT5B/GAS6/APP/PRKCE/TXN/ATP2B4/CAMK1D/PRKAA1/CSF3	20	2.16339
DeepExc_up	GO:0051283	negative regulation of sequestering of calcium ion	11/537	131/18614	0.001461	0.0953101	0.0849755	CALM2/ABL1/CALM1/RYR2/BAX/PDPK1/CCR7/JPH3/CORO1A/PRKCE/CALM3	11	2.95058
MGEInh_up	GO:0010677	negative regulation of cellular carbohydrate metabolic process	6/252	45/18614	3.03584e-05	0.0805104	0.0783885	GSK3B/INPP5K/COX11/GCK/SIK1/DDIT4	6	10.0645
MGEInh_up	GO:0045912	negative regulation of carbohydrate metabolic process	6/252	51/18614	6.27251e-05	0.0831735	0.0809814	GSK3B/INPP5K/COX11/GCK/SIK1/DDIT4	6	8.87757
SupExc_up	GO:0007156	homophilic cell adhesion via plasma membrane adhesion molecules	25/445	168/18614	2.70329e-13	8.98305e-10	8.68754e-10	PCDHA8/PCDHA7/PCDHA2/PCDHGA8/PCDHGB1/PCDHGA4/PCDHA6/PCDHA1/PCDHA10/PCDHGB3/PCDHA4/IGSF21/PCDHA5/PCDHA9/PCDHGB2/PCDHGA5/PCDHGA2/PCDHGA3/PCDHGA6/PCDHA3/PCDHGA7/CDH8/PCDH8/CDH22/PCDHGB4	25	6.53557
SupExc_up	GO:0098742	cell-cell adhesion via plasma-membrane adhesion molecules	27/445	278/18614	7.3875e-10	1.22743e-06	1.18705e-06	PCDHA8/PCDHA7/PCDHA2/RIC8A/PCDHGA8/PCDHGB1/PCDHGA4/PCDHA6/PCDHA1/PCDHA10/PCDHGB3/PCDHA4/IGSF21/PCDHA5/PCDHA9/PCDHGB2/PCDHGA5/PCDHGA2/PCDHGA3/PCDHGA6/PCDHA3/MPZ/PCDHGA7/CDH8/PCDH8/CDH22/PCDHGB4	27	4.26037
SupExc_up	GO:0046031	ADP metabolic process	10/445	94/18614	8.30508e-05	0.0919926	0.0889663	AK2/PRKAA1/APP/RPTOR/PFKL/BPGM/GCK/ENO3/PGAM2/HDAC4	10	4.52922
SupExc_up	GO:0006096	glycolytic process	9/445	85/18614	0.000194188	0.0942693	0.0911682	PRKAA1/APP/RPTOR/PFKL/BPGM/GCK/ENO3/PGAM2/HDAC4	9	4.49976
SupExc_up	GO:0050885	neuromuscular process controlling balance	7/445	51/18614	0.000198649	0.0942693	0.0911682	HEXB/APP/BLOC1S4/TIFAB/JPH4/RBFOX1/ABL1	7	5.81704
SupExc_up	GO:0006757	ATP generation from ADP	9/445	86/18614	0.00021238	0.0942693	0.0911682	PRKAA1/APP/RPTOR/PFKL/BPGM/GCK/ENO3/PGAM2/HDAC4	9	4.44719
SupExc_up	GO:0009135	purine nucleoside diphosphate metabolic process	10/445	106/18614	0.00022695	0.0942693	0.0911682	AK2/PRKAA1/APP/RPTOR/PFKL/BPGM/GCK/ENO3/PGAM2/HDAC4	10	4.01388
SupExc_up	GO:0009179	purine ribonucleoside diphosphate metabolic process	10/445	106/18614	0.00022695	0.0942693	0.0911682	AK2/PRKAA1/APP/RPTOR/PFKL/BPGM/GCK/ENO3/PGAM2/HDAC4	10	4.01388
Glia_up	GO:0050730	regulation of peptidyl-tyrosine phosphorylation	21/536	255/18614	1.66816e-05	0.0603873	0.056015	ENPP2/PTK6/GPRC5B/DVL2/CD40/NCAPG2/TNFRSF14/FGF7/HES5/HCLS1/LILRB4/HSF1/DUSP22/FYN/TMEM102/PTPN2/IL24/ABL1/SFRP1/TP53/SFRP2	21	2.93576
CGEInh_down	GO:0090277	positive regulation of peptide hormone secretion	8/204	107/18614	2.33781e-05	0.0346875	0.0324874	PSMD9/GHRH/PRKACA/PRKCE/GPR68/GABBR1/ABAT/ABCC8	8	7.0597
CGEInh_down	GO:0002793	positive regulation of peptide secretion	8/204	109/18614	2.67444e-05	0.0346875	0.0324874	PSMD9/GHRH/PRKACA/PRKCE/GPR68/GABBR1/ABAT/ABCC8	8	6.92941
CGEInh_down	GO:0046887	positive regulation of hormone secretion	8/204	138/18614	0.000142543	0.0818666	0.0766742	PSMD9/GHRH/PRKACA/PRKCE/GPR68/GABBR1/ABAT/ABCC8	8	5.46466
CGEInh_down	GO:0046777	protein autophosphorylation	10/204	227/18614	0.000209442	0.0818666	0.0766742	CALM3/GRK1/MAP3K3/MAPKAPK3/RIPK3/PRKACA/PIKFYVE/STK11/MARK3/SRC	10	4.17526
CGEInh_down	GO:0035640	exploration behavior	4/204	29/18614	0.00026838	0.0818666	0.0766742	CRBN/ITGA3/PRKCE/ABAT	4	12.8172
CGEInh_down	GO:0090276	regulation of peptide hormone secretion	9/204	192/18614	0.00027494	0.0818666	0.0766742	PSMD9/PICK1/GHRH/PRKACA/PRKCE/GPR68/GABBR1/ABAT/ABCC8	9	4.42837
CGEInh_down	GO:0032024	positive regulation of insulin secretion	6/204	83/18614	0.000301394	0.0818666	0.0766742	PSMD9/PRKACA/PRKCE/GPR68/ABAT/ABCC8	6	6.76561
CGEInh_down	GO:0030072	peptide hormone secretion	10/204	238/18614	0.000305936	0.0818666	0.0766742	PSMD9/PICK1/GHRH/TACR2/PRKACA/PRKCE/GPR68/GABBR1/ABAT/ABCC8	10	3.9799
CGEInh_down	GO:0002791	regulation of peptide secretion	9/204	195/18614	0.000308266	0.0818666	0.0766742	PSMD9/PICK1/GHRH/PRKACA/PRKCE/GPR68/GABBR1/ABAT/ABCC8	9	4.35953
CGEInh_down	GO:0090087	regulation of peptide transport	9/204	197/18614	0.000332288	0.0818666	0.0766742	PSMD9/PICK1/GHRH/PRKACA/PRKCE/GPR68/GABBR1/ABAT/ABCC8	9	4.3148
CGEInh_down	GO:0002790	peptide secretion	10/204	243/18614	0.000360744	0.0818666	0.0766742	PSMD9/PICK1/GHRH/TACR2/PRKACA/PRKCE/GPR68/GABBR1/ABAT/ABCC8	10	3.89695
CGEInh_down	GO:0010676	positive regulation of cellular carbohydrate metabolic process	5/204	57/18614	0.000396861	0.0818666	0.0766742	SORBS1/PRKCE/NNMT/STK11/SRC	5	8.17993
CGEInh_down	GO:0046883	regulation of hormone secretion	10/204	247/18614	0.00041028	0.0818666	0.0766742	PSMD9/PICK1/GHRH/TACR2/PRKACA/PRKCE/GPR68/GABBR1/ABAT/ABCC8	10	3.83301
MGEInh_down	GO:0008380	RNA splicing	18/207	466/18614	4.93231e-06	0.012533	0.0122841	TFIP11/U2AF1L4/COIL/RBM24/STH/KHDRBS2/FAM172A/QKI/CDC5L/PPIG/PAXBP1/TAF5L/PRMT1/SRRM4/SF3B2/RBFOX1/DDX17/TADA3	18	3.70897
MGEInh_down	GO:0000377	RNA splicing, via transesterification reactions with bulged adenosine as nucleophile	14/207	325/18614	1.74132e-05	0.0126716	0.0124199	TFIP11/U2AF1L4/COIL/RBM24/STH/KHDRBS2/FAM172A/QKI/CDC5L/PAXBP1/SRRM4/SF3B2/RBFOX1/DDX17	14	4.08204
MGEInh_down	GO:0000398	mRNA splicing, via spliceosome	14/207	325/18614	1.74132e-05	0.0126716	0.0124199	TFIP11/U2AF1L4/COIL/RBM24/STH/KHDRBS2/FAM172A/QKI/CDC5L/PAXBP1/SRRM4/SF3B2/RBFOX1/DDX17	14	4.08204
MGEInh_down	GO:0000375	RNA splicing, via transesterification reactions	14/207	329/18614	1.99474e-05	0.0126716	0.0124199	TFIP11/U2AF1L4/COIL/RBM24/STH/KHDRBS2/FAM172A/QKI/CDC5L/PAXBP1/SRRM4/SF3B2/RBFOX1/DDX17	14	4.03153
MGEInh_down	GO:0048024	regulation of mRNA splicing, via spliceosome	8/207	108/18614	2.77696e-05	0.0137376	0.0134647	RBM24/STH/KHDRBS2/FAM172A/QKI/SRRM4/RBFOX1/DDX17	8	6.88852
MGEInh_down	GO:0000381	regulation of alternative mRNA splicing, via spliceosome	6/207	56/18614	3.59436e-05	0.0137376	0.0134647	RBM24/KHDRBS2/FAM172A/SRRM4/RBFOX1/DDX17	6	9.89232
MGEInh_down	GO:0043484	regulation of RNA splicing	10/207	182/18614	3.78446e-05	0.0137376	0.0134647	RBM24/STH/KHDRBS2/FAM172A/QKI/TAF5L/SRRM4/RBFOX1/DDX17/TADA3	10	5.14085
MGEInh_down	GO:2001014	regulation of skeletal muscle cell differentiation	4/207	20/18614	6.25953e-05	0.0198818	0.0194869	MYOCD/RBM24/RBFOX1/DDX17	4	18.3192
MGEInh_down	GO:0043966	histone H3 acetylation	6/207	67/18614	9.98214e-05	0.0281829	0.0276231	SMARCB1/KAT6B/TAF5L/TAF4/TADA3/PER1	6	8.26331
MGEInh_down	GO:0000380	alternative mRNA splicing, via spliceosome	6/207	72/18614	0.000149247	0.0379238	0.0371705	RBM24/KHDRBS2/FAM172A/SRRM4/RBFOX1/DDX17	6	7.6874
MGEInh_down	GO:0050684	regulation of mRNA processing	8/207	139/18614	0.000165631	0.0382608	0.0375008	RBM24/STH/KHDRBS2/FAM172A/QKI/SRRM4/RBFOX1/DDX17	8	5.34326
MGEInh_down	GO:0016570	histone modification	15/207	475/18614	0.000289152	0.0612279	0.0600116	NNMT/CHD3/EPC2/PRDM2/MYOCD/SMARCB1/KAT6B/KMT2B/PAXBP1/TAF5L/PRMT1/KDM2B/TAF4/TADA3/PER1	15	2.98339
MGEInh_down	GO:0016573	histone acetylation	8/207	153/18614	0.000318762	0.0623057	0.0610681	EPC2/MYOCD/SMARCB1/KAT6B/TAF5L/TAF4/TADA3/PER1	8	4.85066
MGEInh_down	GO:0018393	internal peptidyl-lysine acetylation	8/207	161/18614	0.000448613	0.0814233	0.0798059	EPC2/MYOCD/SMARCB1/KAT6B/TAF5L/TAF4/TADA3/PER1	8	4.60763
MGEInh_down	GO:0006475	internal protein amino acid acetylation	8/207	163/18614	0.000487012	0.0824998	0.080861	EPC2/MYOCD/SMARCB1/KAT6B/TAF5L/TAF4/TADA3/PER1	8	4.55061
MGEInh_down	GO:0051968	positive regulation of synaptic transmission, glutamatergic	4/207	35/18614	0.000593727	0.0942913	0.0924183	CACNG2/STXBP1/GRIN2B/TSHZ3	4	10.4597
MGEInh_down	GO:0006282	regulation of DNA repair	9/207	214/18614	0.000672739	0.0979991	0.0960525	TFIP11/EPC2/SMARCB1/TAF5L/POLQ/TAF4/NPAS2/CUL4A/TADA3	9	3.90824
MGEInh_down	GO:0018394	peptidyl-lysine acetylation	8/207	172/18614	0.000694208	0.0979991	0.0960525	EPC2/MYOCD/SMARCB1/KAT6B/TAF5L/TAF4/TADA3/PER1	8	4.31039
SupExc_down	GO:0035303	regulation of dephosphorylation	10/277	127/18614	2.0507e-05	0.0345244	0.0324756	CALM2/PPP1R26/ROCK2/CALM1/RCAN1/PPP1R9B/CDK5RAP3/SMPD1/MFHAS1/SMG7	10	5.45194
SupExc_down	GO:0045936	negative regulation of phosphate metabolic process	19/277	439/18614	3.42405e-05	0.0345244	0.0324756	CALM2/PPP1R26/ROCK2/NCK2/CALM1/PIP4K2C/PPP1R9B/CDK5RAP3/SMAD7/SMPD1/CSK/CRKL/PTPRT/MFHAS1/LDLRAD4/MAPT/IRS2/PLEC/CDKN2D	19	3.0489
SupExc_down	GO:0010563	negative regulation of phosphorus metabolic process	19/277	440/18614	3.5313e-05	0.0345244	0.0324756	CALM2/PPP1R26/ROCK2/NCK2/CALM1/PIP4K2C/PPP1R9B/CDK5RAP3/SMAD7/SMPD1/CSK/CRKL/PTPRT/MFHAS1/LDLRAD4/MAPT/IRS2/PLEC/CDKN2D	19	3.04181
