# Supplementary material for: Deep learning imputes DNA methylation states in single cells and enhances the detection of epigenetic alterations in schizophrenia
Source: Cell Genom. 2025 Feb 21;5(3):100774. doi: 10.1016/j.xgen.2025.100774 (PMC11960545; doi:10.1016/j.xgen.2025.100774)
Supplement: Table S17. Compiled list of candidate genes linked to up-regulated DMRs in each cell type that also show evidence of differential expression (padj < 0.05), along with their GWAS signals (MAGMA gene-based p values), related to Figure 7 — To derive DEGs for each broad cell type defined in our DNAm dataset, we aggregated DEGs (padj < 0.05) identified in the original cell types from the scRNA-Seq study corresponding to each broad cell type. If a DEG appeared in multiple cell types within a broad cell type, we selected the DEG effect with the largest magnitude among those cell types. [file mmc12.xlsx]

## Sheet: Sheet1
Table S17. Compiled list of candidate genes linked to up-regulated DMRs in each cell type that also show evidence of differential expression (padj < 0.05), along with their GWAS signals (MAGMA gene-based p-values)), Related to Figure 7. To derive DEGs for each broad cell type defined in our DNAm dataset, we aggregated DEGs (padj < 0.05) identified in the original cell types from the scRNA-Seq stu…
cell type	chr	DMR(start,hg19)	DMR(end,hg19)	DMR effect	Genes linked by DMR	DEG effect	MAGMA p-value
DeepExc	chr3	71068139	71068290	0.154619	FOXP1	0.190607	9.7342e-15
DeepExc	chr19	19342174	19342703	0.0628158	MAU2	-0.100974	5.5178e-14
DeepExc	chr12	123461282	123461343	0.0573654	PITPNM2	-0.11259	4.071e-12
DeepExc	chr14	104200567	104201289	0.0316736	PPP1R13B	-0.12327	4.8232e-12
DeepExc	chr7	137459217	137459469	0.163824	DGKI	-0.188052	2.1399e-09
DeepExc	chr19	19342174	19342703	0.0628158	NCAN	-0.083169	1.4086e-08
DeepExc	chr20	47955808	47955873	0.289195	KCNB1	-0.214399	2.3157e-08
DeepExc	chr5	140856931	140857995	0.0821661	HARS2	-0.0283398	8.2231e-07
DeepExc	chr5	140856931	140857995	0.0821661	ZMAT2	-0.0602704	8.6086e-07
DeepExc	chr11	113129929	113130024	0.713887	NCAM1	-0.195801	9.2438e-07
DeepExc	chr5	140856931	140857995	0.0821661	HARS	-0.10054	9.5231e-07
DeepExc	chr16	9890426	9890542	0.236453	GRIN2A	-0.20223	1.051e-06
DeepExc	chr16	10068047	10068497	0.652561	GRIN2A	-0.20223	1.051e-06
DeepExc	chr11	63637861	63638198	0.236054	RCOR2	-0.0251203	3.6203e-06
DeepExc	chr17	55859254	55860099	0.106173	MSI2	0.0691834	9.5007e-06
DeepExc	chr22	22280294	22280496	0.364518	YPEL1	0.0754688	1.1492e-05
DeepExc	chr11	1431326	1431413	0.0467237	BRSK2	-0.104032	1.8523e-05
DeepExc	chr11	1435601	1436393	0.0492451	BRSK2	-0.104032	1.8523e-05
DeepExc	chr16	89400902	89402725	0.297906	SPG7	-0.140745	6.5047e-05
DeepExc	chr10	12769484	12770060	0.316889	CAMK1D	-0.22438	6.9545e-05
DeepExc	chr1	153965763	153966302	0.00629314	SLC27A3	-0.0766234	7.6527e-05
DeepExc	chr2	55152334	55153180	0.144934	EML6	-0.196076	7.7861e-05
DeepExc	chr10	64069924	64070533	0.179919	ARID5B	0.143924	9.2651e-05
DeepExc	chr1	154642810	154643422	0.285926	PMVK	-0.0432182	0.00014769
DeepExc	chr12	124918013	124918968	0.220781	NCOR2	-0.194611	0.00015993
DeepExc	chr2	54886308	54886442	0.122962	SPTBN1	-0.111089	0.00016748
DeepExc	chr22	25416337	25416451	0.247185	KIAA1671	-0.150136	0.00018468
DeepExc	chr3	185977162	185977717	0.452703	ETV5	-0.331207	0.00018978
DeepExc	chr3	10382745	10383431	0.0931079	ATP2B2	-0.299232	0.00022108
DeepExc	chr3	10535740	10536115	0.0439396	ATP2B2	-0.299232	0.00022108
DeepExc	chr7	100816721	100818309	0.139221	SRRT	-0.0430819	0.00027676
DeepExc	chr10	4196194	4196362	0.255656	KLF6	-0.046998	0.00028042
DeepExc	chr12	49435268	49435672	0.27962	MCRS1	-0.0282636	0.0002939
DeepExc	chr9	132398388	132400216	0.131457	IER5L	-0.0408717	0.00030955
DeepExc	chr14	103359164	103360165	0.144757	TRAF3	-0.222334	0.00034052
DeepExc	chr12	49435268	49435672	0.27962	PRPF40B	-0.0903398	0.00042457
DeepExc	chr15	62982815	62983461	0.736538	TLN2	-0.195439	0.00042831
DeepExc	chr2	2712006	2712620	0.462268	MYT1L	0.109642	0.00047812
DeepExc	chr17	1809447	1809794	0.504012	DPH1	-0.0509021	0.0005232
DeepExc	chr17	53582355	53583050	0.205216	COX11	-0.0517555	0.00055825
DeepExc	chr2	175190536	175190789	0.253084	SP3	-0.0862987	0.00067623
DeepExc	chr2	97617496	97617925	0.136605	SEMA4C	-0.0444613	0.0011668
DeepExc	chr16	87703447	87703718	0.0695448	JPH3	-0.0811162	0.0014393
DeepExc	chr11	108832028	108832362	0.235194	C11orf87	-0.0478746	0.0014744
DeepExc	chr17	27416362	27417756	0.0231578	PIPOX	-0.0254992	0.0014781
DeepExc	chr1	35445709	35445826	0.973517	SFPQ	-0.179156	0.0017701
DeepExc	chr22	31032805	31033094	0.221201	OSBP2	-0.166195	0.0018266
DeepExc	chr1	160054575	160054816	0.0806383	IGSF8	-0.122151	0.0018545
DeepExc	chr7	870407	871196	0.099065	SUN1	-0.123235	0.0021282
DeepExc	chr16	24046616	24046867	0.505777	PRKCB	-0.202475	0.0028535
DeepExc	chr3	63200557	63200955	0.455592	CADPS	0.163032	0.0030801
DeepExc	chr3	63203140	63203255	0.889793	CADPS	0.163032	0.0030801
DeepExc	chr1	151042510	151042571	0.447458	SCNM1	-0.0467644	0.0032153
DeepExc	chr17	1809447	1809794	0.504012	RTN4RL1	-0.235345	0.0033221
DeepExc	chr17	53582355	53583050	0.205216	MMD	-0.147878	0.0034514
DeepExc	chr10	15428729	15428738	0.11268	NMT2	0.0931591	0.0034766
DeepExc	chr19	48987977	48988635	0.0318418	CA11	-0.117058	0.0035353
DeepExc	chr19	49378963	49379908	0.224441	CA11	-0.117058	0.0035353
DeepExc	chr16	87469887	87470666	0.246815	ZCCHC14	0.0853213	0.003546
DeepExc	chr21	34584031	34584258	0.122425	IFNAR1	-0.0691642	0.0041305
DeepExc	chr11	47630425	47631110	0.627754	C1QTNF4	-0.0507981	0.0047124
DeepExc	chr16	14398396	14398580	0.20523	ERCC4	-0.0687133	0.0048563
DeepExc	chr19	48987977	48988635	0.0318418	DBP	-0.0282402	0.0049368
DeepExc	chr19	49378963	49379908	0.224441	DBP	-0.0282402	0.0049368
DeepExc	chr18	74331365	74332174	0.506101	ZNF516	0.08092	0.005408
DeepExc	chr16	837108	837446	0.544921	RHOT2	-0.110728	0.0054887
DeepExc	chr12	125997872	125997925	0.0664058	TMEM132B	-0.287855	0.0056481
DeepExc	chr7	143082108	143082822	0.13144	GSTK1	-0.0696215	0.0057418
DeepExc	chr4	6107213	6107816	0.109488	JAKMIP1	-0.174665	0.0057533
DeepExc	chr12	70950191	70951736	0.155654	KCNMB4	-0.262476	0.0057652
DeepExc	chr7	130130171	130130447	0.14054	KLHDC10	-0.160049	0.0061207
DeepExc	chr3	61623298	61623645	0.379644	PTPRG	-0.191977	0.006309
DeepExc	chr22	40749356	40749921	0.260378	ATF4	-0.0667746	0.006589
DeepExc	chr8	143619716	143621377	0.154449	ARC	-0.0686975	0.0066099
DeepExc	chr8	143623560	143624108	0.115619	ARC	-0.0686975	0.0066099
DeepExc	chr20	33414194	33414361	0.647619	EDEM2	-0.0339291	0.0072391
DeepExc	chr12	43505252	43506227	0.364372	PRICKLE1	-0.220877	0.0080056
DeepExc	chr5	95206216	95206391	0.119336	PCSK1	-0.150882	0.0084287
DeepExc	chr18	5888059	5888421	0.560648	L3MBTL4	0.0873347	0.0086555
DeepExc	chr3	53708424	53710589	0.0305217	CACNA1D	-0.162974	0.0086871
DeepExc	chr16	89592070	89593297	0.16751	ZNF778	-0.0219575	0.0088489
DeepExc	chr4	140968159	140968371	0.294304	MAML3	-0.318894	0.0091545
DeepExc	chr7	32802415	32802926	0.218963	NT5C3A	-0.0660652	0.010228
DeepExc	chr11	113932969	113933513	0.0667684	HTR3B	-0.0298007	0.010551
DeepExc	chr11	114035367	114035514	0.213055	HTR3B	-0.0298007	0.010551
DeepExc	chr20	36849078	36849115	0.126456	VSTM2L	-0.0637012	0.010793
DeepExc	chr11	64066830	64067068	0.289096	KCNK4	-0.0581675	0.011196
DeepExc	chr16	67195739	67196180	0.0653689	CES2	-0.0340547	0.011566
DeepExc	chr16	67199860	67200619	0.225362	CES2	-0.0340547	0.011566
DeepExc	chr20	44590618	44591334	3.2598e-06	ACOT8	-0.0615077	0.012388
DeepExc	chr21	32741275	32741401	0.0979434	TIAM1	0.0999877	0.01253
DeepExc	chr3	185977162	185977717	0.452703	DGKG	0.324461	0.013267
DeepExc	chr14	102549848	102551391	0.212761	ZNF839	-0.059547	0.013305
DeepExc	chr1	27200299	27200416	0.992315	ARID1A	-0.130246	0.015006
DeepExc	chr20	44590618	44591334	3.2598e-06	ZSWIM3	-0.0209358	0.016263
DeepExc	chr8	8762773	8763406	0.0121964	MFHAS1	-0.112826	0.017586
DeepExc	chr2	27970689	27971264	0.162617	FOSL2	0.0698407	0.018084
DeepExc	chr22	40749356	40749921	0.260378	TNRC6B	0.125615	0.023359
DeepExc	chr2	46191769	46192282	0.354747	PRKCE	-0.228146	0.02568
DeepExc	chr11	64066830	64067068	0.289096	BAD	-0.0357937	0.027539
DeepExc	chr1	155569451	155570056	0.0821908	MSTO1	-0.0287078	0.030752
DeepExc	chr12	103344039	103345946	0.400029	C12orf42	-0.12763	0.031563
DeepExc	chr5	79078640	79079569	0.428486	HOMER1	-0.186071	0.033741
DeepExc	chr22	50763636	50764015	0.0119146	PPP6R2	-0.232173	0.034012
DeepExc	chr12	2717612	2717990	0.470207	DCP1B	-0.0476352	0.034696
DeepExc	chr16	4746701	4747052	0.202352	PPL	-0.0491399	0.034901
DeepExc	chr12	5020844	5020979	0.544293	KCNA1	-0.0682056	0.037561
DeepExc	chr14	93399208	93399438	0.254899	ITPK1	-0.134954	0.037687
DeepExc	chr14	93419834	93420324	0.0547101	ITPK1	-0.134954	0.037687
DeepExc	chr14	93423304	93423861	0.134853	ITPK1	-0.134954	0.037687
DeepExc	chr20	60965954	60966460	0.535346	MTG2	-0.0987198	0.040446
DeepExc	chr5	10489453	10489652	0.0907288	ANKRD33B	-0.27284	0.046532
DeepExc	chr2	855384	856535	0.286087	TMEM18	-0.0310175	0.049127
DeepExc	chr1	2231924	2232181	0.0362362	SKI	-0.106035	0.05149
DeepExc	chr22	39262856	39263943	0.0726	SYNGR1	-0.0825261	0.051518
DeepExc	chr4	159834063	159834415	0.103854	RAPGEF2	0.209121	0.057249
DeepExc	chr7	130130171	130130447	0.14054	ZC3HC1	-0.0305934	0.061104
DeepExc	chr1	155569451	155570056	0.0821908	CLK2	-0.0323011	0.06301
DeepExc	chr8	143619716	143621377	0.154449	THEM6	-0.0661925	0.064227
DeepExc	chr8	143623560	143624108	0.115619	THEM6	-0.0661925	0.064227
DeepExc	chr12	131029744	131031414	0.146266	RIMBP2	-0.191728	0.0671
DeepExc	chr8	135209816	135210545	0.0873822	ST3GAL1	-0.123937	0.070828
DeepExc	chr1	155569451	155570056	0.0821908	HCN3	-0.0232684	0.074501
DeepExc	chr20	4153840	4154274	0.214616	RNF24	-0.281529	0.076051
DeepExc	chr20	44590618	44591334	3.2598e-06	DNTTIP1	-0.0298752	0.076781
DeepExc	chr21	46557385	46557503	0.416128	PTTG1IP	0.0372506	0.081259
DeepExc	chr19	36365459	36366188	0.280911	ALKBH6	-0.0256713	0.081653
DeepExc	chr12	58122527	58122913	0.349014	OS9	-0.0861187	0.082229
DeepExc	chr16	56821245	56821993	0.199347	BBS2	-0.0763293	0.085118
DeepExc	chr20	34971551	34972988	0.430801	DLGAP4	-0.19522	0.088196
DeepExc	chr12	6648541	6650170	0.257688	GNB3	-0.0359887	0.090529
DeepExc	chr12	6723362	6723709	0.12245	GNB3	-0.0359887	0.090529
DeepExc	chr17	27416362	27417756	0.0231578	SEZ6	-0.115651	0.099437
DeepExc	chr20	61174304	61175715	0.613699	MRGBP	-0.0349602	0.10128
DeepExc	chr20	61178642	61178767	0.218161	MRGBP	-0.0349602	0.10128
DeepExc	chr1	155569451	155570056	0.0821908	GBA	-0.0405419	0.10375
DeepExc	chr14	102549848	102551391	0.212761	DYNC1H1	-0.115815	0.10605
DeepExc	chr1	37163928	37164381	0.774652	GRIK3	-0.220589	0.11115
DeepExc	chr13	30077202	30077945	0.368964	UBL3	0.126801	0.11117
DeepExc	chr19	14258175	14258456	0.184787	GIPC1	-0.228015	0.11286
DeepExc	chr14	102549848	102551391	0.212761	MOK	-0.0962628	0.1302
DeepExc	chr5	40800856	40801364	0.541561	PRKAA1	-0.0839974	0.15411
DeepExc	chr19	3979612	3981612	0.0900512	ANKRD24	-0.098452	0.15455
DeepExc	chr21	40181969	40183778	0.0962007	ETS2	-0.120404	0.15455
DeepExc	chr13	31727782	31728725	0.106304	HSPH1	0.27234	0.15901
DeepExc	chr19	18978037	18978868	0.368872	TMEM59L	-0.198969	0.16932
DeepExc	chr13	113701765	113702245	0.317526	PCID2	0.0931472	0.17205
DeepExc	chr22	50322383	50322596	0.0619257	PANX2	-0.0600125	0.17482
DeepExc	chr12	48173590	48173962	0.696215	RPAP3	-0.0578713	0.19017
DeepExc	chr16	2819437	2820204	0.345198	FLYWCH2	-0.0514664	0.19543
DeepExc	chr19	11267602	11268107	0.076301	PRKCSH	0.0541866	0.19954
DeepExc	chr9	133737872	133738966	0.227104	ABL1	-0.133741	0.20038
DeepExc	chr17	19276960	19277728	0.523118	SLC47A1	-0.0246127	0.20787
DeepExc	chr14	93399208	93399438	0.254899	MOAP1	-0.0678573	0.20904
DeepExc	chr14	93419834	93420324	0.0547101	MOAP1	-0.0678573	0.20904
DeepExc	chr14	93423304	93423861	0.134853	MOAP1	-0.0678573	0.20904
DeepExc	chr1	109826706	109828047	0.00959152	SORT1	0.185875	0.21051
DeepExc	chr21	46557385	46557503	0.416128	FAM207A	-0.013257	0.22517
DeepExc	chr22	23725488	23726759	0.209773	BCR	-0.120055	0.23089
DeepExc	chr1	33354491	33354962	0.133205	AK2	-0.0567467	0.23383
DeepExc	chr3	67433550	67434169	0.330129	FAM19A1	0.0572397	0.23565
DeepExc	chr3	67434426	67434712	0.192994	FAM19A1	0.0572397	0.23565
DeepExc	chr12	113534538	113535366	0.380797	DTX1	-0.0403403	0.23973
DeepExc	chr17	27416362	27417756	0.0231578	PHF12	-0.0506264	0.24592
DeepExc	chr11	33400955	33401734	0.223746	KIAA1549L	-0.241314	0.24626
DeepExc	chr8	23281441	23282956	0.0515238	CHMP7	-0.0588819	0.25405
DeepExc	chr4	188192094	188192911	0.155684	FAT1	-0.121576	0.26202
DeepExc	chr7	111368366	111368732	0.187522	LRRN3	-0.0639962	0.27707
DeepExc	chr19	49929156	49930819	0.201847	SLC17A7	-0.146962	0.27757
DeepExc	chr7	38513165	38513289	0.092101	AMPH	0.232346	0.2826
DeepExc	chr14	63509468	63509751	0.273562	RHOJ	-0.0837282	0.28294
DeepExc	chr4	41065572	41066185	0.171869	APBB2	-0.15426	0.28844
DeepExc	chr22	38893128	38893749	0.265679	DDX17	-0.139998	0.29367
DeepExc	chr20	10243636	10243888	0.408559	SLX4IP	-0.0616325	0.29948
DeepExc	chr14	51031078	51031802	0.104593	L2HGDH	-0.0896007	0.30788
DeepExc	chr15	77906088	77909537	0.0537143	RCN2	-0.109971	0.30896
DeepExc	chr20	34408979	34409457	0.318167	RBM39	-0.116389	0.31785
DeepExc	chr2	240918076	240918827	0.185203	HDAC4	-0.124061	0.32419
DeepExc	chr2	102369156	102369394	0.221057	CREG2	-0.188619	0.32801
DeepExc	chr3	111685532	111685783	0.114308	PHLDB2	-0.129363	0.33085
DeepExc	chr16	4746701	4747052	0.202352	SEC14L5	-0.169617	0.33281
DeepExc	chr17	42116664	42116906	0.585274	HDAC5	-0.0829844	0.33537
DeepExc	chr2	233133705	233133979	0.0273505	DIS3L2	-0.10828	0.33771
DeepExc	chr2	233136038	233136529	0.0517169	DIS3L2	-0.10828	0.33771
DeepExc	chr19	18978037	18978868	0.368872	CRLF1	-0.0992674	0.35042
DeepExc	chr19	49378963	49379908	0.224441	BAX	-0.0189638	0.35366
DeepExc	chr18	24149453	24150291	0.0746299	KCTD1	-0.223755	0.35483
DeepExc	chr19	3979612	3981612	0.0900512	SIRT6	0.0239129	0.37387
DeepExc	chr3	13936219	13936333	0.75338	TMEM43	-0.026117	0.38896
DeepExc	chr7	143082108	143082822	0.13144	ZYX	-0.117328	0.40315
DeepExc	chr16	837108	837446	0.544921	RAB40C	-0.107029	0.41406
DeepExc	chr16	70712267	70712947	0.424623	MTSS1L	-0.0325528	0.42366
DeepExc	chr16	70714344	70717688	0.423749	MTSS1L	-0.0325528	0.42366
DeepExc	chr14	77686989	77688123	0.0788859	ZDHHC22	-0.0552742	0.47119
DeepExc	chr17	58201664	58201691	0.175259	USP32	-0.106886	0.47203
DeepExc	chr13	80908276	80908481	0.517472	SPRY2	-0.0553811	0.48875
DeepExc	chr16	4332838	4332969	0.494739	TFAP4	-0.0169222	0.49401
DeepExc	chr22	38893128	38893749	0.265679	CBY1	-0.091207	0.49807
DeepExc	chr8	145499371	145500252	0.11476	CYC1	-0.0667881	0.51589
DeepExc	chr8	145501033	145501593	0.244812	CYC1	-0.0667881	0.51589
DeepExc	chr1	225669009	225669163	0.305047	ENAH	-0.123865	0.52059
DeepExc	chr3	120066269	120066395	0.767293	GSK3B	-0.128819	0.5718
DeepExc	chr8	93619877	93620189	0.0271198	RUNX1T1	-0.233266	0.60132
DeepExc	chr19	3482046	3483605	0.419521	NFIC	-0.074994	0.61915
DeepExc	chr1	153965763	153966302	0.00629314	CHTOP	-0.0474258	0.62805
DeepExc	chr7	98635403	98636347	0.130052	SMURF1	-0.186465	0.63158
DeepExc	chr20	5592219	5592444	0.542373	CRLS1	-0.083133	0.63287
DeepExc	chr4	153565445	153565825	0.0510402	FBXW7	-0.15455	0.63802
DeepExc	chr15	42091825	42092252	0.399913	TYRO3	-0.142669	0.64145
DeepExc	chr14	51031078	51031802	0.104593	ATP5S	-0.0392923	0.64293
DeepExc	chr19	35761465	35762940	0.0773181	FXYD7	-0.148693	0.64363
DeepExc	chr20	34408979	34409457	0.318167	PHF20	-0.124078	0.64365
DeepExc	chr1	153965763	153966302	0.00629314	SNAPIN	-0.021396	0.66213
DeepExc	chr12	12818489	12818796	0.714052	GPR19	-0.0556515	0.72964
DeepExc	chr17	71152759	71153686	0.21534	SLC39A11	-0.310951	0.76078
DeepExc	chr17	25676642	25677491	0.23432	WSB1	-0.301011	0.88371
DeepExc	chr11	14927535	14927729	0.441593	PSMA1	-0.0462876	0.92683
DeepExc	chr16	31007576	31008330	0.293874	ZNF267	-0.028828	0.9599
DeepExc	chr17	25676642	25677491	0.23432	KSR1	-0.0494024	0.99691
SupExc	chr16	6201065	6201447	0.400561	RBFOX1	-0.0854934	2.3984e-11
SupExc	chr20	48032258	48033529	0.0734363	KCNB1	-0.213217	2.3157e-08
SupExc	chr1	8105451	8106064	0.512535	SLC45A1	-0.0321862	3.3827e-08
SupExc	chr20	62260107	62260417	0.548958	PPDPF	0.05078	2.2273e-07
SupExc	chr11	112706397	112707169	0.0293923	NCAM1	-0.107929	9.2438e-07
SupExc	chr19	49144172	49144672	0.150832	RASIP1	-0.0228272	1.8868e-06
SupExc	chr9	101142453	101142547	0.201786	GABBR2	-0.147057	6.5911e-06
SupExc	chr12	105479857	105480045	0.257223	TXNRD1	-0.0784655	1.5499e-05
SupExc	chr16	89401455	89402715	0.0186519	SPG7	-0.154084	6.5047e-05
SupExc	chr17	37751982	37752415	0.807525	NEUROD2	0.0603683	6.7298e-05
SupExc	chr1	154642810	154643416	0.401041	PMVK	-0.0447118	0.00014769
SupExc	chr12	124948359	124948900	0.232143	NCOR2	-0.184254	0.00015993
SupExc	chr22	25429334	25431676	0.032553	KIAA1671	-0.167235	0.00018468
SupExc	chr22	25432023	25433244	0.17516	KIAA1671	-0.167235	0.00018468
SupExc	chr22	25433868	25437554	0.191017	KIAA1671	-0.167235	0.00018468
SupExc	chr22	25443015	25443731	0.310931	KIAA1671	-0.167235	0.00018468
SupExc	chr3	185976927	185977787	0.236472	ETV5	-0.23766	0.00018978
SupExc	chr22	51149483	51150051	0.102729	MAPK8IP2	0.0883655	0.00024414
SupExc	chr7	100816993	100817548	0.257242	SRRT	-0.033256	0.00027676
SupExc	chr10	3524463	3524799	0.314275	KLF6	-0.0734259	0.00028042
SupExc	chr2	101257312	101257985	0.0846532	NPAS2	-0.087573	0.0003403
SupExc	chr7	100728590	100729361	0.0912796	ACHE	0.0247699	0.00038002
SupExc	chr2	2707518	2708014	0.381478	MYT1L	0.184909	0.00047812
SupExc	chr2	2712358	2712620	0.571346	MYT1L	0.184909	0.00047812
SupExc	chr17	1809447	1809825	0.521432	DPH1	-0.0493021	0.0005232
SupExc	chr21	34615638	34615731	0.197562	IFNGR2	-0.0778627	0.00090405
SupExc	chr9	133358382	133359063	0.0427121	FUBP3	-0.0596557	0.0012806
SupExc	chr7	117423233	117423883	0.0677166	CTTNBP2	-0.107034	0.0017189
SupExc	chr22	31032891	31033094	0.10483	OSBP2	-0.156714	0.0018266
SupExc	chr16	88747747	88747925	0.126781	MVD	-0.0976302	0.0029388
SupExc	chr1	151042481	151042579	0.43382	SCNM1	-0.0431171	0.0032153
SupExc	chr17	1809447	1809825	0.521432	RTN4RL1	-0.16508	0.0033221
SupExc	chr2	11273953	11274590	0.0360844	PDIA6	-0.0978995	0.0033574
SupExc	chr19	48981762	48982251	0.175198	CA11	-0.137075	0.0035353
SupExc	chr19	2665088	2665503	0.836812	SGTA	0.025198	0.0052716
SupExc	chr18	74331348	74332059	0.331535	ZNF516	0.0549683	0.005408
SupExc	chr17	40913836	40914125	0.256035	MLX	-0.0358013	0.0060476
SupExc	chr4	17273759	17274272	0.365565	LDB2	-0.153649	0.0063523
SupExc	chr19	47918037	47918092	0.109671	CCDC9	-0.0166585	0.0065443
SupExc	chr8	143570363	143571802	0.307146	ARC	-0.0469842	0.0066099
SupExc	chr14	71073773	71074122	0.647087	MAP3K9	-0.0483264	0.0077073
SupExc	chr22	31740380	31740795	0.289437	DRG1	-0.0615325	0.008069
SupExc	chr17	48690509	48691385	0.105879	CACNA1G	-0.0840443	0.0084476
SupExc	chr1	151105493	151106377	0.0340828	CDC42SE1	-0.0535511	0.010313
SupExc	chr2	101625845	101626567	0.179033	TBC1D8	-0.107138	0.010574
SupExc	chr20	44687675	44687860	0.148985	SLC12A5	-0.122292	0.010912
SupExc	chr20	44728636	44728894	0.655075	SLC12A5	-0.122292	0.010912
SupExc	chr19	54400707	54401771	0.363629	CACNG8	-0.111422	0.011246
SupExc	chr8	66944937	66945838	0.301228	ADHFE1	-0.0399892	0.011684
SupExc	chr13	53774522	53774810	0.471254	SUGT1	0.122938	0.012826
SupExc	chr5	7747223	7748458	0.195157	ADCY2	-0.193135	0.012869
SupExc	chr3	185976927	185977787	0.236472	DGKG	0.208795	0.013267
SupExc	chr2	27970689	27971264	0.166347	FOSL2	-0.0267087	0.018084
SupExc	chr1	18839581	18839673	0.324219	IGSF21	-0.101787	0.018972
SupExc	chr10	124146178	124146297	0.0192308	PLEKHA1	0.123241	0.024927
SupExc	chr10	124147298	124147572	0.587091	PLEKHA1	0.123241	0.024927
SupExc	chr4	7806314	7807532	0.55322	SORCS2	-0.175362	0.025184
SupExc	chr1	154916974	154917507	0.183298	UBE2Q1	0.0288419	0.029675
SupExc	chr19	2665088	2665503	0.836812	THOP1	0.0297694	0.03086
SupExc	chr12	49359947	49360314	0.100142	DDX23	-0.0180014	0.032
SupExc	chr8	125636938	125638236	0.283692	SQLE	-0.0506521	0.033641
SupExc	chr19	52195874	52196216	0.0183049	ETFB	-0.0128169	0.037297
SupExc	chr20	44728636	44728894	0.655075	CDH22	-0.104365	0.037812
SupExc	chr1	3386677	3388449	0.0242982	TPRG1L	0.0430915	0.03884
SupExc	chr7	134856272	134856785	0.653048	AGBL3	-0.0719618	0.041054
SupExc	chr17	64530354	64530709	0.417525	PRKCA	-0.138605	0.047873
SupExc	chr17	64596602	64598575	0.366169	PRKCA	-0.138605	0.047873
SupExc	chr11	66411429	66411586	0.393698	ZDHHC24	-0.01613	0.049821
SupExc	chr21	35575010	35575408	0.139602	MRPS6	0.0513017	0.050217
SupExc	chr17	42406618	42406760	0.157776	ATXN7L3	0.0274755	0.050654
SupExc	chr1	2309915	2311816	0.0872971	SKI	-0.0640135	0.05149
SupExc	chr14	73853626	73853745	0.353487	NUMB	-0.139802	0.064407
SupExc	chr9	132648382	132648590	0.361275	GPR107	-0.0780646	0.065781
SupExc	chr7	134856272	134856785	0.653048	AKR1B1	0.0274377	0.066895
SupExc	chr12	130939143	130940880	0.0420687	RIMBP2	-0.16128	0.0671
SupExc	chr7	44808756	44809113	0.175182	NACAD	-0.0198383	0.067479
SupExc	chr20	4153947	4154333	0.631754	RNF24	-0.168137	0.076051
SupExc	chr8	108854400	108854945	0.714055	RSPO2	0.208939	0.081383
SupExc	chr15	93433451	93433593	0.0501319	FAM174B	-0.0511804	0.085406
SupExc	chr17	42406618	42406760	0.157776	TMUB2	-0.0682973	0.086151
SupExc	chr2	237245944	237247180	0.0252164	COPS8	-0.0556626	0.091023
SupExc	chr9	137331443	137331614	0.0360621	OLFM1	-0.181999	0.094957
SupExc	chr5	113778347	113778980	0.0835132	KCNN2	-0.0914947	0.099329
SupExc	chr20	61173933	61175828	0.627183	MRGBP	-0.0299936	0.10128
SupExc	chr7	1782128	1782381	0.224214	PSMG3	-0.0289407	0.10362
SupExc	chr7	1789511	1789983	0.136735	PSMG3	-0.0289407	0.10362
SupExc	chr13	30119869	30120635	0.371186	UBL3	0.110358	0.11117
SupExc	chr13	30133649	30134103	0.123723	UBL3	0.110358	0.11117
SupExc	chr22	31740380	31740795	0.289437	SFI1	-0.0521978	0.11308
SupExc	chr10	133989513	133990782	0.466013	PPP2R2D	0.056813	0.11735
SupExc	chr2	220313067	220313891	0.0840638	SPEG	-0.0412302	0.13441
SupExc	chr8	143852390	143852665	0.244245	LY6E	0.0735649	0.13525
SupExc	chr7	22603000	22603972	0.358897	TOMM7	-0.0545836	0.1361
SupExc	chr1	110185961	110187636	0.188044	GNAI3	-0.046428	0.14617
SupExc	chr9	35689472	35689757	0.0868309	CCDC107	-0.0390376	0.14699
SupExc	chr20	25833254	25833761	0.268738	ZNF337	-0.0429969	0.15021
SupExc	chr5	40800856	40801686	0.449985	PRKAA1	-0.0689	0.15411
SupExc	chr8	10709443	10710131	0.396595	XKR6	-0.13303	0.1583
SupExc	chr4	7806314	7807532	0.55322	AFAP1	-0.09436	0.1587
SupExc	chr4	7920575	7921633	0.291573	AFAP1	-0.09436	0.1587
SupExc	chr13	31722574	31722844	0.341584	HSPH1	0.240759	0.15901
SupExc	chr19	18759721	18760025	0.406239	TMEM59L	-0.107038	0.16932
SupExc	chr13	113701833	113702415	0.479096	PCID2	0.086943	0.17205
SupExc	chr4	99848454	99848731	0.104731	TSPAN5	0.15718	0.18984
SupExc	chr17	4875467	4876315	0.18691	PFN1	0.0213431	0.19019
SupExc	chr16	19892959	19893927	0.318065	IQCK	-0.141955	0.19031
SupExc	chr2	74779536	74780598	0.352717	HTRA2	-0.0131385	0.19589
SupExc	chr9	133711980	133713255	0.198587	ABL1	-0.121939	0.20038
SupExc	chr4	111397824	111398793	0.26532	ELOVL6	-0.11224	0.20126
SupExc	chr17	41394081	41394299	0.790653	DHX8	-0.0224946	0.20809
SupExc	chr1	61551588	61552882	0.387261	TM2D1	-0.0539344	0.21525
SupExc	chr1	61553396	61554862	0.31537	TM2D1	-0.0539344	0.21525
SupExc	chr19	2634937	2635800	0.360907	TIMM13	-0.040265	0.21647
SupExc	chr19	993857	994063	0.558172	RNF126	-0.0544989	0.22447
SupExc	chr14	77568360	77569792	0.455691	POMT2	-0.0196781	0.22869
SupExc	chr1	210577718	210578106	0.739734	KCNH1	-0.11377	0.22984
SupExc	chr12	4391839	4392527	0.0167803	PARP11	-0.0478042	0.23113
SupExc	chr1	33391191	33391893	0.285254	AK2	-0.0458021	0.23383
SupExc	chr19	48460779	48461096	0.342396	CARD8	-0.00976247	0.25212
SupExc	chr9	133358382	133359063	0.0427121	EXOSC2	-0.019892	0.25653
SupExc	chr9	133711980	133713255	0.198587	EXOSC2	-0.019892	0.25653
SupExc	chr17	906425	906732	0.257283	VPS53	-0.0864335	0.26553
SupExc	chr17	1056519	1056607	0.114182	TIMM22	-0.0274205	0.26657
SupExc	chr15	90289497	90290245	0.0406879	AP3S2	0.0101707	0.27082
SupExc	chr7	38513165	38513297	0.240895	AMPH	0.111498	0.2826
SupExc	chr14	63509468	63509751	0.442594	RHOJ	-0.0322454	0.28294
SupExc	chr1	1454324	1455139	0.0630956	CCNL2	-0.0810391	0.28346
SupExc	chr19	39798622	39799121	0.0428648	PAK4	-0.0264939	0.28558
SupExc	chr9	90269939	90270848	0.11796	DAPK1	0.100243	0.2857
SupExc	chr4	69036975	69037136	0.437156	CENPC	0.106942	0.28741
SupExc	chr20	61173933	61175828	0.627183	ADRM1	0.0152026	0.29407
SupExc	chr21	45559788	45560184	0.409456	C21orf2	-0.0324028	0.29418
SupExc	chr16	2265880	2266142	0.748582	SLC9A3R2	0.00865633	0.29544
SupExc	chr1	169060196	169060646	0.502481	ATP1B1	-0.162226	0.31671
SupExc	chr2	102369156	102369394	0.0184332	CREG2	-0.216929	0.32801
SupExc	chr17	42116664	42116906	0.65819	HDAC5	-0.0707526	0.33537
SupExc	chr11	64972211	64972285	0.723282	DPF2	-0.0472468	0.36341
SupExc	chr22	42829556	42830898	0.582257	SERHL2	-0.0348738	0.36596
SupExc	chr11	12699072	12699371	0.100216	PARVA	-0.0268078	0.3756
SupExc	chr22	39871635	39872677	0.029275	RPL3	-0.0426389	0.37617
SupExc	chr10	6837755	6837807	0.202985	SFMBT2	0.18723	0.37625
SupExc	chr2	16085245	16085885	0.299239	FAM49A	-0.144457	0.38183
SupExc	chr2	11273953	11274590	0.0360844	E2F6	-0.0381891	0.3855
SupExc	chr16	70715135	70716287	0.276915	MTSS1L	-0.0283777	0.42366
SupExc	chr16	70716918	70717675	0.438768	MTSS1L	-0.0283777	0.42366
SupExc	chr14	24545204	24545603	0.197861	REC8	0.00973304	0.4363
SupExc	chr20	44728636	44728894	0.655075	ELMO2	-0.0360154	0.44576
SupExc	chr12	125291638	125292767	0.452245	UBC	0.146064	0.45375
SupExc	chr10	99675092	99676100	0.678237	CRTAC1	0.0683014	0.48031
SupExc	chr19	8387653	8388436	0.440426	ZNF414	-0.0110257	0.48095
SupExc	chr14	77568360	77569792	0.455691	GSTZ1	-0.0163364	0.48176
SupExc	chr13	80510723	80511494	0.14765	SPRY2	-0.0248463	0.48875
SupExc	chr13	80908039	80908481	0.614816	SPRY2	-0.0248463	0.48875
SupExc	chr5	36168370	36168534	0.247638	SKP2	0.0526588	0.49693
SupExc	chr8	145501038	145501311	0.487994	CYC1	-0.0305588	0.51589
SupExc	chr8	145501038	145501311	0.487994	MAF1	0.0265296	0.52712
SupExc	chr14	55140199	55140533	0.282647	SAMD4A	-0.133679	0.54552
SupExc	chr14	55241570	55241764	0.554659	SAMD4A	-0.133679	0.54552
SupExc	chr20	45380348	45380980	0.492005	NCOA3	-0.105947	0.56299
SupExc	chr3	120066269	120066395	0.558999	GSK3B	-0.116858	0.5718
SupExc	chr5	73260043	73260113	0.350082	HEXB	-0.0446827	0.57377
SupExc	chr5	73649026	73649299	0.317508	HEXB	-0.0446827	0.57377
SupExc	chr19	13029624	13029713	0.418916	FBXW9	-0.0157441	0.57663
SupExc	chr3	48598235	48598977	0.375804	PLXNB1	0.00579229	0.58524
SupExc	chr19	18708277	18708690	0.765995	UPF1	0.0272235	0.65491
SupExc	chr19	18759721	18760025	0.406239	UPF1	0.0272235	0.65491
SupExc	chr19	18549688	18550498	0.125467	KXD1	-0.0272981	0.70687
SupExc	chr14	24545204	24545603	0.197861	JPH4	0.0935593	0.82812
SupExc	chr1	169060196	169060646	0.502481	DPT	0.0156918	0.85946
SupExc	chr7	134856272	134856785	0.653048	BPGM	-0.0273584	0.8836
SupExc	chr17	25676653	25677491	0.283238	WSB1	-0.274469	0.88371
SupExc	chr22	46509663	46510630	0.143639	TRMU	-0.079727	0.8926
SupExc	chr22	46511224	46512030	0.597854	TRMU	-0.079727	0.8926
SupExc	chr3	48598235	48598977	0.375804	ATRIP	-0.00955406	0.90068
SupExc	chr20	5573703	5574592	0.423396	MCM8	0.0244243	0.90662
SupExc	chr1	27726720	27726906	0.353258	IFI6	0.0130675	0.95766
SupExc	chr16	31214435	31214654	0.20191	ZNF267	-0.028235	0.9599
SupExc	chr22	20318776	20319750	0.313792	ZNF74	-0.0349371	0.96969
SupExc	chr5	73260043	73260113	0.350082	ENC1	-0.18043	0.97623
SupExc	chr5	73649026	73649299	0.317508	ENC1	-0.18043	0.97623
SupExc	chr2	11273953	11274590	0.0360844	KCNF1	-0.0563222	0.98042
SupExc	chr2	239695468	239696143	0.260995	ASB1	-0.0178582	0.9943
CGEInh	chr16	30023308	30023860	0.391618	KCTD13	-0.065427	8.7011e-11
CGEInh	chr16	30023308	30023860	0.391618	ASPHD1	-0.0803937	2.0097e-10
CGEInh	chr5	138633861	138634079	0.139573	ETF1	-0.0447699	3.2498e-10
CGEInh	chr11	57230946	57231768	0.585555	YPEL4	-0.0283406	1.7794e-08
CGEInh	chr14	51469484	51470055	0.0832598	TRIM9	-0.104494	3.8866e-07
CGEInh	chr7	127370972	127371577	0.00348557	LRRC4	-0.0652111	1.2159e-05
CGEInh	chr22	39497613	39497725	0.409836	CBX6	-0.0587378	3.5245e-05
CGEInh	chr17	29039725	29041667	0.152852	GOSR1	-0.0608016	4.8055e-05
CGEInh	chr3	185976927	185977662	0.358632	ETV5	-0.113422	0.00018978
CGEInh	chr2	25354554	25355048	0.4364	EFR3B	-0.134045	0.00050574
CGEInh	chr17	1926171	1926665	0.234914	DPH1	-0.0433667	0.0005232
CGEInh	chr17	27395612	27396730	0.333669	PIPOX	-0.0213609	0.0014781
CGEInh	chr1	36027193	36030193	0.0674601	SFPQ	-0.0974106	0.0017701
CGEInh	chr8	119489920	119490079	0.308023	EXT1	-0.235743	0.0023586
CGEInh	chr16	88743470	88744993	0.312283	MVD	-0.052862	0.0029388
CGEInh	chr22	50174064	50174698	0.142754	PIM3	-0.0224622	0.0032348
CGEInh	chr17	1926171	1926665	0.234914	RTN4RL1	-0.0658333	0.0033221
CGEInh	chr2	68442080	68442132	0.269964	PNO1	-0.0410844	0.0057912
CGEInh	chr7	130336403	130336513	0.490989	KLHDC10	-0.116392	0.0061207
CGEInh	chr19	47910134	47910988	0.0580915	CCDC9	-0.0119538	0.0065443
CGEInh	chr3	127176278	127176780	0.220977	PLXNA1	0.0503195	0.0094084
CGEInh	chr1	151104413	151105238	0.252873	CDC42SE1	-0.0942023	0.010313
CGEInh	chr17	8347194	8347428	0.118689	MYH10	-0.0714814	0.011376
CGEInh	chr10	126688488	126691179	0.501409	EDRF1	-0.0500242	0.019246
CGEInh	chr16	67427940	67428947	0.351191	SLC9A5	-0.0345988	0.021872
CGEInh	chr5	145438664	145439660	0.140054	PRELID2	-0.204944	0.022355
CGEInh	chr4	7282315	7284484	0.357988	SORCS2	-0.0319107	0.025184
CGEInh	chr12	78574683	78574907	0.178963	SYT1	0.145962	0.02778
CGEInh	chr1	151104413	151105238	0.252873	GABPB2	-0.114828	0.028469
CGEInh	chr16	5028196	5028376	0.834269	PPL	-0.0221273	0.034901
CGEInh	chr22	39261254	39261563	0.0239071	SYNGR1	-0.0771379	0.051518
CGEInh	chr22	39261882	39262339	0.0184011	SYNGR1	-0.0771379	0.051518
CGEInh	chr22	39857974	39859132	0.304126	SYNGR1	-0.0771379	0.051518
CGEInh	chr17	27395612	27396730	0.333669	SEZ6	-0.0661122	0.099437
CGEInh	chr19	1412261	1413560	0.125808	CIRBP	-0.198574	0.11338
CGEInh	chr9	130869611	130870193	0.010926	DPM2	-0.0307659	0.13018
CGEInh	chr12	6648906	6650325	0.351587	USP5	-0.0432477	0.15605
CGEInh	chr15	29381934	29383103	0.444854	APBA2	-0.134511	0.16143
CGEInh	chr17	27395612	27396730	0.333669	PHF12	-0.0270449	0.24592
CGEInh	chr20	35827345	35827865	0.262822	BLCAP	-0.0927807	0.25254
CGEInh	chr20	36040032	36040811	0.104868	BLCAP	-0.0927807	0.25254
CGEInh	chr13	45057518	45057760	0.176391	GPALPP1	-0.0561414	0.25449
CGEInh	chr7	8185502	8186104	0.435296	GLCCI1	0.191845	0.25608
CGEInh	chr4	69036975	69037136	0.533202	CENPC	0.101298	0.28741
CGEInh	chr16	67427940	67428947	0.351191	TMEM208	-0.0389785	0.31509
CGEInh	chr17	42116772	42116906	0.73231	HDAC5	-0.130992	0.33537
CGEInh	chr19	2249924	2253754	0.268226	TMPRSS9	-0.0182761	0.35052
CGEInh	chr19	2272022	2272315	0.27566	TMPRSS9	-0.0182761	0.35052
CGEInh	chr7	99719588	99720019	0.289876	AP4M1	-0.0270436	0.35732
CGEInh	chr19	11533465	11534314	0.139083	YIPF2	-0.0401297	0.37301
CGEInh	chr16	31453252	31453600	0.217472	FUS	-0.129842	0.42531
CGEInh	chr17	58219016	58219694	0.287476	USP32	-0.141877	0.47203
CGEInh	chr9	130732436	130732720	0.198974	SLC25A25	-0.0780531	0.50771
CGEInh	chr16	31700521	31700816	0.115807	C16orf58	-0.0391572	0.51147
CGEInh	chr2	223179239	223179721	0.257563	FARSB	-0.077494	0.51275
CGEInh	chr8	145501011	145502297	0.396735	CYC1	-0.0377311	0.51589
CGEInh	chr5	149663827	149665178	0.0653604	PDGFRB	0.0201719	0.52422
CGEInh	chr2	127833294	127834760	0.487521	ERCC3	-0.0485427	0.54371
CGEInh	chr16	31453252	31453600	0.217472	STX1B	-0.0952701	0.5557
CGEInh	chr11	33711706	33712909	0.272704	HIPK3	-0.0923155	0.5598
CGEInh	chr16	31453252	31453600	0.217472	SETD1A	-0.0359617	0.56363
CGEInh	chr17	66535497	66536066	0.22325	ABCA10	-0.112361	0.59257
CGEInh	chr1	230449212	230450169	0.420322	TAF5L	-0.0472577	0.92258
CGEInh	chr1	230449212	230450169	0.420322	URB2	-0.0271058	0.94815
CGEInh	chr2	10984178	10985010	0.364156	KCNF1	-0.0566206	0.98042
CGEInh	chr2	11273625	11274603	0.45996	KCNF1	-0.0566206	0.98042
MGEInh	chr22	42709899	42710368	0.318583	2024-09-03	-0.139619	2.6035e-13
MGEInh	chr17	29039848	29040502	0.0547945	GOSR1	-0.0589395	4.8055e-05
MGEInh	chr2	224823484	224823745	0.506098	CUL3	-0.091265	8.2935e-05
MGEInh	chr16	30080109	30081601	0.0533747	CORO1A	-0.0190534	0.000118
MGEInh	chr2	25354533	25355257	0.397009	EFR3B	-0.194436	0.00050574
MGEInh	chr17	53349454	53350660	0.503946	STXBP4	0.0489189	0.00058204
MGEInh	chr17	53582183	53583050	0.312918	STXBP4	0.0489189	0.00058204
MGEInh	chr17	53583618	53584274	0.416474	STXBP4	0.0489189	0.00058204
MGEInh	chr1	36027166	36030193	0.0233335	SFPQ	-0.128292	0.0017701
MGEInh	chr17	1960973	1962250	0.216249	TSR1	-0.0241914	0.0017819
MGEInh	chr20	44707490	44708342	0.124226	ZNF335	-0.0551143	0.0019281
MGEInh	chr21	33171658	33172332	0.550726	HUNK	-0.180599	0.0025415
MGEInh	chr19	48002744	48004131	0.476154	CCDC9	-0.0140089	0.0065443
MGEInh	chr5	124532155	124533123	0.101863	ZNF608	-0.195548	0.011334
MGEInh	chr4	42608014	42608595	0.522013	ATP8A1	0.170132	0.018294
MGEInh	chr16	61897022	61897473	0.315364	CDH8	0.156155	0.020297
MGEInh	chr16	85479476	85480352	0.280722	GSE1	-0.0903163	0.021981
MGEInh	chr16	4746680	4747373	0.506578	PPL	-0.0254346	0.034901
MGEInh	chr16	5028196	5028376	0.775793	PPL	-0.0254346	0.034901
MGEInh	chr7	44103327	44105851	0.315622	YKT6	-0.0237258	0.039047
MGEInh	chr8	143621400	143622177	0.656708	THEM6	-0.0413483	0.064227
MGEInh	chr20	35029095	35029319	0.108527	DLGAP4	-0.12149	0.088196
MGEInh	chr19	1245436	1246498	0.00166582	CIRBP	-0.263592	0.11338
MGEInh	chr17	1960973	1962250	0.216249	SGSM2	-0.0892844	0.11834
MGEInh	chr1	4000567	4001482	0.261132	AJAP1	-0.0900685	0.18272
MGEInh	chr12	105429770	105430264	0.607337	CHST11	0.0955327	0.20589
MGEInh	chr19	39798204	39798251	0.35649	PAK4	-0.0225454	0.28558
MGEInh	chr19	39798622	39799121	0.150162	PAK4	-0.0225454	0.28558
MGEInh	chr4	69036975	69037136	0.570426	CENPC	0.0929841	0.28741
MGEInh	chr17	42116772	42116906	0.751312	HDAC5	-0.0848125	0.33537
MGEInh	chr2	10954508	10955353	0.331399	E2F6	-0.0390042	0.3855
MGEInh	chr16	31453252	31453575	0.0771333	FUS	-0.191713	0.42531
MGEInh	chr17	576348	578556	0.357326	C17orf97	0.0260391	0.45483
MGEInh	chr17	592955	593672	0.347275	C17orf97	0.0260391	0.45483
MGEInh	chr17	58217747	58219523	0.253565	USP32	-0.0817037	0.47203
MGEInh	chr10	95545687	95546074	0.0831393	FRA10AC1	0.0625198	0.47782
MGEInh	chr19	8387608	8388436	0.794492	ZNF414	-0.0143235	0.48095
MGEInh	chr14	77568360	77569792	0.154227	GSTZ1	-0.0217814	0.48176
MGEInh	chr2	223179239	223179721	0.2563	FARSB	-0.0627759	0.51275
MGEInh	chr18	70205919	70206925	0.564971	CBLN2	0.0267181	0.74175
MGEInh	chr21	33952254	33952540	0.316901	EVA1C	-0.10253	0.97384
MGEInh	chr17	70556747	70557407	0.154875	COG1	-0.0442892	0.98156
MGEInh	chr1	204119765	204120035	0.339721	SNRPE	-0.0303569	0.98705
Glia	chr1	8083948	8084404	0.198475	SLC45A1	-0.0110087	3.3827e-08
Glia	chr7	2909935	2910665	0.239558	SDK1	0.077046	5.8425e-08
Glia	chr1	175856701	175856829	0.112892	TNR	-0.080758	1.7932e-06
Glia	chr7	44808756	44809135	0.0961802	TMED4	-0.0471193	3.1791e-06
Glia	chr7	136925599	136926525	0.133102	PTN	-0.134726	4.1041e-06
Glia	chr7	136927021	136927138	0.687809	PTN	-0.134726	4.1041e-06
Glia	chr16	89399716	89399744	0.0869565	RPL13	-0.229319	6.0141e-06
Glia	chr22	29407280	29407406	0.792337	ZNRF3	-0.228736	1.5545e-05
Glia	chr11	127125166	127125701	0.606534	KIRREL3	0.0270633	3.4134e-05
Glia	chr3	49052568	49052836	0.674415	USP19	-0.0168358	0.00029754
Glia	chr21	35272349	35272608	0.325509	GART	-0.0313336	0.00044603
Glia	chr11	44949326	44949681	0.347176	PRDM11	-0.534911	0.00052511
Glia	chr12	12008225	12008384	0.549538	ETV6	0.611874	0.0032045
Glia	chr22	39722374	39722765	0.0127407	ATF4	-0.0476725	0.006589
Glia	chr8	42394457	42394467	0.0255763	AP3M2	-0.0392885	0.0071833
Glia	chr2	122291214	122291580	0.41414	CLASP1	0.0909551	0.0085017
Glia	chr11	32193403	32193776	0.432962	IMMP1L	-0.0661612	0.0091238
Glia	chr5	123218105	123218826	0.857458	ZNF608	0.131382	0.011334
Glia	chr13	108019844	108020017	0.873286	FAM155A	-0.298518	0.013208
Glia	chr17	73092278	73092694	0.304641	CDR2L	-0.0290323	0.024317
Glia	chr2	112659940	112660188	0.671723	TTL	-0.0447875	0.024579
Glia	chr16	4792883	4793352	0.327252	UBALD1	0.0247472	0.026182
Glia	chr18	13641584	13641714	0.383752	PTPN2	0.681963	0.030461
Glia	chr1	17560036	17560557	0.718637	PADI2	0.792314	0.034682
Glia	chr1	17566367	17567788	0.0252016	PADI2	0.792314	0.034682
Glia	chr17	7479916	7480427	0.118665	TP53	0.0983965	0.043677
Glia	chr17	7481061	7481954	0.0734929	TP53	0.0983965	0.043677
Glia	chr5	121770422	121771565	0.557721	SNCAIP	-0.0982043	0.043818
Glia	chr1	37914474	37915975	0.321637	C1orf109	-0.0154521	0.047303
Glia	chr7	51129997	51130564	0.433949	GRB10	0.122741	0.047707
Glia	chr2	101822338	101822686	0.411041	RPL31	-0.0541368	0.055919
Glia	chr10	86004878	86006049	0.354886	GHITM	-0.0345139	0.05928
Glia	chr10	73865723	73865995	0.402757	ANAPC16	0.107118	0.066257
Glia	chr12	123432236	123432325	0.754701	HIP1R	-0.198562	0.069975
Glia	chr20	3879809	3880958	0.151728	RNF24	0.0322403	0.076051
Glia	chr20	43360321	43360400	0.30471	OSER1	-0.0254139	0.083338
Glia	chr17	7479916	7480427	0.118665	GPS2	-0.0111202	0.09192
Glia	chr8	63389046	63389820	0.0465548	NKAIN3	-0.247622	0.096901
Glia	chr1	90449638	90449840	0.354784	LRRC8D	-0.0680994	0.10613
Glia	chr12	47052876	47053143	0.0393572	SCAF11	0.0674562	0.12633
Glia	chr1	2347850	2348306	0.712909	PANK4	0.0100829	0.12891
Glia	chr19	10096903	10097273	0.252393	FBXL12	-0.0331829	0.14358
Glia	chr13	78358810	78359181	0.493915	EDNRB	-0.0805897	0.16782
Glia	chr12	54430245	54430951	0.555101	SMUG1	-0.0130864	0.17731
Glia	chr12	54434703	54434970	0.0576923	SMUG1	-0.0130864	0.17731
Glia	chr16	27792767	27793185	0.159779	GSG1L	-0.00775409	0.18685
Glia	chr16	27904066	27904436	0.452685	GSG1L	-0.00775409	0.18685
Glia	chr10	73747193	73747398	0.754704	PSAP	-0.126611	0.19579
Glia	chr14	102341614	102343410	0.337039	PPP2R5C	0.0791384	0.20828
Glia	chr15	66438544	66439091	0.43776	MEGF11	-0.00966958	0.21128
Glia	chr9	123681710	123681930	0.244767	FBXW2	-0.0515522	0.22655
Glia	chr9	123704923	123705027	0.213965	FBXW2	-0.0515522	0.22655
Glia	chr4	160101144	160101867	0.39688	PPID	0.0426743	0.23892
Glia	chr3	72295724	72296210	0.0349748	RYBP	0.0641584	0.23936
Glia	chr8	124712595	124712932	0.957105	TATDN1	0.0547005	0.24995
Glia	chr1	32528518	32528801	0.1309	PTP4A2	0.0552054	0.2552
Glia	chr7	7727973	7728169	0.90653	GLCCI1	0.0570499	0.25608
Glia	chr17	42246218	42246366	0.699986	TMEM101	-0.0179153	0.264
Glia	chr2	159991875	159992709	0.0917427	WDSUB1	0.0587593	0.2807
Glia	chr21	45897702	45898579	0.408772	C21orf2	-0.0366666	0.29418
Glia	chr16	1910860	1911031	0.671205	ZNF598	-0.0142311	0.29678
Glia	chr1	16576545	16576693	0.125484	SZRD1	-0.0242564	0.31757
Glia	chr13	52206648	52206673	0.107497	INTS6	0.0655639	0.35703
Glia	chr1	59361865	59362552	0.263538	JUN	0.0496707	0.36059
Glia	chr22	47130285	47130458	0.0831566	GRAMD4	-0.0588088	0.37876
Glia	chr15	101656472	101656934	0.42767	CHSY1	0.581387	0.39255
Glia	chr1	95389522	95390110	0.0957648	ABCD3	-0.0861367	0.39931
Glia	chr20	47328337	47328845	0.166798	PREX1	0.489051	0.43743
Glia	chr13	24797912	24798933	0.151035	MIPEP	-0.0642965	0.48307
Glia	chr15	89167835	89168336	0.763019	MRPL46	-0.0141003	0.4986
Glia	chr10	73577843	73578005	0.121538	SLC29A3	0.0124994	0.51888
Glia	chr13	37388789	37388985	0.527331	EXOSC8	-0.0500012	0.57133
Glia	chr2	85640065	85640440	0.0859742	MAT2A	0.112857	0.59019
Glia	chr5	33996447	33997365	0.174645	DNAJC21	0.0451486	0.64778
Glia	chr8	145730241	145730584	0.0813376	BOP1	-0.0173939	0.65684
Glia	chr10	114818234	114818256	0.211187	TCF7L2	0.0473578	0.66826
Glia	chr17	70563119	70564392	0.0473333	COG1	-0.0140622	0.98156
