# Supplementary material for: Deep learning imputes DNA methylation states in single cells and enhances the detection of epigenetic alterations in schizophrenia
Source: Cell Genom. 2025 Feb 21;5(3):100774. doi: 10.1016/j.xgen.2025.100774 (PMC11960545; doi:10.1016/j.xgen.2025.100774)
Supplement: Table S20. GWAS summary statistics for heritability enrichment analysis, related to Figure 6 and STAR Methods [file mmc13.xlsx]

## Sheet: Sheet1
Table S20. GWAS summary statistics for heritability enrichment analysis, Related to Figure 6
Trait	Reference	Download website
Schizophrenia	The Schizophrenia Working Group of the Psychiatric Genomics Consortium, Mapping genomic loci prioritises genes and implicates synaptic biology in schizophrenia, MedRxiv, doi: https://doi.org/10.1101/2020.09.12.20192922	https://www.med.unc.edu/pgc/download-results/
Depression	Howard et al., Genome-wide meta-analysis of depression identifies 102 independent variants and highlights the importance of the prefrontal brain regions, Nature Neuroscience volume 22, pages343–352 (2019)	https://datashare.ed.ac.uk/handle/10283/3203
Bipolar Disorder	Mullins et al, Genome-wide association study of more than 40,000 bipolar disorder cases provides new insights into the underlying biology, Nat Genet. 2021 May; 53: 817–829.	https://www.med.unc.edu/pgc/download-results/
Autism	Grove et al., Identification of common genetic risk variants for autism spectrum disorder, Nature Genetics volume 51, pages431–444 (2019)	https://www.med.unc.edu/pgc/download-results/
ADHD	Demontis et al., Discovery of the first genome-wide significant risk loci for attention deficit/hyperactivity disorder, Nature Genetics volume 51, pages63–75 (2019)	https://www.med.unc.edu/pgc/download-results/
Anorexia	Watson et al, Genome-wide association study identifies eight risk loci and implicates metabo-psychiatric origins for anorexia nervosa, Nature Genetics volume 51, pages1207–1214 (2019)	https://www.med.unc.edu/pgc/download-results/
Smoking initiation	Saunders et al, Genetic diversity fuels gene discovery for tobacco and alcohol use, Nature . 2022 Dec;612(7941):720-724.	https://conservancy.umn.edu/handle/11299/241912
Smoking cessation	Saunders et al, Genetic diversity fuels gene discovery for tobacco and alcohol use, Nature . 2022 Dec;612(7941):720-724.	https://conservancy.umn.edu/handle/11299/241912
Cigarettes per day	Saunders et al, Genetic diversity fuels gene discovery for tobacco and alcohol use, Nature . 2022 Dec;612(7941):720-724.	https://conservancy.umn.edu/handle/11299/241912
Age of smoking	Saunders et al, Genetic diversity fuels gene discovery for tobacco and alcohol use, Nature . 2022 Dec;612(7941):720-724.	https://conservancy.umn.edu/handle/11299/241912
Drinks per week	Saunders et al, Genetic diversity fuels gene discovery for tobacco and alcohol use, Nature . 2022 Dec;612(7941):720-724.	https://conservancy.umn.edu/handle/11299/241912
Neuroticism	Loh et al., Mixed-model association for biobank-scale datasets, Nature Genetics volume 50, pages906–908 (2018)	https://alkesgroup.broadinstitute.org/UKBB
Education Years	Loh et al., Mixed-model association for biobank-scale datasets, Nature Genetics volume 50, pages906–908 (2018)	https://alkesgroup.broadinstitute.org/UKBB
Inteligene	Savage eta l., GWAS meta-analysis in 269,867 individuals identifies new genetic and functional links to intelligence, Nature Genetics volume 50, pages912–919 (2018)	https://ctg.cncr.nl/software/summary_statistics
BMI	Yengo et al., Meta-analysis of genome-wide association studies for height and body mass index in ∼700000 individuals of European ancestry, Hum Mol Genet . 2018 Oct 15;27(20):3641-3649.	https://portals.broadinstitute.org/collaboration/giant/index.php/GIANT_consortium_data_files
Parkinson Disease	Nalls et al., Identification of novel risk loci, causal insights, and heritable risk for Parkinson's disease: a meta-analysis of genome-wide association studies, Lancet Neurol . 2019 Dec;18(12):1091-1102.	https://drive.google.com/file/d/1FZ9UL99LAqyWnyNBxxlx6qOUlfAnublN/view?usp=sharing
Epilepsy (genetic generalized epilepsy)	Stevelink, et al. GWAS meta-analysis of over 29,000 people with epilepsy identifies 26 risk loci and subtype-specific genetic architecture. Nat Genet . 2023 Sep;55(9):1471-1482. doi: 10.1038/s41588-023-01485-w.	https://www.ebi.ac.uk/gwas/
Alzheimer Disease	Bellenguez et al., New insights into the genetic etiology of Alzheimer’s disease and related dementias. Nat Genet. 2022; 54(4): 412–436.	https://www.ebi.ac.uk/gwas/
Type 2 Diabetes	Morris et al. Large-scale association analysis provides insights into the genetic architecture and pathophysiology of type 2 diabetes. Nat Genet. 2012 Sep;44(9):981-90.	https://alkesgroup.broadinstitute.org/UKBB
Height	Yengo et al., Meta-analysis of genome-wide association studies for height and body mass index in ∼700000 individuals of European ancestry. Hum Mol Genet . 2018 Oct 15;27(20):3641-3649.	https://portals.broadinstitute.org/collaboration/giant/index.php/GIANT_consortium_data_files
